# Supplementary material for: Identification of Drug-Disease Associations Using Information of Molecular Structures and Clinical Symptoms via Deep Convolutional Neural Network
Source: Front Chem. 2020 Jan 10;7:924. doi: 10.3389/fchem.2019.00924 (PMC6966717; doi:10.3389/fchem.2019.00924)
Supplement: Supporting Information 1 — The drug-disease associations retrieved from the CTD database. [file Table_1.XLSX]

## Sheet: Sheet1
Chemical Name	Chemical ID (MeSH identifier)	Chemical CAS registry number	Disease name	Disease ID (MeSH or OMIM identifier)	Chemical ID (Pubchem CID)	Chemical SMILES
10-hydroxycamptothecin	C028098	67656-30-8	Huntington Disease	MESH:D006816	97226	CC[C@@]1(C2=C(COC1=O)C(=O)N3CC4=C(C3=C2)N=C5C=CC(=CC5=C4)O)O
10-hydroxycamptothecin	C028098	67656-30-8	Liver Neoplasms	MESH:D008113	97226	CC[C@@]1(C2=C(COC1=O)C(=O)N3CC4=C(C3=C2)N=C5C=CC(=CC5=C4)O)O
10-methoxy-2,2-dimethyl-2,6-dihydropyrano(3,2-c)quinolin-5-one	C554291		Leukemia	MESH:D007938	12968471	CC1(C=CC2=C(O1)C3=C(C=CC=C3OC)NC2=O)C
10-propargyl-10-deazaaminopterin	C418863		Lymphoma, Non-Hodgkin	MESH:D008228	148121	C#CCC(CC1=CN=C2C(=N1)C(=NC(=N2)N)N)C3=CC=C(C=C3)C(=O)N[C@@H](CCC(=O)O)C(=O)O
10-propargyl-10-deazaaminopterin	C418863		Lymphoma, T-Cell	MESH:D016399	148121	C#CCC(CC1=CN=C2C(=N1)C(=NC(=N2)N)N)C3=CC=C(C=C3)C(=O)N[C@@H](CCC(=O)O)C(=O)O
1,10-diaminodecane	C065351		Seizures	MESH:D012640	1317	C(CCCCCN)CCCCN
11-(2-pyrrolidin-1-ylethoxy)-14,19-dioxa-5,7,26-triazatetracyclo(19.3.1.1(2,6).1(8,12))heptacosa-1(25),2(26),3,5,8,10,12(27),16,21,23-decaene	C561234		Lymphoma	MESH:D008223	46216796	C1CCN(C1)CCOC2=C3COC/C=C/COCC4=CC=CC(=C4)C5=NC(=NC=C5)NC(=C3)C=C2
11-(2-pyrrolidin-1-ylethoxy)-14,19-dioxa-5,7,26-triazatetracyclo(19.3.1.1(2,6).1(8,12))heptacosa-1(25),2(26),3,5,8,10,12(27),16,21,23-decaene	C561234		Primary Myelofibrosis	MESH:D055728	46216796	C1CCN(C1)CCOC2=C3COC/C=C/COCC4=CC=CC(=C4)C5=NC(=NC=C5)NC(=C3)C=C2
1-(1,3-benzodioxol-5-ylcarbonyl)piperidine	C085415	34023-62-6	Hyperkinesis	MESH:D006948	1370	C1CCN(CC1)C(=O)C2=CC3=C(C=C2)OCO3
1,1-dimethylbutyl-1-deoxy-Delta(9)-THC	C432747		Colitis	MESH:D003092	6918505	CCCC(C)(C)C1=CC2=C(C=C1)[C@@H]3CC(=CC[C@H]3C(O2)(C)C)C
11-keto-boswellic acid	C447943		Carcinoma, Ehrlich Tumor	MESH:D002286	6918114	C[C@@H]1CC[C@@]2(CC[C@@]3(C(=CC(=O)C4[C@]3(CCC5[C@@]4(CC[C@H]([C@]5(C)C(=O)O)O)C)C)C2[C@H]1C)C)C
11-keto-boswellic acid	C447943		Myocardial Reperfusion Injury	MESH:D015428	6918114	C[C@@H]1CC[C@@]2(CC[C@@]3(C(=CC(=O)C4[C@]3(CCC5[C@@]4(CC[C@H]([C@]5(C)C(=O)O)O)C)C)C2[C@H]1C)C)C
11-keto-boswellic acid	C447943		Sarcoma 180	MESH:D012510	6918114	C[C@@H]1CC[C@@]2(CC[C@@]3(C(=CC(=O)C4[C@]3(CCC5[C@@]4(CC[C@H]([C@]5(C)C(=O)O)O)C)C)C2[C@H]1C)C)C
1-(1-methylethyl)-4-((1-(6-(trifluoromethyl)-3-pyridinyl)-4-piperidinyl)carbonyl)hexahydro-1H-1,4-diazepine	C519817		Amnesia	MESH:D000647	11452311	CC(C)N1CCCN(CC1)C(=O)C2CCN(CC2)C3=CN=C(C=C3)C(F)(F)F
1-(1-methylethyl)-4-((1-(6-(trifluoromethyl)-3-pyridinyl)-4-piperidinyl)carbonyl)hexahydro-1H-1,4-diazepine	C519817		Hyperalgesia	MESH:D006930	11452311	CC(C)N1CCCN(CC1)C(=O)C2CCN(CC2)C3=CN=C(C=C3)C(F)(F)F
1-(2-(1-adamantyl)ethyl)-1-pentyl-3-(3-(4-pyridyl)propyl)urea	C530925		Arthritis, Experimental	MESH:D001169	10158562	CCCCCN(CCC12CC3CC(C1)CC(C3)C2)C(=O)NCCCC4=CC=NC=C4
1-(2-(1-adamantyl)ethyl)-1-pentyl-3-(3-(4-pyridyl)propyl)urea	C530925		Encephalomyelitis, Autoimmune, Experimental	MESH:D004681	10158562	CCCCCN(CCC12CC3CC(C1)CC(C3)C2)C(=O)NCCCC4=CC=NC=C4
1,2,3,4,8,9,10,10a-octahydro-7bH-cyclopenta(b)(1,4)diazepino(6,7,1hj)indole	C501656		Hyperkinesis	MESH:D006948	10130594	C1C[C@H]2[C@@H](C1)N3CCNCC4=C3C2=CC=C4
1-(2-(3-(4-methoxyphenyl)propoxy)-4-methoxyphenylethyl)-1H-imidazole	C063159	130495-35-1	Hyperalgesia	MESH:D006930	104955	COC1=CC=C(C=C1)CCCOC(CN2C=CN=C2)C3=CC=C(C=C3)OC.Cl
1,2,3,4-tetrahydroisoquinoline	C014843	91-21-4	Substance Withdrawal Syndrome	MESH:D013375	7046	C1CNCC2=CC=CC=C21
1-(2,3-dichlorobenzoyl)-5-methoxy-2-methyl-(2-(mopholin-4-yl)ethyl)-1H-indole	C463040		Pancreatic Neoplasms	MESH:D010190	9911463	CC1=C(C2=C(N1C(=O)C3=C(C(=CC=C3)Cl)Cl)C=CC(=C2)OC)CCN4CCOCC4
1-(2,3-dihydro-1,4-benzodioxin-5-yl)-4-((5-(4-fluorophenyl)-3-pyridinyl)methyl)piperazine	C504317		Catalepsy	MESH:D002375	9887537	C1CN(CCN1CC2=CN=CC(=C2)C3=CC=C(C=C3)F)C4=C5C(=CC=C4)OCCO5
1,25-dihydroxy-16-ene-vitamin D3	C087630	124409-58-1	Encephalomyelitis, Autoimmune, Experimental	MESH:D004681	6439178	C[C@H](CCCC(C)(C)O)C1=CC[C@@H]\2[C@@]1(CCC/C2=C\CC3C=C(C[C@H](C3=C)O)O)C
1,25-dihydroxy-24-oxo-16-ene-vitamin D3	C090785		Encephalomyelitis, Autoimmune, Experimental	MESH:D004681	9954323	C[C@H](CCC(=O)C(C)(C)O)C1=CC[C@@H]\2[C@@]1(CCC/C2=C\C=C/3\C[C@H](C[C@@H](C3=C)O)O)C
1,25-dihydroxyergocalciferol	C003564	55248-15-2	Postoperative Complications	MESH:D011183	6437855	C[C@H](/C=C/[C@H](C)C(C)(C)O)[C@H]1CC[C@@H]\2[C@@]1(CCC/C2=C\C=C/3\C[C@H](CC(C3=C)O)O)C
1-(2-amino-2-carboxyethyl)-3-(2-carboxybenzyl)pyrimidine-2,4-dione	C509618		Status Epilepticus	MESH:D013226	6420161	C1=CC=C(C(=C1)CN2C(=O)C=CN(C2=O)C[C@@H](C(=O)O)N)C(=O)O
1,2-bis(2-aminophenoxy)ethane N,N,N,N-tetraacetic acid acetoxymethyl ester	C070379	139890-68-9	Mercury Poisoning, Nervous System	MESH:D020262	2293	CC(=O)OCOC(=O)CN(CC(=O)OCOC(=O)C)C1=CC=CC=C1OCCOC2=CC=CC=C2N(CC(=O)OCOC(=O)C)CC(=O)OCOC(=O)C
1,2-bis(2-aminophenoxy)ethane N,N,N,N-tetraacetic acid acetoxymethyl ester	C070379	139890-68-9	Necrosis	MESH:D009336	2293	CC(=O)OCOC(=O)CN(CC(=O)OCOC(=O)C)C1=CC=CC=C1OCCOC2=CC=CC=C2N(CC(=O)OCOC(=O)C)CC(=O)OCOC(=O)C
1,2-bis(2-aminophenoxy)ethane N,N,N,N-tetraacetic acid acetoxymethyl ester	C070379	139890-68-9	Ventricular Fibrillation	MESH:D014693	2293	CC(=O)OCOC(=O)CN(CC(=O)OCOC(=O)C)C1=CC=CC=C1OCCOC2=CC=CC=C2N(CC(=O)OCOC(=O)C)CC(=O)OCOC(=O)C
1,2-bis(methylsulfonyl)-1--(2-chloroethyl)-2-((1-(4-nitrophenyl)ethoxy)carbonyl)hydrazine	C118156		Breast Neoplasms	MESH:D001943	9868067	CC(C1=CC=C(C=C1)[N+](=O)[O-])OC(=O)N(N(CCCl)S(=O)(=O)C)S(=O)(=O)C
1,2-bis(methylsulfonyl)-1--(2-chloroethyl)-2-((1-(4-nitrophenyl)ethoxy)carbonyl)hydrazine	C118156		Carcinoma	MESH:D002277	9868067	CC(C1=CC=C(C=C1)[N+](=O)[O-])OC(=O)N(N(CCCl)S(=O)(=O)C)S(=O)(=O)C
1-(2-chloroethyl)-1-nitrosourea	C017139	2365-30-2	Glioblastoma	MESH:D005909	75394	C(CCl)N(C(=O)N)N=O
1-(2-chloroethyl)-1-nitrosourea	C017139	2365-30-2	Melanoma	MESH:D008545	75394	C(CCl)N(C(=O)N)N=O
1-(2-cyano-3,12-dioxooleana-1,9-dien-28-oyl) imidazole	C472829		Drug-Induced Liver Injury	MESH:D056486	9958995	C[C@@]12CC[C@]3(CCC(C[C@H]3[C@H]1C(=O)C=C4[C@]2(CC[C@@H]5[C@@]4(C=C(C(=O)C5(C)C)C#N)C)C)(C)C)C(=O)N6C=CN=C6
1-(2-cyano-3,12-dioxooleana-1,9-dien-28-oyl) imidazole	C472829		Liver Neoplasms, Experimental	MESH:D008114	9958995	C[C@@]12CC[C@]3(CCC(C[C@H]3[C@H]1C(=O)C=C4[C@]2(CC[C@@H]5[C@@]4(C=C(C(=O)C5(C)C)C#N)C)C)(C)C)C(=O)N6C=CN=C6
1-(2-cyano-3,12-dioxooleana-1,9-dien-28-oyl) imidazole	C472829		Multiple Myeloma	MESH:D009101	9958995	C[C@@]12CC[C@]3(CCC(C[C@H]3[C@H]1C(=O)C=C4[C@]2(CC[C@@H]5[C@@]4(C=C(C(=O)C5(C)C)C#N)C)C)(C)C)C(=O)N6C=CN=C6
1-(2-deoxy-beta-L-erythropentafuranosyl)-5-methyl-2,4(1H)-pyrimidinone	C487780	40093-94-5	Hepatitis B	MESH:D006509	159354	C1[C@H]([C@@H](O[C@@H]1N2C=CC(=NC2=O)N)CO)O
1,2-Dihydroxybenzene-3,5-Disulfonic Acid Disodium Salt	D014013	149-45-1	Necrosis	MESH:D009336	9001	C1=C(C=C(C(=C1S(=O)(=O)[O-])O)O)S(=O)(=O)[O-].[Na+].[Na+]
1,2-Dihydroxybenzene-3,5-Disulfonic Acid Disodium Salt	D014013	149-45-1	Pulmonary Fibrosis	MESH:D011658	9001	C1=C(C=C(C(=C1S(=O)(=O)[O-])O)O)S(=O)(=O)[O-].[Na+].[Na+]
1-(2-fluorophenyl)-3-(2-(morpholin-2-yl)ethyl)-1,3-dihydro-2,1,3-benzothiadiazole 2,2-dioxide	C568514		Pain	MESH:D010146	53492877	C1CO[C@@H](CN1)CCN2C3=CC=CC=C3N(S2(=O)=O)C4=CC=CC=C4F
1-(2-hydroxy-1-phenylethyl)-3-(4-(pyridin-4-yl)phenyl)urea	C552258		Arthritis, Experimental	MESH:D001169	46911016	C1=CC=C(C=C1)[C@@H](CO)NC(=O)NC2=CC=C(C=C2)C3=CC=NC=C3
1-(2-hydroxy-1-phenylethyl)-3-(4-(pyridin-4-yl)phenyl)urea	C552258		Diabetic Neuropathies	MESH:D003929	46911016	C1=CC=C(C=C1)[C@@H](CO)NC(=O)NC2=CC=C(C=C2)C3=CC=NC=C3
1,2-linoleoylphosphatidylcholine	C002448	6542-05-08	Learning Disorders	MESH:D007859	5288075	CCCCC/C=C\C/C=C\CCCCCCCC(=O)OC[C@H](COP(=O)([O-])OCC[N+](C)(C)C)OC(=O)CCCCCCC/C=C\C/C=C\CCCCC
1,2-linoleoylphosphatidylcholine	C002448	6542-05-08	Memory Disorders	MESH:D008569	5288075	CCCCC/C=C\C/C=C\CCCCCCCC(=O)OC[C@H](COP(=O)([O-])OCC[N+](C)(C)C)OC(=O)CCCCCCC/C=C\C/C=C\CCCCC
1-(2-methoxyphenyl)-4-(4-(2-phthalimido)butyl)piperazine	C058895	115338-32-4	Amnesia	MESH:D000647	4431	COC1=CC=CC=C1N2CCN(CC2)CCCCN3C(=O)C4=CC=CC=C4C3=O
1-(2-methoxyphenyl)-4-(4-(2-phthalimido)butyl)piperazine	C058895	115338-32-4	Hyperkinesis	MESH:D006948	4431	COC1=CC=CC=C1N2CCN(CC2)CCCCN3C(=O)C4=CC=CC=C4C3=O
1-(2-methylbenzoxazol-6-yl)-3-(1,5)naphthyridin-4-yl urea	C420062		Amphetamine-Related Disorders	MESH:D019969	6604926	CC1=NC2=C(O1)C=C(C=C2)NC(=O)NC3=C4C(=NC=C3)C=CC=N4
1-(2-methylbenzoxazol-6-yl)-3-(1,5)naphthyridin-4-yl urea	C420062		Cocaine-Related Disorders	MESH:D019970	6604926	CC1=NC2=C(O1)C=C(C=C2)NC(=O)NC3=C4C(=NC=C3)C=CC=N4
1-(2-methylbenzoxazol-6-yl)-3-(1,5)naphthyridin-4-yl urea	C420062		Dyskinesia, Drug-Induced	MESH:D004409	6604926	CC1=NC2=C(O1)C=C(C=C2)NC(=O)NC3=C4C(=NC=C3)C=CC=N4
1-(2-methylbenzoxazol-6-yl)-3-(1,5)naphthyridin-4-yl urea	C420062		Substance Withdrawal Syndrome	MESH:D013375	6604926	CC1=NC2=C(O1)C=C(C=C2)NC(=O)NC3=C4C(=NC=C3)C=CC=N4
1-(2-trifluoromethylphenyl)imidazole	C098186	25371-96-4	Seizures	MESH:D012640	1359	C1=CC=C(C(=C1)C(F)(F)F)N2C=CN=C2
1-(2-trifluoromethylphenyl)imidazole	C098186	25371-96-4	Status Epilepticus	MESH:D013226	1359	C1=CC=C(C(=C1)C(F)(F)F)N2C=CN=C2
1-(3-(2-(1-benzothiophen-5-yl) ethoxy) propyl)-3-azetidinol maleate	C503102		Alzheimer Disease	MESH:D000544	11338749	C1C(CN1CCCOCCC2=CC3=C(C=C2)SC=C3)O.C(=C\C(=O)O)\C(=O)O
1-(3-(2-(1-benzothiophen-5-yl) ethoxy) propyl)-3-azetidinol maleate	C503102		Parkinson Disease	MESH:D010300	11338749	C1C(CN1CCCOCCC2=CC3=C(C=C2)SC=C3)O.C(=C\C(=O)O)\C(=O)O
1-(3-(3-(4-chlorophenyl)propoxy)propyl)piperidine	C516975		Cognition Disorders	MESH:D003072	9948102	C1CCN(CC1)CCCOCCCC2=CC=C(C=C2)Cl
1-(3-(3-(4-chlorophenyl)propoxy)propyl)piperidine	C516975		Epilepsy	MESH:D004827	9948102	C1CCN(CC1)CCCOCCCC2=CC=C(C=C2)Cl
1-(3-(3-(4-chlorophenyl)propoxy)propyl)piperidine	C516975		Schizophrenia	MESH:D012559	9948102	C1CCN(CC1)CCCOCCCC2=CC=C(C=C2)Cl
1-(3-(4-(3-chlorophenyl)-1-piperazinyl)propyl)-3,4-dihydro-5-methoxy-2(1H)-quinolinone	C404207		Learning Disorders	MESH:D007859	9892540	COC1=CC=CC2=C1CCC(=O)N2CCCN3CCN(CC3)C4=CC(=CC=C4)Cl
1-(3-(4-(3-chlorophenyl)-1-piperazinyl)propyl)-3,4-dihydro-5-methoxy-2(1H)-quinolinone	C404207		Memory Disorders	MESH:D008569	9892540	COC1=CC=CC2=C1CCC(=O)N2CCCN3CCN(CC3)C4=CC(=CC=C4)Cl
1-(3,4-dichlorophenyl)-3-azabicyclo-(3.1.0)hexane hydrochloride	C474071		Depressive Disorder	MESH:D003866	9795275	C1C2C1(CNC2)C3=CC(=C(C=C3)Cl)Cl.Cl
1-(3,4-dichlorophenyl)-3-azabicyclo-(3.1.0)hexane hydrochloride	C474071		Disease Models, Animal	MESH:D004195	9795275	C1C2C1(CNC2)C3=CC(=C(C=C3)Cl)Cl.Cl
1,3,5,6-tetrahydroxyxanthone	C528657		Stomach Ulcer	MESH:D013276	5479774	C1=CC(=C(C2=C1C(=O)C3=C(C=C(C=C3O2)O)O)O)O
1,3-benzothiazol-2-yl(2-((2-(3-pyridinyl)ethyl)amino)-4-pyrimidinyl)acetonitrile	C489138		Leukemia, Monocytic, Acute	MESH:D007948	10109823	C1=CC=C2C(=C1)N=C(S2)C(C#N)C3=NC(=NC=C3)NCCC4=CN=CC=C4
1,3-butylene glycol	C028491	107-88-0	Brain Edema	MESH:D001929	7896	CC(CCO)O
1,3-butylene glycol	C028491	107-88-0	Brain Ischemia	MESH:D002545	7896	CC(CCO)O
1,3-butylene glycol	C028491	107-88-0	Diabetes Mellitus, Experimental	MESH:D003921	7896	CC(CCO)O
1,3-butylene glycol	C028491	107-88-0	Dog Diseases	MESH:D004283	7896	CC(CCO)O
1,3-butylene glycol	C028491	107-88-0	Drug-Induced Liver Injury	MESH:D056486	7896	CC(CCO)O
1,3-butylene glycol	C028491	107-88-0	Hypoxia, Brain	MESH:D002534	7896	CC(CCO)O
1,3-butylene glycol	C028491	107-88-0	Ischemic Attack, Transient	MESH:D002546	7896	CC(CCO)O
1,3-butylene glycol	C028491	107-88-0	Nerve Degeneration	MESH:D009410	7896	CC(CCO)O
1,3-butylene glycol	C028491	107-88-0	Poisoning	MESH:D011041	7896	CC(CCO)O
1-(3-chlorophenyl)biguanide	C065734	48144-44-1	Hypertension	MESH:D006973	1354	C1=CC(=CC(=C1)Cl)N=C(N)N=C(N)N
1-(3-chlorophenyl)piperazine	C015068	6640-24-0	Alzheimer Disease	MESH:D000544	1355	C1CN(CCN1)C2=CC(=CC=C2)Cl
1-(3-chlorophenyl)piperazine	C015068	6640-24-0	Cocaine-Related Disorders	MESH:D019970	1355	C1CN(CCN1)C2=CC(=CC=C2)Cl
1-(3-chlorophenyl)piperazine	C015068	6640-24-0	Hyperkinesis	MESH:D006948	1355	C1CN(CCN1)C2=CC(=CC=C2)Cl
1,3-dimethylthiourea	C038983	61805-96-7	Acute Kidney Injury	MESH:D058186	2723631	CNC(=S)NC
1,3-dimethylthiourea	C038983	61805-96-7	Albuminuria	MESH:D000419	2723631	CNC(=S)NC
1,3-dimethylthiourea	C038983	61805-96-7	Glomerulosclerosis, Focal Segmental	MESH:D005923	2723631	CNC(=S)NC
1,3-dimethylthiourea	C038983	61805-96-7	Kidney Diseases	MESH:D007674	2723631	CNC(=S)NC
1,3-dimethylthiourea	C038983	61805-96-7	Liver Cirrhosis, Experimental	MESH:D008106	2723631	CNC(=S)NC
1,3-dimethylthiourea	C038983	61805-96-7	Micronuclei, Chromosome-Defective	MESH:D048629	2723631	CNC(=S)NC
1,3-dimethylthiourea	C038983	61805-96-7	Necrosis	MESH:D009336	2723631	CNC(=S)NC
1,3-dimethylthiourea	C038983	61805-96-7	Proteinuria	MESH:D011507	2723631	CNC(=S)NC
1,3-dipropyl-8-cyclopentylxanthine	C051360	102146-07-6	Basal Ganglia Diseases	MESH:D001480	1329	CCCN1C2=C(C(=O)N(C1=O)CCC)NC(=N2)C3CCCC3
1,3-dipropyl-8-cyclopentylxanthine	C051360	102146-07-6	Drug-Induced Liver Injury	MESH:D056486	1329	CCCN1C2=C(C(=O)N(C1=O)CCC)NC(=N2)C3CCCC3
1,3-dipropyl-8-cyclopentylxanthine	C051360	102146-07-6	Extravasation of Diagnostic and Therapeutic Materials	MESH:D005119	1329	CCCN1C2=C(C(=O)N(C1=O)CCC)NC(=N2)C3CCCC3
1,3-dipropyl-8-cyclopentylxanthine	C051360	102146-07-6	Hypotension	MESH:D007022	1329	CCCN1C2=C(C(=O)N(C1=O)CCC)NC(=N2)C3CCCC3
1,3-dipropyl-8-cyclopentylxanthine	C051360	102146-07-6	Ventricular Dysfunction	MESH:D018754	1329	CCCN1C2=C(C(=O)N(C1=O)CCC)NC(=N2)C3CCCC3
13-hydroxylupanine-2-pyrrolecarbonic acid	C013362	6874-80-2	Arrhythmias, Cardiac	MESH:D001145	165547	C1C[C@@H]2[C@H]3C[C@@H](CN2C(=O)C1)[C@@H]4C[C@H](CCN4C3)OC(=O)C5=CC=CN5
13-hydroxylupanine-2-pyrrolecarbonic acid	C013362	6874-80-2	Ventricular Fibrillation	MESH:D014693	165547	C1C[C@@H]2[C@H]3C[C@@H](CN2C(=O)C1)[C@@H]4C[C@H](CCN4C3)OC(=O)C5=CC=CN5
1-(3-trifluoromethylphenyl)piperazine	C018406	15532-75-9	Seizures	MESH:D012640	4296	C1CN(CCN1)C2=CC=CC(=C2)C(F)(F)F
1-(4-((2-(2-aminopyrimidin-5-yl)-7-methyl-4-morpholinothieno(3,2-d)pyrimidin-6-yl)methyl)piperazin-1-yl)-2-hydroxypropan-1-one	C569670		Carcinoma, Non-Small-Cell Lung	MESH:D002289	25254071	CC1=C(SC2=C1N=C(N=C2N3CCOCC3)C4=CN=C(N=C4)N)CN5CCN(CC5)C(=O)[C@H](C)O
1-(4-(benzothiazol-2-yloxy)benzyl)piperidine-4-carboxylic acid	C521339		Inflammation	MESH:D007249	11245596	C1CN(CCC1C(=O)O)CC2=CC=C(C=C2)OC3=NC4=CC=CC=C4S3
1-(4-(benzothiazol-2-yloxy)benzyl)piperidine-4-carboxylic acid	C521339		Peritonitis	MESH:D010538	11245596	C1CN(CCC1C(=O)O)CC2=CC=C(C=C2)OC3=NC4=CC=CC=C4S3
1,4-bis(2-(3,5-dichloropyridyloxy))benzene	C028474	76150-91-9	Cholestasis, Intrahepatic	MESH:D002780	5382	C1=CC(=CC=C1OC2=C(C=C(C=N2)Cl)Cl)OC3=C(C=C(C=N3)Cl)Cl
1,4-bis(2-(3,5-dichloropyridyloxy))benzene	C028474	76150-91-9	Drug-Induced Liver Injury	MESH:D056486	5382	C1=CC(=CC=C1OC2=C(C=C(C=N2)Cl)Cl)OC3=C(C=C(C=N3)Cl)Cl
1,4-bis(2-(3,5-dichloropyridyloxy))benzene	C028474	76150-91-9	Glucose Intolerance	MESH:D018149	5382	C1=CC(=CC=C1OC2=C(C=C(C=N2)Cl)Cl)OC3=C(C=C(C=N3)Cl)Cl
1,4-bis(2-(3,5-dichloropyridyloxy))benzene	C028474	76150-91-9	Paralysis	MESH:D010243	5382	C1=CC(=CC=C1OC2=C(C=C(C=N2)Cl)Cl)OC3=C(C=C(C=N3)Cl)Cl
1-(4-chlorophenyl)-4-piperidin-1-yl-1,5-dihydroimidazol-2-one	C504151		Epilepsy	MESH:D004827	11277418	C1CCN(CC1)C2=NC(=O)N(C2)C3=CC=C(C=C3)Cl
1,4-cyclohexanediol	C064620	556-48-9	Skin Diseases	MESH:D012871	11162	C1CC(CCC1O)O
14-dehydroxy-3-glucodigitoxigenin	C048858	102492-19-3	Heart Failure	MESH:D006333	128107	C[C@]12CC[C@@H](C[C@H]1CC[C@@H]3[C@@H]2CC[C@]4([C@H]3CC[C@@H]4C5=CC(=O)OC5)C)O[C@H]6[C@@H]([C@H]([C@@H]([C@H](O6)CO)O)O)O
1-(4-hydroxy-2-butenoxy)methyl-2-nitroimidazole	C047778	101179-42-4	Breast Neoplasms	MESH:D001943	6438892	C1=CN(C(=N1)[N+](=O)[O-])COC/C=C/CO
1-(4-hydroxy-2-butenoxy)methyl-2-nitroimidazole	C047778	101179-42-4	Carcinoma, Squamous Cell	MESH:D002294	6438892	C1=CN(C(=N1)[N+](=O)[O-])COC/C=C/CO
14-methyl-8-oxacyclorphan	C050133	56420-47-4	Catalepsy	MESH:D002375	5490340	C[C@]12[C@H]3CC4=C(C1(CCCO2)C(CN3)CC5CC5)C=C(C=C4)O
14-methyl-8-oxacyclorphan	C050133	56420-47-4	Muscle Rigidity	MESH:D009127	5490340	C[C@]12[C@H]3CC4=C(C1(CCCO2)C(CN3)CC5CC5)C=C(C=C4)O
1-((4-methylsulfonyl)phenyl)-3-trifluoromethyl-5-(4-fluorophenyl)pyrazole	C090859	162054-19-5	Hyperalgesia	MESH:D006930	115239	CS(=O)(=O)C1=CC=C(C=C1)N2C(=CC(=N2)C(F)(F)F)C3=CC=C(C=C3)F
1,4-naphthoquinone	C035342	130-15-4	Inflammation	MESH:D007249	8530	C1=CC=C2C(=O)C=CC(=O)C2=C1
1,4-phenylenebis(methylene)selenocyanate	C074153	85539-83-9	Adenocarcinoma	MESH:D000230	5708	C1=CC(=CC=C1C[Se]C#N)C[Se]C#N
1,4-phenylenebis(methylene)selenocyanate	C074153	85539-83-9	Colonic Neoplasms	MESH:D003110	5708	C1=CC(=CC=C1C[Se]C#N)C[Se]C#N
1,4-phenylenebis(methylene)selenocyanate	C074153	85539-83-9	Intestinal Neoplasms	MESH:D007414	5708	C1=CC(=CC=C1C[Se]C#N)C[Se]C#N
1,4-phenylenebis(methylene)selenocyanate	C074153	85539-83-9	Mammary Neoplasms, Experimental	MESH:D008325	5708	C1=CC(=CC=C1C[Se]C#N)C[Se]C#N
1,5-anhydrofructose	C048927	75414-43-6	Pneumonia	MESH:D011014	126517	C1C(=O)[C@H]([C@@H]([C@H](O1)CO)O)O
1-((5-chloro-1H-indol-2-yl)carbonyl)-4-methylpiperazine	C484309		Pruritus	MESH:D011537	4908365	CN1CCN(CC1)C(=O)C2=CC3=C(N2)C=CC(=C3)Cl
15-crown-5	C042148	33100-27-5	Myocardial Ischemia	MESH:D017202	36336	C1COCCOCCOCCOCCO1
15-deoxyprostaglandin J2	C477819		Infarction, Middle Cerebral Artery	MESH:D020244	67721097	CCCCCC/C=C/[C@@H]1[C@H](C=CC1=O)C/C=C\CCCC(=O)O
15-deoxyprostaglandin J2	C477819		Mammary Neoplasms, Experimental	MESH:D008325	67721097	CCCCCC/C=C/[C@@H]1[C@H](C=CC1=O)C/C=C\CCCC(=O)O
15-deoxyprostaglandin J2	C477819		Myocardial Infarction	MESH:D009203	67721097	CCCCCC/C=C/[C@@H]1[C@H](C=CC1=O)C/C=C\CCCC(=O)O
1,5-dihydroxyisoquinoline	C095653	5154-02-09	Kidney Diseases	MESH:D007674	1340	C1=CC2=C(C=CNC2=O)C(=C1)O
1-(5-hydroxy-5-methylhexyl)-3-methylxanthine	C062028	107767-55-5	Candidiasis	MESH:D002177	115359	CC(C)(CCCCN1C(=O)C2=C(N=CN2)N(C1=O)C)O
15(S)-15-methylprostaglandin E1	C025170	35700-26-6	Glomerulonephritis	MESH:D005921	115050	CCCCC[C@@](C)(C=CC1[C@@H](CC(=O)[C@@H]1CCCCCCC(=O)O)O)O
15(S)-15-methylprostaglandin E1	C025170	35700-26-6	Immune Complex Diseases	MESH:D007105	115050	CCCCC[C@@](C)(C=CC1[C@@H](CC(=O)[C@@H]1CCCCCCC(=O)O)O)O
15(S)-15-methylprostaglandin E1	C025170	35700-26-6	Inflammation	MESH:D007249	115050	CCCCC[C@@](C)(C=CC1[C@@H](CC(=O)[C@@H]1CCCCCCC(=O)O)O)O
15(S)-15-methylprostaglandin E1	C025170	35700-26-6	Vasculitis	MESH:D014657	115050	CCCCC[C@@](C)(C=CC1[C@@H](CC(=O)[C@@H]1CCCCCCC(=O)O)O)O
1-(6-(2,4-dichlorophenyl)-3-pyridazinyl)-4-piperidinol	C054250	93181-85-2	Seizures	MESH:D012640	65836	C1CN(CCC1O)C2=NN=C(C=C2)C3=C(C=C(C=C3)Cl)Cl
1-(6-((3-methoxyestra-1,3,5(10)-trien-17-yl)amino)hexyl)-1H-pyrrole-2,5-dione	C060229	112648-68-7	Pain	MESH:D010146	5631	CC12CCC3C(C1CCC2NCCCCCCN4C(=O)C=CC4=O)CCC5=C3C=CC(=C5)OC
1-(6,6-bis(4-fluorophenyl)hexyl)-4-(3,4,5-trimethoxybenzyl)piperazine	C534047		Hyperalgesia	MESH:D006930	10187118	COC1=CC(=CC(=C1OC)OC)CN2CCN(CC2)CCCCCC(C3=CC=C(C=C3)F)C4=CC=C(C=C4)F
1-(6,6-bis(4-fluorophenyl)hexyl)-4-(3,4,5-trimethoxybenzyl)piperazine	C534047		Neuralgia	MESH:D009437	10187118	COC1=CC(=CC(=C1OC)OC)CN2CCN(CC2)CCCCCC(C3=CC=C(C=C3)F)C4=CC=C(C=C4)F
17-alpha-hydroxy-progesterone caproate	C020365		Bone Diseases, Metabolic	MESH:D001851	169870	CCCCCC(=O)O[C@@]1(CC[C@@H]2[C@@]1(CC[C@H]3[C@H]2CCC4=CC(=O)CC[C@]34C)C)C(=O)C
17-alpha-hydroxy-progesterone caproate	C020365		Carcinoma	MESH:D002277	169870	CCCCCC(=O)O[C@@]1(CC[C@@H]2[C@@]1(CC[C@H]3[C@H]2CCC4=CC(=O)CC[C@]34C)C)C(=O)C
17-alpha-hydroxy-progesterone caproate	C020365		Endometrial Hyperplasia	MESH:D004714	169870	CCCCCC(=O)O[C@@]1(CC[C@@H]2[C@@]1(CC[C@H]3[C@H]2CCC4=CC(=O)CC[C@]34C)C)C(=O)C
17-alpha-hydroxy-progesterone caproate	C020365		Endometrial Neoplasms	MESH:D016889	169870	CCCCCC(=O)O[C@@]1(CC[C@@H]2[C@@]1(CC[C@H]3[C@H]2CCC4=CC(=O)CC[C@]34C)C)C(=O)C
17-alpha-hydroxy-progesterone caproate	C020365		Fetal Resorption	MESH:D005327	169870	CCCCCC(=O)O[C@@]1(CC[C@@H]2[C@@]1(CC[C@H]3[C@H]2CCC4=CC(=O)CC[C@]34C)C)C(=O)C
17-alpha-hydroxy-progesterone caproate	C020365		Hypertension	MESH:D006973	169870	CCCCCC(=O)O[C@@]1(CC[C@@H]2[C@@]1(CC[C@H]3[C@H]2CCC4=CC(=O)CC[C@]34C)C)C(=O)C
17-alpha-hydroxy-progesterone caproate	C020365		Infertility, Female	MESH:D007247	169870	CCCCCC(=O)O[C@@]1(CC[C@@H]2[C@@]1(CC[C@H]3[C@H]2CCC4=CC(=O)CC[C@]34C)C)C(=O)C
17-alpha-hydroxy-progesterone caproate	C020365		Neoplasms, Hormone-Dependent	MESH:D009376	169870	CCCCCC(=O)O[C@@]1(CC[C@@H]2[C@@]1(CC[C@H]3[C@H]2CCC4=CC(=O)CC[C@]34C)C)C(=O)C
17-alpha-hydroxy-progesterone caproate	C020365		Obstetric Labor Complications	MESH:D007744	169870	CCCCCC(=O)O[C@@]1(CC[C@@H]2[C@@]1(CC[C@H]3[C@H]2CCC4=CC(=O)CC[C@]34C)C)C(=O)C
17-alpha-hydroxy-progesterone caproate	C020365		Obstetric Labor, Premature	MESH:D007752	169870	CCCCCC(=O)O[C@@]1(CC[C@@H]2[C@@]1(CC[C@H]3[C@H]2CCC4=CC(=O)CC[C@]34C)C)C(=O)C
17-alpha-hydroxy-progesterone caproate	C020365		Osteoporosis, Postmenopausal	MESH:D015663	169870	CCCCCC(=O)O[C@@]1(CC[C@@H]2[C@@]1(CC[C@H]3[C@H]2CCC4=CC(=O)CC[C@]34C)C)C(=O)C
17-alpha-hydroxy-progesterone caproate	C020365		Ovarian Hyperstimulation Syndrome	MESH:D016471	169870	CCCCCC(=O)O[C@@]1(CC[C@@H]2[C@@]1(CC[C@H]3[C@H]2CCC4=CC(=O)CC[C@]34C)C)C(=O)C
17-alpha-hydroxy-progesterone caproate	C020365		Placenta Diseases	MESH:D010922	169870	CCCCCC(=O)O[C@@]1(CC[C@@H]2[C@@]1(CC[C@H]3[C@H]2CCC4=CC(=O)CC[C@]34C)C)C(=O)C
17-alpha-hydroxy-progesterone caproate	C020365		Precancerous Conditions	MESH:D011230	169870	CCCCCC(=O)O[C@@]1(CC[C@@H]2[C@@]1(CC[C@H]3[C@H]2CCC4=CC(=O)CC[C@]34C)C)C(=O)C
17-alpha-hydroxy-progesterone caproate	C020365		Premature Birth	MESH:D047928	169870	CCCCCC(=O)O[C@@]1(CC[C@@H]2[C@@]1(CC[C@H]3[C@H]2CCC4=CC(=O)CC[C@]34C)C)C(=O)C
17-alpha-hydroxy-progesterone caproate	C020365		Thrombosis	MESH:D013927	169870	CCCCCC(=O)O[C@@]1(CC[C@@H]2[C@@]1(CC[C@H]3[C@H]2CCC4=CC(=O)CC[C@]34C)C)C(=O)C
17-alpha-hydroxy-progesterone caproate	C020365		Uterine Cervical Incompetence	MESH:D002581	169870	CCCCCC(=O)O[C@@]1(CC[C@@H]2[C@@]1(CC[C@H]3[C@H]2CCC4=CC(=O)CC[C@]34C)C)C(=O)C
17-alpha-hydroxy-progesterone caproate	C020365		Uterine Hemorrhage	MESH:D014592	169870	CCCCCC(=O)O[C@@]1(CC[C@@H]2[C@@]1(CC[C@H]3[C@H]2CCC4=CC(=O)CC[C@]34C)C)C(=O)C
17-(dimethylaminoethylamino)-17-demethoxygeldanamycin	C448659		Breast Neoplasms	MESH:D001943	4476321	CC1CC(C(C(C=C(C(C(C=CC=C(C(=O)NC2=CC(=O)C(=C(C1)C2=O)NCCN(C)C)C)OC)OC(=O)N)C)C)O)OC
17-(dimethylaminoethylamino)-17-demethoxygeldanamycin	C448659		Hyperalgesia	MESH:D006930	4476321	CC1CC(C(C(C=C(C(C(C=CC=C(C(=O)NC2=CC(=O)C(=C(C1)C2=O)NCCN(C)C)C)OC)OC(=O)N)C)C)O)OC
1,7-dimethylxanthine	C021183	611-59-6	Inflammation	MESH:D007249	4687	CN1C=NC2=C1C(=O)N(C(=O)N2)C
1,7-dimethylxanthine	C021183	611-59-6	Lung Injury	MESH:D055370	4687	CN1C=NC2=C1C(=O)N(C(=O)N2)C
1,7-dimethylxanthine	C021183	611-59-6	Pulmonary Disease, Chronic Obstructive	MESH:D029424	4687	CN1C=NC2=C1C(=O)N(C(=O)N2)C
17-ethynyl-5-androstene-3, 7, 17-triol	C524733		Inflammation	MESH:D007249	16739648	C[C@]12CC[C@@H](CC1=C[C@@H]([C@@H]3[C@@H]2CC[C@]4([C@H]3CC[C@]4(C#C)O)C)O)O
17-hydroxy-4,7,10,13,15,19-docosahexaenoic acid	C062894	90780-52-2	Colitis	MESH:D003092	130173	CCC=CCC(C=CC=CCC=CCC=CCC=CCCC(=O)O)O
17-hydroxyjolkinolide B	C057916	116360-82-8	Inflammation	MESH:D007249	159551	CC1=C2C3C4(O3)CCC5C(CCCC5(C4C6C2(O6)OC1O)C)(C)C
1,7-N-heptylene-bis-9,9-amino-1,2,3,4-tetrahydroacridine	C122128		Memory Disorders	MESH:D008569	9549196	C1CCC2=NC3=CC=CC=C3C(=C2C1)NCCCCCCCNC4=C5CCCCC5=NC6=CC=CC=C64
17-pentylsparteine	C029185	52670-65-2	Arrhythmias, Cardiac	MESH:D001145	156838	CCCCCC1C2CC(CN3C2CCCC3)C4N1CCCC4
17-phenyltrinorprostaglandin E2	C092396		Stomach Ulcer	MESH:D013276	5283068	C1[C@H]([C@@H]([C@H](C1=O)C/C=C\CCCC(=O)O)/C=C/[C@H](CCC2=CC=CC=C2)O)O
18alpha-glycyrrhetinic acid	C119129	1449-05-4	Neoplasm Invasiveness	MESH:D009361	73398	C[C@]12CC[C@](C[C@@H]1C3=CC(=O)[C@@H]4[C@]5(CC[C@@H](C([C@@H]5CC[C@]4([C@@]3(CC2)C)C)(C)C)O)C)(C)C(=O)O
18-methoxycoronaridine	C103345		Amphetamine-Related Disorders	MESH:D019969	10248465	COCC[C@H]1CC2C[C@@]3(C1N(C2)CCC4=C3NC5=CC=CC=C45)C(=O)OC
18-methoxycoronaridine	C103345		Cocaine-Related Disorders	MESH:D019970	10248465	COCC[C@H]1CC2C[C@@]3(C1N(C2)CCC4=C3NC5=CC=CC=C45)C(=O)OC
18-methoxycoronaridine	C103345		Hyperkinesis	MESH:D006948	10248465	COCC[C@H]1CC2C[C@@]3(C1N(C2)CCC4=C3NC5=CC=CC=C45)C(=O)OC
18-methoxycoronaridine	C103345		Morphine Dependence	MESH:D009021	10248465	COCC[C@H]1CC2C[C@@]3(C1N(C2)CCC4=C3NC5=CC=CC=C45)C(=O)OC
(19Z)-halichondramide	C495172		Carcinoma, Non-Small-Cell Lung	MESH:D002289	44575767	CC1CC/C=C\C2=NC(=CO2)C3=NC(=CO3)C4=NC(=CO4)C(C(C(=O)/C=C\CC(CC(=O)OC1CC(C(C)CCC(=O)C(C)C(C/C=C/N(C)C=O)OC)OC)O)C)OC
1-acetoxychavicol acetate	C047948	52946-22-2	Brain Injuries	MESH:D001930	119104	CC(=O)OC1=CC=C(C=C1)[C@H](C=C)OC(=O)C
1-acetoxychavicol acetate	C047948	52946-22-2	Carcinoma, Ehrlich Tumor	MESH:D002286	119104	CC(=O)OC1=CC=C(C=C1)[C@H](C=C)OC(=O)C
1-acetoxychavicol acetate	C047948	52946-22-2	Learning Disorders	MESH:D007859	119104	CC(=O)OC1=CC=C(C=C1)[C@H](C=C)OC(=O)C
1-acetoxyeugenol	C057996	53890-24-7	Breast Neoplasms	MESH:D001943	442775	CC(=O)OC1=C(C=C(C=C1)[C@H](C=C)OC(=O)C)OC
1 alpha,24-dihydroxyvitamin D3	C023850	60965-80-2	Psoriasis	MESH:D011565	5283734	C[C@H](CC[C@H](C(C)C)O)[C@H]1CC[C@@H]\2[C@@]1(CCC/C2=C\C=C/3\C[C@H](C[C@@H](C3=C)O)O)C
1 alpha-hydroxyergocalciferol	C042533		Retinoblastoma	MESH:D012175	5281107	C[C@H](/C=C/[C@H](C)C(C)C)[C@H]1CC[C@@H]\2[C@@]1(CCC/C2=C\C=C/3\C[C@H](C[C@@H](C3=C)O)O)C
1-amino-1,3-dicarboxycyclopentane	C036361	111900-32-4	Catalepsy	MESH:D002375	1310	C1CC(CC1C(=O)O)(C(=O)O)N
1-amino-5-bromouracil	C087307	127984-93-4	Seizures	MESH:D012640	124491	C1=C(C(=O)NC(=O)N1N)Br
1-aminobenzotriazole	C033020	1614-12-6	Acute Kidney Injury	MESH:D058186	1367	C1=CC=C2C(=C1)N=NN2N
1-aminobenzotriazole	C033020	1614-12-6	Drug-Induced Liver Injury	MESH:D056486	1367	C1=CC=C2C(=C1)N=NN2N
1-aminobenzotriazole	C033020	1614-12-6	Necrosis	MESH:D009336	1367	C1=CC=C2C(=C1)N=NN2N
1-aminobenzotriazole	C033020	1614-12-6	Vestibular Diseases	MESH:D015837	1367	C1=CC=C2C(=C1)N=NN2N
1-aminocyclopentane-1,2,4-tricarboxylic acid	C409063		Catalepsy	MESH:D002375	24809704	C1[C@@H](C[C@]([C@@H]1C(=O)O)(C(=O)O)N)C(=O)O
1-aminocyclopentane-1,3,4-tricarboxylic acid	C108242		Catalepsy	MESH:D002375	6604820	C1[C@H]([C@H](CC1(C(=O)O)N)C(=O)O)C(=O)O
1-aminocyclopentane-1,3,4-tricarboxylic acid	C108242		Substance Withdrawal Syndrome	MESH:D013375	6604820	C1[C@H]([C@H](CC1(C(=O)O)N)C(=O)O)C(=O)O
1-aminoindan-1,5-dicarboxylic acid	C095756		Catalepsy	MESH:D002375	2071	C1CC(C2=C1C=C(C=C2)C(=O)O)(C(=O)O)N
1-aminoindan-1,5-dicarboxylic acid	C095756		Hyperalgesia	MESH:D006930	2071	C1CC(C2=C1C=C(C=C2)C(=O)O)(C(=O)O)N
1-aminoindan-1,5-dicarboxylic acid	C095756		Muscle Rigidity	MESH:D009127	2071	C1CC(C2=C1C=C(C=C2)C(=O)O)(C(=O)O)N
1-benzylimidazole	C017062	4238-71-5	Necrosis	MESH:D009336	77918	C1=CC=C(C=C1)CN2C=CN=C2
1-benzylpiperazine	C006737	2759-28-6	Cocaine-Related Disorders	MESH:D019970	75994	C1CN(CCN1)CC2=CC=CC=C2
1-cyclopropyl-4-(4-((5-methyl-3-(3-(4-(trifluoromethoxy)phenyl)-1,2,4-oxadiazol-5-yl)-1H-pyrazol-1-yl)methyl)pyridin-2-yl)piperazine	C000591541		Carcinoma, Non-Small-Cell Lung	MESH:D002289	67377767	CC1=CC(=NN1CC2=CC(=NC=C2)N3CCN(CC3)C4CC4)C5=NC(=NO5)C6=CC=C(C=C6)OC(F)(F)F
1-cyclopropyl-4-(4-((5-methyl-3-(3-(4-(trifluoromethoxy)phenyl)-1,2,4-oxadiazol-5-yl)-1H-pyrazol-1-yl)methyl)pyridin-2-yl)piperazine	C000591541		Neoplasms, Experimental	MESH:D009374	67377767	CC1=CC(=NN1CC2=CC(=NC=C2)N3CCN(CC3)C4CC4)C5=NC(=NO5)C6=CC=C(C=C6)OC(F)(F)F
1H-(1,2,4)oxadiazolo(4,3-a)quinoxalin-1-one	C095284		Seizures	MESH:D012640	1456	C1=CC=C2C(=C1)N=CC3=NOC(=O)N23
1-hexacosanol	C051942	506-52-5	Diabetic Nephropathies	MESH:D003928	68171	CCCCCCCCCCCCCCCCCCCCCCCCCCO
1-hexacosanol	C051942	506-52-5	Urinary Bladder Diseases	MESH:D001745	68171	CCCCCCCCCCCCCCCCCCCCCCCCCCO
1-hexylcarbamoyl-5-fluorouracil	C017367		Breast Neoplasms	MESH:D001943	2577	CCCCCCNC(=O)N1C=C(C(=O)NC1=O)F
1-hexylcarbamoyl-5-fluorouracil	C017367		Carcinoma, Hepatocellular	MESH:D006528	2577	CCCCCCNC(=O)N1C=C(C(=O)NC1=O)F
1-hexylcarbamoyl-5-fluorouracil	C017367		Colorectal Neoplasms	MESH:D015179	2577	CCCCCCNC(=O)N1C=C(C(=O)NC1=O)F
1-hexylcarbamoyl-5-fluorouracil	C017367		Ovarian Neoplasms	MESH:D010051	2577	CCCCCCNC(=O)N1C=C(C(=O)NC1=O)F
1H-Indene-2-carboxylic acid, 1-(1,3-benzodioxol-5-yl)-3-(2- (carboxymethoxy)-4-methoxyphenyl)-2,3-dihydro-5-propoxy-, (1S,2R,3S)-	C087551		Hypertension	MESH:D006973	108002	CCCOC1=CC2=C(C=C1)[C@@H]([C@H]([C@@H]2C3=C(C=C(C=C3)OC)OCC(=O)O)C(=O)O)C4=CC5=C(C=C4)OCO5
1-hydroxy-3-amino-2-pyrrolidone	C001369	1003-51-6	Cocaine-Related Disorders	MESH:D019970	1232	C1CN(C(=O)C1N)O
1-hydroxy-3-amino-2-pyrrolidone	C001369	1003-51-6	Hyperkinesis	MESH:D006948	1232	C1CN(C(=O)C1N)O
1-hydroxy-3-amino-2-pyrrolidone	C001369	1003-51-6	Seizures	MESH:D012640	1232	C1CN(C(=O)C1N)O
1-hydroxy-3-amino-2-pyrrolidone	C001369	1003-51-6	Tremor	MESH:D014202	1232	C1CN(C(=O)C1N)O
1-(isopropylamino)-3-((4-propenyl-2-methoxy)phenoxy)-2-propanol	C121954		Tachycardia	MESH:D013610	9970852	C/C=C/C1=CC(=C(C=C1)OCC(CNC(C)C)O)OC
1-methyl-1,2,3,4-tetrahydroisoquinoline	C050386	4965-09-07	Cocaine-Related Disorders	MESH:D019970	92214	CC1C2=CC=CC=C2CCN1
1-methyl-1,2,3,4-tetrahydroisoquinoline	C050386	4965-09-07	Neurotoxicity Syndromes	MESH:D020258	92214	CC1C2=CC=CC=C2CCN1
1-methylergotamine	C018509	22336-84-1	Migraine Disorders	MESH:D008881	65703	C[C@@]1(C(=O)N2[C@H](C(=O)N3CCC[C@H]3[C@@]2(O1)O)CC4=CC=CC=C4)NC(=O)[C@H]5CN([C@@H]6CC7=CN(C8=CC=CC(=C78)C6=C5)C)C
1-methylspermidine	C073193	137946-02-2	Pancreatitis	MESH:D010195	132108	CC(CCNCCCCN)N
1-naphthylacetylspermine	C067506	122306-11-0	Nerve Degeneration	MESH:D009410	129695	C1=CC=C2C(=C1)C=CC=C2CC(=O)NCCCNCCCCNCCCN
1-O-hexyl-2,3,5-trimethylhydroquinone	C081906	148081-72-5	Colonic Neoplasms	MESH:D003110	119193	CCCCCCOC1=C(C(=C(C(=C1)C)O)C)C
1-O-hexyl-2,3,5-trimethylhydroquinone	C081906	148081-72-5	Liver Neoplasms	MESH:D008113	119193	CCCCCCOC1=C(C(=C(C(=C1)C)O)C)C
1-oxo-1-(5-(2-pyridyl)-2-yl)-7-phenylheptane	C495479		Inflammation	MESH:D007249	10427006	C1=CC=C(C=C1)CCCCCCC(=O)C2=NC=C(O2)C3=CC=CC=N3
1-oxo-1-(5-(2-pyridyl)-2-yl)-7-phenylheptane	C495479		Pain	MESH:D010146	10427006	C1=CC=C(C=C1)CCCCCCC(=O)C2=NC=C(O2)C3=CC=CC=N3
1-phenylcyclohexylamine	C037320	2201-24-3	Catalepsy	MESH:D002375	31862	C1CCC(CC1)(C2=CC=CC=C2)N
1-phenylcyclohexylamine	C037320	2201-24-3	Seizures	MESH:D012640	31862	C1CCC(CC1)(C2=CC=CC=C2)N
1-(quinoxalin-6-ylcarbonyl)piperidine	C097396		Schizophrenia	MESH:D012559	148184	C1CCN(CC1)C(=O)C2=CC3=NC=CN=C3C=C2
((1S)-1-((((1S)-1-benzyl-3-cyclopropylamino-2,3-di-oxopropyl)amino)carbonyl)-3-methylbutyl)carbamic acid 5-methoxy-3-oxapentyl ester	C515164		Lissencephaly	MESH:D054082	6857712	CC(C)C[C@@H](C(=O)N[C@@H](CC1=CC=CC=C1)C(=O)C(=O)NC2CC2)NC(=O)OCCOCCOC
(1S, 2S)-4-amino-N-(1-carbamoyl-2-phenylethyl)-2-(4-methyl-1-naphthalenesulfonylamino)butanamide	C499293		Hyperalgesia	MESH:D006930	11442741	CC1=CC=C(C2=CC=CC=C12)S(=O)(=O)N[C@@H](CCN)C(=O)N[C@@H](CC3=CC=CC=C3)C(=O)N
20,21-epoxyresibufogenin-3-formate	C466795		Pain	MESH:D010146	101371692	C[C@]12CC[C@@H](C[C@H]1CC[C@@H]3[C@@H]2CC[C@]4([C@]35[C@H](O5)C[C@@H]4[C@@]67C=CC(=O)O[C@H]6O7)C)C(=O)O
20682-S	C022915		Respiratory Insufficiency	MESH:D012131	5746299	CS(=O)(=O)O.C1CC1CN2CC[C@]34CC(=O)CC[C@]3([C@H]2CC5=C4C=C(C=C5)O)O
2-(1,2,3,4-tetrahydroxybutyl)thiazolidine-4-carboxylic acid	C070066	17087-36-4	Acute Kidney Injury	MESH:D058186	86505	C1C(NC(S1)C(C(C(CO)O)O)O)C(=O)O
2-(1,2,3,4-tetrahydroxybutyl)thiazolidine-4-carboxylic acid	C070066	17087-36-4	Drug-Induced Liver Injury	MESH:D056486	86505	C1C(NC(S1)C(C(C(CO)O)O)O)C(=O)O
2-(1,3-dimethyl-2,6-dioxo-1,2,3,6-tetrahydro-7H-purin-7-yl)-N-(4-isopropylphenyl)acetamide	C552888		Cough	MESH:D003371	1150897	CC(C)C1=CC=C(C=C1)NC(=O)CN2C=NC3=C2C(=O)N(C(=O)N3C)C
2-(1,3-dimethyl-2,6-dioxo-1,2,3,6-tetrahydro-7H-purin-7-yl)-N-(4-isopropylphenyl)acetamide	C552888		Death	MESH:D003643	1150897	CC(C)C1=CC=C(C=C1)NC(=O)CN2C=NC3=C2C(=O)N(C(=O)N3C)C
2-(1,3-dimethyl-2,6-dioxo-1,2,3,6-tetrahydro-7H-purin-7-yl)-N-(4-isopropylphenyl)acetamide	C552888		Hyperalgesia	MESH:D006930	1150897	CC(C)C1=CC=C(C=C1)NC(=O)CN2C=NC3=C2C(=O)N(C(=O)N3C)C
2-(1,3-dimethyl-2,6-dioxo-1,2,3,6-tetrahydro-7H-purin-7-yl)-N-(4-isopropylphenyl)acetamide	C552888		Pain	MESH:D010146	1150897	CC(C)C1=CC=C(C=C1)NC(=O)CN2C=NC3=C2C(=O)N(C(=O)N3C)C
2-(1,3-dimethyl-2,6-dioxo-1,2,3,6-tetrahydro-7H-purin-7-yl)-N-(4-isopropylphenyl)acetamide	C552888		Urinary Bladder, Overactive	MESH:D053201	1150897	CC(C)C1=CC=C(C=C1)NC(=O)CN2C=NC3=C2C(=O)N(C(=O)N3C)C
2-(1H-indazol-4-yl)-6-(4-methanesulfonylpiperazin-1-ylmethyl)-4-morpholin-4-ylthieno(3,2-d)pyrimidine	C532162		Breast Neoplasms	MESH:D001943	17755052	CS(=O)(=O)N1CCN(CC1)CC2=CC3=C(S2)C(=NC(=N3)C4=C5C=NNC5=CC=C4)N6CCOCC6
2-(1H-indazol-4-yl)-6-(4-methanesulfonylpiperazin-1-ylmethyl)-4-morpholin-4-ylthieno(3,2-d)pyrimidine	C532162		Carcinoma, Non-Small-Cell Lung	MESH:D002289	17755052	CS(=O)(=O)N1CCN(CC1)CC2=CC3=C(S2)C(=NC(=N3)C4=C5C=NNC5=CC=C4)N6CCOCC6
2-(1H-indazol-4-yl)-6-(4-methanesulfonylpiperazin-1-ylmethyl)-4-morpholin-4-ylthieno(3,2-d)pyrimidine	C532162		Gastrointestinal Stromal Tumors	MESH:D046152	17755052	CS(=O)(=O)N1CCN(CC1)CC2=CC3=C(S2)C(=NC(=N3)C4=C5C=NNC5=CC=C4)N6CCOCC6
2-(1H-indazol-4-yl)-6-(4-methanesulfonylpiperazin-1-ylmethyl)-4-morpholin-4-ylthieno(3,2-d)pyrimidine	C532162		Lymphoma	MESH:D008223	17755052	CS(=O)(=O)N1CCN(CC1)CC2=CC3=C(S2)C(=NC(=N3)C4=C5C=NNC5=CC=C4)N6CCOCC6
2-(1H-indazol-4-yl)-6-(4-methanesulfonylpiperazin-1-ylmethyl)-4-morpholin-4-ylthieno(3,2-d)pyrimidine	C532162		Lymphoma, B-Cell	MESH:D016393	17755052	CS(=O)(=O)N1CCN(CC1)CC2=CC3=C(S2)C(=NC(=N3)C4=C5C=NNC5=CC=C4)N6CCOCC6
2-(1H-indazol-4-yl)-6-(4-methanesulfonylpiperazin-1-ylmethyl)-4-morpholin-4-ylthieno(3,2-d)pyrimidine	C532162		Lymphoma, Follicular	MESH:D008224	17755052	CS(=O)(=O)N1CCN(CC1)CC2=CC3=C(S2)C(=NC(=N3)C4=C5C=NNC5=CC=C4)N6CCOCC6
2-(1H-indazol-4-yl)-6-(4-methanesulfonylpiperazin-1-ylmethyl)-4-morpholin-4-ylthieno(3,2-d)pyrimidine	C532162		Multiple Myeloma	MESH:D009101	17755052	CS(=O)(=O)N1CCN(CC1)CC2=CC3=C(S2)C(=NC(=N3)C4=C5C=NNC5=CC=C4)N6CCOCC6
2-(1H-indazol-4-yl)-6-(4-methanesulfonylpiperazin-1-ylmethyl)-4-morpholin-4-ylthieno(3,2-d)pyrimidine	C532162		Neoplasm Invasiveness	MESH:D009361	17755052	CS(=O)(=O)N1CCN(CC1)CC2=CC3=C(S2)C(=NC(=N3)C4=C5C=NNC5=CC=C4)N6CCOCC6
2-(1H-indazol-4-yl)-6-(4-methanesulfonylpiperazin-1-ylmethyl)-4-morpholin-4-ylthieno(3,2-d)pyrimidine	C532162		Rhabdomyosarcoma	MESH:D012208	17755052	CS(=O)(=O)N1CCN(CC1)CC2=CC3=C(S2)C(=NC(=N3)C4=C5C=NNC5=CC=C4)N6CCOCC6
2-(2-(3-(4-chloro-3-(trifluoromethyl)phenyl)ureido)-4-(trifluoromethyl)phenoxy)-4,5-dichlorobenzenesulfonic acid	C093344		Inflammation	MESH:D007249	9852097	C1=CC(=C(C=C1C(F)(F)F)NC(=O)NC2=CC(=C(C=C2)Cl)C(F)(F)F)OC3=CC(=C(C=C3S(=O)(=O)O)Cl)Cl
2-(2,3-dicarboxycyclopropyl)glycine	C082313	147782-19-2	Brain Diseases	MESH:D001927	115114	[C@H]1(C(C1C(=O)O)[C@@H](C(=O)O)N)C(=O)O
2-(2,3-dicarboxycyclopropyl)glycine	C082313	147782-19-2	Epilepsy	MESH:D004827	115114	[C@H]1(C(C1C(=O)O)[C@@H](C(=O)O)N)C(=O)O
2-(2,3-dicarboxycyclopropyl)glycine	C082313	147782-19-2	Hypokinesia	MESH:D018476	115114	[C@H]1(C(C1C(=O)O)[C@@H](C(=O)O)N)C(=O)O
2-(2,3-dicarboxycyclopropyl)glycine	C082313	147782-19-2	Seizures	MESH:D012640	115114	[C@H]1(C(C1C(=O)O)[C@@H](C(=O)O)N)C(=O)O
2-(2,3-dicarboxycyclopropyl)glycine	C082313	147782-19-2	Substance Withdrawal Syndrome	MESH:D013375	115114	[C@H]1(C(C1C(=O)O)[C@@H](C(=O)O)N)C(=O)O
2-(2-(4-(4-nitrobenzyloxy)phenyl)ethyl)isothiourea methanesulfonate	C101670		Seizures	MESH:D012640	9823846	CS(=O)(=O)O.C1=CC(=CC=C1CCSC(=N)N)OCC2=CC=C(C=C2)[N+](=O)[O-]
2-(2-(4-(4-nitrobenzyloxy)phenyl)ethyl)isothiourea methanesulfonate	C101670		Status Epilepticus	MESH:D013226	9823846	CS(=O)(=O)O.C1=CC(=CC=C1CCSC(=N)N)OCC2=CC=C(C=C2)[N+](=O)[O-]
2-(2,4-dimethylphenyl)indan-1,3-dione	C057548	7561-62-8	Hyperlipidemias	MESH:D006949	151469	CC1=CC(=C(C=C1)C2C(=O)C3=CC=CC=C3C2=O)C
(2-(2,6-dimethoxy)phenoxyethylamino)methylbenzo-1,4-dioxane	C010654	613-67-2	Bradycardia	MESH:D001919	5685	COC1=C(C(=CC=C1)OC)OCCNCC2COC3=CC=CC=C3O2
(2-(2,6-dimethoxy)phenoxyethylamino)methylbenzo-1,4-dioxane	C010654	613-67-2	Hyperkinesis	MESH:D006948	5685	COC1=C(C(=CC=C1)OC)OCCNCC2COC3=CC=CC=C3O2
(2-(2,6-dimethoxy)phenoxyethylamino)methylbenzo-1,4-dioxane	C010654	613-67-2	Hypotension	MESH:D007022	5685	COC1=C(C(=CC=C1)OC)OCCNCC2COC3=CC=CC=C3O2
(2-(2,6-dimethoxy)phenoxyethylamino)methylbenzo-1,4-dioxane	C010654	613-67-2	Pain	MESH:D010146	5685	COC1=C(C(=CC=C1)OC)OCCNCC2COC3=CC=CC=C3O2
(2-(2,6-dimethoxy)phenoxyethylamino)methylbenzo-1,4-dioxane	C010654	613-67-2	Ventricular Fibrillation	MESH:D014693	5685	COC1=C(C(=CC=C1)OC)OCCNCC2COC3=CC=CC=C3O2
2-(2,6-dioxopiperidin-3-yl)phthalimidine	C001079	26581-81-7	Arthritis, Experimental	MESH:D001169	91585	C1CC(=O)NC(=O)C1N2CC3=CC=CC=C3C2=O
2-(2-amino-3-methoxyphenyl)-4H-1-benzopyran-4-one	C093973		Drug-Induced Liver Injury	MESH:D056486	4713	COC1=CC=CC(=C1N)C2=CC(=O)C3=CC=CC=C3O2
2-(2-amino-3-methoxyphenyl)-4H-1-benzopyran-4-one	C093973		Hyperalgesia	MESH:D006930	4713	COC1=CC=CC(=C1N)C2=CC(=O)C3=CC=CC=C3O2
2-(2-amino-3-methoxyphenyl)-4H-1-benzopyran-4-one	C093973		Hypertrophy	MESH:D006984	4713	COC1=CC=CC(=C1N)C2=CC(=O)C3=CC=CC=C3O2
2-(2-amino-3-methoxyphenyl)-4H-1-benzopyran-4-one	C093973		Leukemia, Monocytic, Acute	MESH:D007948	4713	COC1=CC=CC(=C1N)C2=CC(=O)C3=CC=CC=C3O2
2-(2-amino-3-methoxyphenyl)-4H-1-benzopyran-4-one	C093973		Necrosis	MESH:D009336	4713	COC1=CC=CC(=C1N)C2=CC(=O)C3=CC=CC=C3O2
2-(2-amino-3-methoxyphenyl)-4H-1-benzopyran-4-one	C093973		Neoplasm Invasiveness	MESH:D009361	4713	COC1=CC=CC(=C1N)C2=CC(=O)C3=CC=CC=C3O2
2-(2-amino-3-methoxyphenyl)-4H-1-benzopyran-4-one	C093973		Neoplasms, Hormone-Dependent	MESH:D009376	4713	COC1=CC=CC(=C1N)C2=CC(=O)C3=CC=CC=C3O2
2-(2-amino-3-methoxyphenyl)-4H-1-benzopyran-4-one	C093973		Nerve Degeneration	MESH:D009410	4713	COC1=CC=CC(=C1N)C2=CC(=O)C3=CC=CC=C3O2
2-(2-amino-3-methoxyphenyl)-4H-1-benzopyran-4-one	C093973		Pain	MESH:D010146	4713	COC1=CC=CC(=C1N)C2=CC(=O)C3=CC=CC=C3O2
2-(2-amino-3-methoxyphenyl)-4H-1-benzopyran-4-one	C093973		Poisoning	MESH:D011041	4713	COC1=CC=CC(=C1N)C2=CC(=O)C3=CC=CC=C3O2
2-(2-amino-3-methoxyphenyl)-4H-1-benzopyran-4-one	C093973		Prostatic Neoplasms	MESH:D011471	4713	COC1=CC=CC(=C1N)C2=CC(=O)C3=CC=CC=C3O2
2-(2-amino-3-methoxyphenyl)-4H-1-benzopyran-4-one	C093973		Reflex, Abnormal	MESH:D012021	4713	COC1=CC=CC(=C1N)C2=CC(=O)C3=CC=CC=C3O2
2-(2-amino-3-methoxyphenyl)-4H-1-benzopyran-4-one	C093973		Urination Disorders	MESH:D014555	4713	COC1=CC=CC(=C1N)C2=CC(=O)C3=CC=CC=C3O2
2-(2-aminoethyl)thiazole	C029345	18453-07-1	Amnesia	MESH:D000647	87653	C1=CSC(=N1)CCN
2-(2-benzofuranyl)-2-imidazoline	C103723	72583-92-7	Arrhythmias, Cardiac	MESH:D001145	3080926	C1CN=C(N1)C2=CC3=CC=CC=C3O2
2,2-bis(4-glycidyloxyphenyl)propane	C019273	1675-54-3	Acidosis	MESH:D000138	2286	CC(C)(C1=CC=C(C=C1)OCC2CO2)C3=CC=C(C=C3)OCC4CO4
2,2-bis(4-glycidyloxyphenyl)propane	C019273	1675-54-3	Hyperplasia	MESH:D006965	2286	CC(C)(C1=CC=C(C=C1)OCC2CO2)C3=CC=C(C=C3)OCC4CO4
2-(2-chloro-4-iodophenylamino)-N-cyclopropylmethoxy-3,4-difluorobenzamide	C120227		Leukemia, Myeloid, Acute	MESH:D015470	6918454	C1CC1CONC(=O)C2=C(C(=C(C=C2)F)F)NC3=C(C=C(C=C3)I)Cl
2-(2-chloro-4-iodophenylamino)-N-cyclopropylmethoxy-3,4-difluorobenzamide	C120227		Leukemia, Promyelocytic, Acute	MESH:D015473	6918454	C1CC1CONC(=O)C2=C(C(=C(C=C2)F)F)NC3=C(C=C(C=C3)I)Cl
2-(2-chloro-4-iodophenylamino)-N-cyclopropylmethoxy-3,4-difluorobenzamide	C120227		Thyroid Neoplasms	MESH:D013964	6918454	C1CC1CONC(=O)C2=C(C(=C(C=C2)F)F)NC3=C(C=C(C=C3)I)Cl
2-((((2-chloroethyl)nitrosoamino)carbonyl)amino)propanamide	C044565	92891-93-5	Carcinoma, Hepatocellular	MESH:D006528	100773	CN(CC(=O)N)C(=O)N(CCCl)N=O
2-((((2-chloroethyl)nitrosoamino)carbonyl)amino)propanamide	C044565	92891-93-5	Nasopharyngeal Neoplasms	MESH:D009303	100773	CN(CC(=O)N)C(=O)N(CCCl)N=O
2-((((2-chloroethyl)nitrosoamino)carbonyl)amino)propanamide	C044565	92891-93-5	Prostatic Neoplasms	MESH:D011471	100773	CN(CC(=O)N)C(=O)N(CCCl)N=O
2-(2-chlorophenyl)-4-methyl-5-(pyridin-2-ylmethyl)-1H-pyrazolo(4,3-c)pyridine-3,6(2H,5H)-dione	C554850		Hypertrophy, Right Ventricular	MESH:D017380	17027464	CC1=C2C(=CC(=O)N1CC3=CC=CC=N3)NN(C2=O)C4=CC=CC=C4Cl
2-(2-cyclopentyl-2-phenyl-2-hydroxyethoxy)tropane	C094207	163526-71-4	Seizures	MESH:D012640	133065	CN1C2CCC1C(CC2)OCC(C3CCCC3)(C4=CC=CC=C4)O
2-(2-cyclopentyl-2-phenyl-2-hydroxyethoxy)tropane	C094207	163526-71-4	Tremor	MESH:D014202	133065	CN1C2CCC1C(CC2)OCC(C3CCCC3)(C4=CC=CC=C4)O
2,2-dichloro-12-(p-chlorophenyl)-dodecanoic acid	C116893		Diabetes Mellitus, Experimental	MESH:D003921	9929731	C1=CC(=CC=C1CCCCCCCCCCC(C(=O)O)(Cl)Cl)Cl
2,2-dichloro-12-(p-chlorophenyl)-dodecanoic acid	C116893		Diabetes Mellitus, Type 2	MESH:D003924	9929731	C1=CC(=CC=C1CCCCCCCCCCC(C(=O)O)(Cl)Cl)Cl
2,2-dichloro-12-(p-chlorophenyl)-dodecanoic acid	C116893		Dyslipidemias	MESH:D050171	9929731	C1=CC(=CC=C1CCCCCCCCCCC(C(=O)O)(Cl)Cl)Cl
2,2-dichloro-12-(p-chlorophenyl)-dodecanoic acid	C116893		Hyperglycemia	MESH:D006943	9929731	C1=CC(=CC=C1CCCCCCCCCCC(C(=O)O)(Cl)Cl)Cl
2,2-dichloro-12-(p-chlorophenyl)-dodecanoic acid	C116893		Insulin Resistance	MESH:D007333	9929731	C1=CC(=CC=C1CCCCCCCCCCC(C(=O)O)(Cl)Cl)Cl
2-(2-(dimethylamino)ethyl)-1,2-dihydro-7-ethoxydibenz(de,h)isoquinoline-1,3-dione	C521335		Encephalomyelitis, Autoimmune, Experimental	MESH:D004681	10522660	CCOC1=C2C=CC=C3C2=C(C4=CC=CC=C41)C(=O)N(C3=O)CCN(C)C
2,2-dithiodiethanesulfonic acid	C027032	45127-11-5	Kidney Diseases	MESH:D007674	65625	C(CS(=O)(=O)[O-])SSCCS(=O)(=O)[O-].[Na+].[Na+]
2,2-dithiodiethanesulfonic acid	C027032	45127-11-5	Urinary Bladder Neoplasms	MESH:D001749	65625	C(CS(=O)(=O)[O-])SSCCS(=O)(=O)[O-].[Na+].[Na+]
2-(2-furanyl)-7-(2-(4-(4-(2-methoxyethoxy)phenyl)-1-piperazinyl)ethyl)-7H-pyrazolo(4,3-e)(1,2,4)triazolo(1,5-c)pyrimidine-5-amine	C539997		Catalepsy	MESH:D002375	10117987	COCCOC1=CC=C(C=C1)N2CCN(CC2)CCN3C4=C(C=N3)C5=NC(=NN5C(=N4)N)C6=CC=CO6
2-(2-furanyl)-7-(2-(4-(4-(2-methoxyethoxy)phenyl)-1-piperazinyl)ethyl)-7H-pyrazolo(4,3-e)(1,2,4)triazolo(1,5-c)pyrimidine-5-amine	C539997		Parkinson Disease	MESH:D010300	10117987	COCCOC1=CC=C(C=C1)N2CCN(CC2)CCN3C4=C(C=N3)C5=NC(=NN5C(=N4)N)C6=CC=CO6
2,2-(hydroxynitrosohydrazono)bis-ethanamine	C094210	146724-94-9	Stroke	MESH:D020521	1606	C(CN(CCN)N(N=O)O)N
2-((2-piperidin-1-ylethyl)thio)quinazolin-4(3H)-one	C505456		Cardiomegaly	MESH:D006332	11630665	C1CCN(CC1)CCSC2=NC(=O)C3=CC=CC=C3N2
2-((2-piperidin-1-ylethyl)thio)quinazolin-4(3H)-one	C505456		Fibrosis	MESH:D005355	11630665	C1CCN(CC1)CCSC2=NC(=O)C3=CC=CC=C3N2
2-((2-piperidin-1-ylethyl)thio)quinazolin-4(3H)-one	C505456		Ischemia	MESH:D007511	11630665	C1CCN(CC1)CCSC2=NC(=O)C3=CC=CC=C3N2
2-((2-piperidin-1-ylethyl)thio)quinazolin-4(3H)-one	C505456		Myocardial Infarction	MESH:D009203	11630665	C1CCN(CC1)CCSC2=NC(=O)C3=CC=CC=C3N2
2-((3-(1,3-benzodioxol-5-yl)-3-(((6-methoxy-2-naphthyl)sulfonyl)amino)propanoyl)amino)-3-(4-((2,6-dimethylpiperidinyl)methyl)phenyl)-N-isopropyl-N-methylpropanamide	C487113		Hyperalgesia	MESH:D006930	44235958	C[C@@H]1CCC[C@@H](N1CC2=CC=C(C=C2)C[C@H](C(=O)N(C)C(C)C)NC(=O)C[C@H](C3=CC4=C(C=C3)OCO4)NS(=O)(=O)C5=CC6=C(C=C5)C=C(C=C6)OC)C.Cl
2,3,5,4-tetrahydroxystilbene-2-O-glucoside	C421365		Heart Diseases	MESH:D006331	5321884	C1=CC(=CC=C1/C=C/C2=CC(=CC(=C2O[C@H]3[C@@H]([C@H]([C@@H]([C@H](O3)CO)O)O)O)O)O)O
2,3,5,4-tetrahydroxystilbene-2-O-glucoside	C421365		Mitochondrial Diseases	MESH:D028361	5321884	C1=CC(=CC=C1/C=C/C2=CC(=CC(=C2O[C@H]3[C@@H]([C@H]([C@@H]([C@H](O3)CO)O)O)O)O)O)O
2,3,5,4-tetrahydroxystilbene-2-O-glucoside	C421365		Parkinsonian Disorders	MESH:D020734	5321884	C1=CC(=CC=C1/C=C/C2=CC(=CC(=C2O[C@H]3[C@@H]([C@H]([C@@H]([C@H](O3)CO)O)O)O)O)O)O
2,3-bis(3-hydroxybenzyl)butane-1,4-diol	C029498	76543-16-3	Breast Neoplasms	MESH:D001943	115089	C1=CC(=CC(=C1)O)C[C@@H](CO)[C@@H](CC2=CC(=CC=C2)O)CO
2,3-bis(3-hydroxybenzyl)butane-1,4-diol	C029498	76543-16-3	Neovascularization, Pathologic	MESH:D009389	115089	C1=CC(=CC(=C1)O)C[C@@H](CO)[C@@H](CC2=CC(=CC=C2)O)CO
2,3-bis(3-hydroxybenzyl)butyrolactone	C029497	76543-15-2	Breast Neoplasms	MESH:D001943	114739	C1[C@H]([C@@H](C(=O)O1)CC2=CC(=CC=C2)O)CC3=CC(=CC=C3)O
2,3-bis(3-hydroxybenzyl)butyrolactone	C029497	76543-15-2	Neovascularization, Pathologic	MESH:D009389	114739	C1[C@H]([C@@H](C(=O)O1)CC2=CC(=CC=C2)O)CC3=CC(=CC=C3)O
2,3-dialdehyde ATP	C017199	54970-91-1	Colitis	MESH:D003092	5486828	C1=NC2=C(C(=N1)N)N=CN2[C@@H](C=O)O[C@H](COP(=O)(O)OP(=O)(O)OP(=O)(O)O)C=O
2,3-dialdehyde ATP	C017199	54970-91-1	Diabetes Mellitus, Experimental	MESH:D003921	5486828	C1=NC2=C(C(=N1)N)N=CN2[C@@H](C=O)O[C@H](COP(=O)(O)OP(=O)(O)OP(=O)(O)O)C=O
2,3-dialdehyde ATP	C017199	54970-91-1	Spinal Cord Injuries	MESH:D013119	5486828	C1=NC2=C(C(=N1)N)N=CN2[C@@H](C=O)O[C@H](COP(=O)(O)OP(=O)(O)OP(=O)(O)O)C=O
2,3-diaminophenazine	C054312	655-86-7	Diabetes Complications	MESH:D048909	410099	C1=CC=C2C(=C1)N=C3C=C(C(=CC3=N2)N)N
2,3-dideoxycytidine 5-triphosphate	C037406	66004-77-1	Bone Marrow Diseases	MESH:D001855	119119	C1C[C@@H](O[C@@H]1COP(=O)(O)OP(=O)(O)OP(=O)(O)O)N2C=CC(=NC2=O)N
2,3-dihydroxybenzoic acid	C009135	303-38-8	Acute Kidney Injury	MESH:D058186	19	C1=CC(=C(C(=C1)O)O)C(=O)O
2,3-dihydroxybenzoic acid	C009135	303-38-8	Hearing Loss	MESH:D034381	19	C1=CC(=C(C(=C1)O)O)C(=O)O
2,3-dihydroxybenzoic acid	C009135	303-38-8	Kidney Diseases	MESH:D007674	19	C1=CC(=C(C(=C1)O)O)C(=O)O
2,3-dihydroxybenzoic acid	C009135	303-38-8	Vestibular Diseases	MESH:D015837	19	C1=CC(=C(C(=C1)O)O)C(=O)O
2,3-dimethyl-4-aminobiphenyl	C001042	13394-86-0	Precancerous Conditions	MESH:D011230	25948	CC1=CC=CC=C1C2=CC(=C(C=C2)N)C
2,3-dioxo-6-nitro-7-sulfamoylbenzo(f)quinoxaline	C062865	118876-58-7	Brain Ischemia	MESH:D002545	3272524	C1=CC2=C3C(=CC(=C2C(=C1)S(=O)(=O)N)[N+](=O)[O-])NC(=O)C(=O)N3
2,3-dioxo-6-nitro-7-sulfamoylbenzo(f)quinoxaline	C062865	118876-58-7	Cocaine-Related Disorders	MESH:D019970	3272524	C1=CC2=C3C(=CC(=C2C(=C1)S(=O)(=O)N)[N+](=O)[O-])NC(=O)C(=O)N3
2,3-dioxo-6-nitro-7-sulfamoylbenzo(f)quinoxaline	C062865	118876-58-7	Essential Tremor	MESH:D020329	3272524	C1=CC2=C3C(=CC(=C2C(=C1)S(=O)(=O)N)[N+](=O)[O-])NC(=O)C(=O)N3
2,3-dioxo-6-nitro-7-sulfamoylbenzo(f)quinoxaline	C062865	118876-58-7	Hyperkinesis	MESH:D006948	3272524	C1=CC2=C3C(=CC(=C2C(=C1)S(=O)(=O)N)[N+](=O)[O-])NC(=O)C(=O)N3
2,3-dioxo-6-nitro-7-sulfamoylbenzo(f)quinoxaline	C062865	118876-58-7	Motor Skills Disorders	MESH:D019957	3272524	C1=CC2=C3C(=CC(=C2C(=C1)S(=O)(=O)N)[N+](=O)[O-])NC(=O)C(=O)N3
2,3-dioxo-6-nitro-7-sulfamoylbenzo(f)quinoxaline	C062865	118876-58-7	Nerve Degeneration	MESH:D009410	3272524	C1=CC2=C3C(=CC(=C2C(=C1)S(=O)(=O)N)[N+](=O)[O-])NC(=O)C(=O)N3
2,3-dioxo-6-nitro-7-sulfamoylbenzo(f)quinoxaline	C062865	118876-58-7	Pain	MESH:D010146	3272524	C1=CC2=C3C(=CC(=C2C(=C1)S(=O)(=O)N)[N+](=O)[O-])NC(=O)C(=O)N3
2,3-dioxo-6-nitro-7-sulfamoylbenzo(f)quinoxaline	C062865	118876-58-7	Seizures	MESH:D012640	3272524	C1=CC2=C3C(=CC(=C2C(=C1)S(=O)(=O)N)[N+](=O)[O-])NC(=O)C(=O)N3
2,3-dioxo-6-nitro-7-sulfamoylbenzo(f)quinoxaline	C062865	118876-58-7	Substance Withdrawal Syndrome	MESH:D013375	3272524	C1=CC2=C3C(=CC(=C2C(=C1)S(=O)(=O)N)[N+](=O)[O-])NC(=O)C(=O)N3
2-(3-hydroxypropoxy)-1,25-dihydroxyvitamin D3	C061137	104121-92-8	Osteoporosis	MESH:D010024	6438982	C[C@H](CCCC(C)(C)O)[C@H]1CC[C@@H]\2[C@@]1(CCC/C2=C\C=C/3\C[C@@H]([C@@H]([C@H](C3=C)O)OCCCO)O)C
23-hydroxytormentic acid	C511643		Kidney Tubular Necrosis, Acute	MESH:D007683	490367	C[C@@H]1CC[C@@]2(CC[C@@]3(C(=CC[C@H]4[C@]3(CC[C@@H]5[C@@]4(C[C@H]([C@@H]([C@@]5(C)CO)O)O)C)C)[C@@H]2[C@]1(C)O)C)C(=O)O
2-(3-mercaptopropyl)pentanedioic acid	C474576		Cocaine-Related Disorders	MESH:D019970	10198171	C(CC(CCC(=O)O)C(=O)O)CS
2,3-O-(2,4,6-trinitro-cyclohexadienylidine)adenosine 5-triphosphate	C045674	61368-63-6	Hyperalgesia	MESH:D006930	3035228	C1=C(C=C(C2(C1[N+](=O)[O-])OC3=C(OC(=C3O2)[N+]4=C5C(C(=NC=N5)N)N=C4)COP(=O)(O)OP(=O)(O)OP(=O)([O-])[O-])[N+](=O)[O-])[N+](=O)[O-]
2,3-O-(2,4,6-trinitrophenyl)adenosine 5-triphosphate	C009587		Pain	MESH:D010146	24820759	C1=C(C=C(C2(C1[N+](=O)[O-])O[C@@H]3[C@H](O[C@H]([C@@H]3O2)N4C=NC5=C4N=CN=C5N)COP(=O)(O)OP(=O)(O)OP(=O)(O)O)[N+](=O)[O-])[N+](=O)[O-]
2-(4-(2-(3,4-dichlorophenyl)ethyl)phenylamino)benzoic acid	C517140		Long QT Syndrome	MESH:D008133	9864959	C1=CC=C(C(=C1)C(=O)O)NC2=CC=C(C=C2)CCC3=CC(=C(C=C3)Cl)Cl
2-(4-(2-carboxyethyl)phenethylamino)-5-N-ethylcarboxamidoadenosine	C061282	120225-54-9	Brain Injuries	MESH:D001930	3086599	CCNC(=O)[C@@H]1[C@H]([C@H]([C@@H](O1)N2C=NC3=C2N=C(N=C3N)NCCC4=CC=C(C=C4)CCC(=O)O)O)O
2-(4-(2-carboxyethyl)phenethylamino)-5-N-ethylcarboxamidoadenosine	C061282	120225-54-9	Dyskinesia, Drug-Induced	MESH:D004409	3086599	CCNC(=O)[C@@H]1[C@H]([C@H]([C@@H](O1)N2C=NC3=C2N=C(N=C3N)NCCC4=CC=C(C=C4)CCC(=O)O)O)O
2-(4-(2-carboxyethyl)phenethylamino)-5-N-ethylcarboxamidoadenosine	C061282	120225-54-9	Hyperkinesis	MESH:D006948	3086599	CCNC(=O)[C@@H]1[C@H]([C@H]([C@@H](O1)N2C=NC3=C2N=C(N=C3N)NCCC4=CC=C(C=C4)CCC(=O)O)O)O
2-(4-(2-carboxyethyl)phenethylamino)-5-N-ethylcarboxamidoadenosine	C061282	120225-54-9	Movement Disorders	MESH:D009069	3086599	CCNC(=O)[C@@H]1[C@H]([C@H]([C@@H](O1)N2C=NC3=C2N=C(N=C3N)NCCC4=CC=C(C=C4)CCC(=O)O)O)O
2-(4-(2-carboxyethyl)phenethylamino)-5-N-ethylcarboxamidoadenosine	C061282	120225-54-9	Nerve Degeneration	MESH:D009410	3086599	CCNC(=O)[C@@H]1[C@H]([C@H]([C@@H](O1)N2C=NC3=C2N=C(N=C3N)NCCC4=CC=C(C=C4)CCC(=O)O)O)O
2-(4-(2-carboxyethyl)phenethylamino)-5-N-ethylcarboxamidoadenosine	C061282	120225-54-9	Seizures	MESH:D012640	3086599	CCNC(=O)[C@@H]1[C@H]([C@H]([C@@H](O1)N2C=NC3=C2N=C(N=C3N)NCCC4=CC=C(C=C4)CCC(=O)O)O)O
2-(4-(2-carboxyethyl)phenethylamino)-5-N-ethylcarboxamidoadenosine	C061282	120225-54-9	Substance Withdrawal Syndrome	MESH:D013375	3086599	CCNC(=O)[C@@H]1[C@H]([C@H]([C@@H](O1)N2C=NC3=C2N=C(N=C3N)NCCC4=CC=C(C=C4)CCC(=O)O)O)O
2-(4-(4-chlorophenyl)piperazin-1-ylmethyl)pyrazolo(1,5-a)-pyridine	C477900		Hyperkinesis	MESH:D006948	10336538	C1CN(CCN1CC2=NN3C=CC=CC3=C2)C4=CC=C(C=C4)Cl
2,4,5,2,4,5-hexachlorobiphenyl	C014024	35065-27-1	Poisoning	MESH:D011041	37034	C1=C(C(=CC(=C1Cl)Cl)Cl)C2=CC(=C(C=C2Cl)Cl)Cl
2,4,6-trihydroxyacetophenone	C107067		Cholestasis	MESH:D002779	68073	CC(=O)C1=C(C=C(C=C1O)O)O
2,4-diaminobutyric acid	C005959	305-62-4	Seizures	MESH:D012640	470	C(CN)C(C(=O)O)N
2-(4-((dimethylamino)carbonyl)-3-fluorophenyl)-alpha,alpha-dimethyl-N-1,3,4-thiadiazol-2-yl-5H-(1)benzopyrano(2,3-b)pyridin-5-acetamide	C568959		Arthritis, Experimental	MESH:D001169	57401459	CC(C)([C@H]1C2=C(N=C(C=C2)C3=CC(=C(C=C3)C(=O)N(C)C)F)OC4=CC=CC=C14)C(=O)NC5=NN=CS5
2-(4-hydroxy-3,5-dimethylphenyl)-5-methoxy-3-methylindole	C063918	104007-80-9	Inflammation	MESH:D007249	128480	CC1=CC(=CC(=C1O)C)C2=C(C3=C(N2)C=CC(=C3)OC)C
2-(4-hydroxyphenyl)-3-methyl-1-(4-(2-piperidin-1-yl-ethoxy)-benzyl)-1H-indol-5-ol	C439584		Breast Neoplasms	MESH:D001943	6433099	CC1=C(N(C2=C1C=C(C=C2)O)CC3=CC=C(C=C3)OCCN4CCCCC4)C5=CC=C(C=C5)O
2-(4-morpholino)ethyl-1-phenylcyclohexane-1-carboxylate	C071738	138847-85-5	Amyotrophic Lateral Sclerosis	MESH:D000690	126402	C1CCC(CC1)(C2=CC=CC=C2)C(=O)OCCN3CCOCC3
2-(4-morpholino)ethyl-1-phenylcyclohexane-1-carboxylate	C071738	138847-85-5	Depressive Disorder	MESH:D003866	126402	C1CCC(CC1)(C2=CC=CC=C2)C(=O)OCCN3CCOCC3
2-(4-morpholino)ethyl-1-phenylcyclohexane-1-carboxylate	C071738	138847-85-5	Nerve Degeneration	MESH:D009410	126402	C1CCC(CC1)(C2=CC=CC=C2)C(=O)OCCN3CCOCC3
2-(4-morpholinyl)-8-phenyl-4H-1-benzopyran-4-one	C085911	154447-36-6	Ascites	MESH:D001201	3973	C1COCCN1C2=CC(=O)C3=C(O2)C(=CC=C3)C4=CC=CC=C4
2-(4-morpholinyl)-8-phenyl-4H-1-benzopyran-4-one	C085911	154447-36-6	Glioma	MESH:D005910	3973	C1COCCN1C2=CC(=O)C3=C(O2)C(=CC=C3)C4=CC=CC=C4
2-(4-morpholinyl)-8-phenyl-4H-1-benzopyran-4-one	C085911	154447-36-6	Hyperalgesia	MESH:D006930	3973	C1COCCN1C2=CC(=O)C3=C(O2)C(=CC=C3)C4=CC=CC=C4
2-(4-morpholinyl)-8-phenyl-4H-1-benzopyran-4-one	C085911	154447-36-6	Inflammation	MESH:D007249	3973	C1COCCN1C2=CC(=O)C3=C(O2)C(=CC=C3)C4=CC=CC=C4
2-(4-morpholinyl)-8-phenyl-4H-1-benzopyran-4-one	C085911	154447-36-6	Leukemia	MESH:D007938	3973	C1COCCN1C2=CC(=O)C3=C(O2)C(=CC=C3)C4=CC=CC=C4
2-(4-morpholinyl)-8-phenyl-4H-1-benzopyran-4-one	C085911	154447-36-6	Mammary Neoplasms, Experimental	MESH:D008325	3973	C1COCCN1C2=CC(=O)C3=C(O2)C(=CC=C3)C4=CC=CC=C4
2-(4-morpholinyl)-8-phenyl-4H-1-benzopyran-4-one	C085911	154447-36-6	Mouth Neoplasms	MESH:D009062	3973	C1COCCN1C2=CC(=O)C3=C(O2)C(=CC=C3)C4=CC=CC=C4
2-(4-morpholinyl)-8-phenyl-4H-1-benzopyran-4-one	C085911	154447-36-6	Neoplasm Invasiveness	MESH:D009361	3973	C1COCCN1C2=CC(=O)C3=C(O2)C(=CC=C3)C4=CC=CC=C4
2-(4-morpholinyl)-8-phenyl-4H-1-benzopyran-4-one	C085911	154447-36-6	Neoplasm Metastasis	MESH:D009362	3973	C1COCCN1C2=CC(=O)C3=C(O2)C(=CC=C3)C4=CC=CC=C4
2-(4-morpholinyl)-8-phenyl-4H-1-benzopyran-4-one	C085911	154447-36-6	Osteosarcoma	MESH:D012516	3973	C1COCCN1C2=CC(=O)C3=C(O2)C(=CC=C3)C4=CC=CC=C4
2-(4-morpholinyl)-8-phenyl-4H-1-benzopyran-4-one	C085911	154447-36-6	Ovarian Neoplasms	MESH:D010051	3973	C1COCCN1C2=CC(=O)C3=C(O2)C(=CC=C3)C4=CC=CC=C4
2-(4-morpholinyl)-8-phenyl-4H-1-benzopyran-4-one	C085911	154447-36-6	Poisoning	MESH:D011041	3973	C1COCCN1C2=CC(=O)C3=C(O2)C(=CC=C3)C4=CC=CC=C4
2-(4-morpholinyl)-8-phenyl-4H-1-benzopyran-4-one	C085911	154447-36-6	Thrombosis	MESH:D013927	3973	C1COCCN1C2=CC(=O)C3=C(O2)C(=CC=C3)C4=CC=CC=C4
2-(4-morpholinyl)-8-phenyl-4H-1-benzopyran-4-one	C085911	154447-36-6	Urinary Bladder Neoplasms	MESH:D001749	3973	C1COCCN1C2=CC(=O)C3=C(O2)C(=CC=C3)C4=CC=CC=C4
24-norursodeoxycholic acid	C081331	99697-24-2	Cholangitis, Sclerosing	MESH:D015209	192254	C[C@H](CC(=O)O)[C@H]1CC[C@@H]2[C@@]1(CC[C@H]3[C@H]2[C@H](C[C@H]4[C@@]3(CC[C@H](C4)O)C)O)C
2-(4-(quinolin-2-yl-methoxy)phenyl)-2-cyclopentylacetic acid	C079315	128253-31-6	Carbon Tetrachloride Poisoning	MESH:D002252	123723	C1CCC(C1)[C@H](C2=CC=C(C=C2)OCC3=NC4=CC=CC=C4C=C3)C(=O)O
2-(4-(quinolin-2-yl-methoxy)phenyl)-2-cyclopentylacetic acid	C079315	128253-31-6	Liver Cirrhosis, Experimental	MESH:D008106	123723	C1CCC(C1)[C@H](C2=CC=C(C=C2)OCC3=NC4=CC=CC=C4C=C3)C(=O)O
2-(4-(quinolin-2-yl-methoxy)phenyl)-2-cyclopentylacetic acid	C079315	128253-31-6	Proteinuria	MESH:D011507	123723	C1CCC(C1)[C@H](C2=CC=C(C=C2)OCC3=NC4=CC=CC=C4C=C3)C(=O)O
2-(5,7-difluoro-1,2,3,4-tetrahydronaphthalen-3-ylamino)-N-(1-(2-methyl-1-(neopentylamino)propan-2-yl)-1H-imidazol-4-yl)pentanamide	C550722		Alzheimer Disease	MESH:D000544	11670360	CCCC(C(=O)NC1=CN(C=N1)C(C)(C)CNCC(C)(C)C)NC2CCC3=CC(=CC(=C3C2)F)F
(2-(5-amino-2-(4-fluorophenyl)-1,6-dihydro-6-oxo-1-pyrimidinyl)-N-(1-((5-methoxycarbonyl-2-benzoxazolyl)carbonyl)-2-phenylethyl)acetamide)	C477861		Dermatitis, Contact	MESH:D003877	9829503	COC(=O)C1=CC2=C(C=C1)OC(=N2)C(=O)C(CC3=CC=CC=C3)NC(=O)CN4C(=NC=C(C4=O)N)C5=CC=C(C=C5)F
(2-(5-amino-2-(4-fluorophenyl)-1,6-dihydro-6-oxo-1-pyrimidinyl)-N-(1-((5-methoxycarbonyl-2-benzoxazolyl)carbonyl)-2-phenylethyl)acetamide)	C477861		Pruritus	MESH:D011537	9829503	COC(=O)C1=CC2=C(C=C1)OC(=N2)C(=O)C(CC3=CC=CC=C3)NC(=O)CN4C(=NC=C(C4=O)N)C5=CC=C(C=C5)F
2,5-bis(2-(2-propoxy)-4-(2-pyridylimino)aminophenyl)furan	C552046		Leishmaniasis, Visceral	MESH:D007898	10231753	CC(C)OC1=C(C=CC(=C1)N=C(C2=CC=CC=N2)N)C3=CC=C(O3)C4=C(C=C(C=C4)N=C(C5=CC=CC=N5)N)OC(C)C
2,5-dimethoxy-4-bromoamphetamine	C003943	32156-26-6	Catalepsy	MESH:D002375	62065	CC(CC1=CC(=C(C=C1OC)Br)OC)N
2,5-dimethylcelecoxib	C506698		Glioblastoma	MESH:D005909	11545682	CC1=CC(=C(C=C1)C)C2=CC(=NN2C3=CC=C(C=C3)S(=O)(=O)N)C(F)(F)F
2,5-dimethylcelecoxib	C506698		Multiple Myeloma	MESH:D009101	11545682	CC1=CC(=C(C=C1)C)C2=CC(=NN2C3=CC=C(C=C3)S(=O)(=O)N)C(F)(F)F
2,5-dimethylcelecoxib	C506698		Pancreatic Neoplasms	MESH:D010190	11545682	CC1=CC(=C(C=C1)C)C2=CC(=NN2C3=CC=C(C=C3)S(=O)(=O)N)C(F)(F)F
2,5-hexanedione	C011269	110-13-4	Radiation Injuries, Experimental	MESH:D011833	8035	CC(=O)CCC(=O)C
25-hydroxycholesterol	C007997	2140-46-7	Q Fever	MESH:D011778	65094	C[C@H](CCCC(C)(C)O)[C@H]1CC[C@@H]2[C@@]1(CC[C@H]3[C@H]2CC=C4[C@@]3(CC[C@@H](C4)O)C)C
2,5-oligoadenylate	C023505	61172-40-5	Cardiovirus Infections	MESH:D018188	107918	C1=NC2=C(C(=N1)N)N=CN2[C@H]3[C@@H]([C@@H]([C@H](O3)COP(=O)(O)OC4[C@@H]([C@H](O[C@H]4N5C=NC6=C5N=CN=C6N)COP(=O)(O)O)O)O)OP(=O)(O)OCC7[C@H]([C@H](C(O7)N8C=NC9=C8N=CN=C9N)O)O
2,5-oligoadenylate	C023505	61172-40-5	Respiratory Syncytial Virus Infections	MESH:D018357	107918	C1=NC2=C(C(=N1)N)N=CN2[C@H]3[C@@H]([C@@H]([C@H](O3)COP(=O)(O)OC4[C@@H]([C@H](O[C@H]4N5C=NC6=C5N=CN=C6N)COP(=O)(O)O)O)O)OP(=O)(O)OCC7[C@H]([C@H](C(O7)N8C=NC9=C8N=CN=C9N)O)O
2-(6-((3-(4-(diphenylmethoxy)piperidino)propyl)amino)imidazo(1,2-b)pyridazin-2-yl)-2-methylpropionic acid	C469683		Dermatitis, Allergic Contact	MESH:D017449	9806921	CC(C)(C1=CN2C(=N1)C=CC(=N2)NCCCN3CCC(CC3)OC(C4=CC=CC=C4)C5=CC=CC=C5)C(=O)O
2-(6-((3-(4-(diphenylmethoxy)piperidino)propyl)amino)imidazo(1,2-b)pyridazin-2-yl)-2-methylpropionic acid	C469683		Eczema	MESH:D004485	9806921	CC(C)(C1=CN2C(=N1)C=CC(=N2)NCCCN3CCC(CC3)OC(C4=CC=CC=C4)C5=CC=CC=C5)C(=O)O
2,6-di-tert-butyl-4-(3-hydroxy-2,2-dimethylpropyl)phenol	C438607		Cocaine-Related Disorders	MESH:D019970	5024764	CC(C)(C)C1=CC(=CC(=C1O)C(C)(C)C)CC(C)(C)CO
2,6-dithiopurine	C070898	5437-25-2	Lung Diseases	MESH:D008171	1268252	C1=NC2=C(N1)C(=S)NC(=S)N2
2,6-dithiopurine	C070898	5437-25-2	Urinary Bladder Diseases	MESH:D001745	1268252	C1=NC2=C(N1)C(=S)NC(=S)N2
2,7,8-trimethyl-2-(beta-carboxyethyl)-6-hydroxychroman	C107690	178167-77-6	Kidney Diseases	MESH:D007674	133098	CC1=C(C=C2CCC(OC2=C1C)(C)CCC(=O)O)O
2,7,8-trimethyl-2-(beta-carboxyethyl)-6-hydroxychroman	C107690	178167-77-6	Proteinuria	MESH:D011507	133098	CC1=C(C=C2CCC(OC2=C1C)(C)CCC(=O)O)O
2-((8-chlorodibenzo(b,f)thiepin-10-yl)oxy)-N-methylethan-1-amine	C549913		Hyperkinesis	MESH:D006948	10041551	CNCCOC1=CC2=CC=CC=C2SC3=C1C=C(C=C3)Cl
28-deoxonimbolide	C062897	126005-94-5	Leukemia	MESH:D007938	159573	CC1=C2[C@@H](CC1C3=COC=C3)O[C@H]4[C@@]2([C@@H]([C@@]5([C@H]6[C@H]4OC[C@@]6(C=CC5=O)C)C)CC(=O)OC)C
(2,8-dioxabicyclo(3.3.0)oct-6-yl)-N-(4-((3,4-methylenedioxyphenyl)sulfonyl-(2-methylpropyl)amino)-3-hydroxy-1-phenylbutan-2-yl) carbamate	C522027		HIV Infections	MESH:D015658	457409	CC(C)CN(C[C@H]([C@H](CC1=CC=CC=C1)NC(=O)O[C@H]2CO[C@@H]3[C@H]2CCO3)O)S(=O)(=O)C4=CC5=C(C=C4)OCO5
2-acetamidoethanethiol	C023704	1190-73-4	Breast Neoplasms	MESH:D001943	14484	CC(=O)NCCS
2-(allylthio)pyrazine	C104935		Drug-Induced Liver Injury	MESH:D056486	3025899	C=CCSC1=NC=CN=C1
2-(allylthio)pyrazine	C104935		Liver Neoplasms, Experimental	MESH:D008114	3025899	C=CCSC1=NC=CN=C1
2-(allylthio)pyrazine	C104935		Skin Neoplasms	MESH:D012878	3025899	C=CCSC1=NC=CN=C1
2-amino-1,9-dihydro-9-(3-hydroxy-4-(hydroxymethyl)cyclopentyl)-6H-purine-6-one	C061610	91296-12-7	Hepatitis B	MESH:D006509	99660	C1[C@@H](C[C@H]([C@@H]1CO)O)N2C=NC3=C2NC(=NC3=O)N
2-amino-3,8-dimethylimidazo(4,5-f)quinoxaline	C036990	77500-04-0	Liver Neoplasms	MESH:D008113	62275	CC1=CN=C2C=CC3=C(C2=N1)N=C(N3C)N
2-amino-4-methylenecyclopentane-1-carboxylic acid	C114614		Candidiasis	MESH:D002177	216240	C=C1C[C@H]([C@H](C1)N)C(=O)O
2-amino-4-methylenecyclopentane-1-carboxylic acid	C114614		Candidiasis, Oral	MESH:D002180	216240	C=C1C[C@H]([C@H](C1)N)C(=O)O
2-amino-4-phosphonobutyric acid	C012729	6323-99-5	Hyperalgesia	MESH:D006930	2207	C(CP(=O)(O)O)C(C(=O)O)N
2-amino-4-phosphonobutyric acid	C012729	6323-99-5	Hypokinesia	MESH:D018476	2207	C(CP(=O)(O)O)C(C(=O)O)N
2-amino-4-phosphonobutyric acid	C012729	6323-99-5	Seizures	MESH:D012640	2207	C(CP(=O)(O)O)C(C(=O)O)N
2-amino-4-picoline	C015672	695-34-1	Cell Transformation, Neoplastic	MESH:D002471	1533	CC1=CC(=NC=C1)N
2-amino-5,6-dihydro-6-methyl-4H-1,3-thiazine	C093124		Hyperalgesia	MESH:D006930	1534	CC1CCN=C(S1)N
2-amino-5-phosphonomethyl(1,1-biphenyl)-3-propanoic acid	C077642	118077-09-1	Catalepsy	MESH:D002375	159489	C1=CC=C(C=C1)C2=CC(=CC(=C2)CP(=O)(O)O)C[C@@H](C(=O)O)N
2-amino-6-(4-methoxyphenylthio)-9-(2-(phosphonomethoxy)ethyl)purine bis(2,2,2-trifluoroethyl) ester	C461207		Hepatitis B	MESH:D006509	491022	COC1=CC=C(C=C1)SC2=NC(=NC3=C2N=CN3CCOCP(=O)(OCC(F)(F)F)OCC(F)(F)F)N
2-amino-6-(4-methoxyphenylthio)-9-(2-(phosphonomethoxy)ethyl)purine bis(2,2,2-trifluoroethyl) ester	C461207		Hepatitis B, Chronic	MESH:D019694	491022	COC1=CC=C(C=C1)SC2=NC(=NC3=C2N=CN3CCOCP(=O)(OCC(F)(F)F)OCC(F)(F)F)N
2-amino-8-(4-(2-hydroxyethoxy)cyclohexyl)-6-(6-methoxypyridin-3-yl)-4-methylpyrido(2,3-d)pyrimidin-7(8H)-one	C570662		Carcinoma, Hepatocellular	MESH:D006528	25033539	CC1=C2C=C(C(=O)N(C2=NC(=N1)N)C3CCC(CC3)OCCO)C4=CN=C(C=C4)OC
2-aminophenol	C027667	95-55-6	Carcinoma, Hepatocellular	MESH:D006528	5801	C1=CC=C(C(=C1)N)O
2-aminophenol	C027667	95-55-6	Precancerous Conditions	MESH:D011230	5801	C1=CC=C(C(=C1)N)O
2-chloro-4-methoxychalcone	C570406		Shock, Septic	MESH:D012772	5354554	COC1=CC=C(C=C1)C(=O)/C=C/C2=CC=CC=C2Cl
2-chloro-5-nitrobenzanilide	C457499		Breast Neoplasms	MESH:D001943	644213	C1=CC=C(C=C1)NC(=O)C2=C(C=CC(=C2)[N+](=O)[O-])Cl
2-chloro-5-nitrobenzanilide	C457499		Pancreatic Neoplasms	MESH:D010190	644213	C1=CC=C(C=C1)NC(=O)C2=C(C=CC(=C2)[N+](=O)[O-])Cl
2-chloro-N(6)-(3-iodobenzyl)adenosine-5-N-methyluronamide	C090034	163042-96-4	Myocardial Infarction	MESH:D009203	3035850	CNC(=O)[C@@H]1[C@H]([C@H]([C@@H](O1)N2C=NC3=C2N=C(N=C3NCC4=CC(=CC=C4)I)Cl)O)O
2-chloro-N(6)cyclopentyladenosine	C058394	37739-05-2	Essential Tremor	MESH:D020329	123807	C1CCC(C1)NC2=NC(=NC3=C2N=CN3[C@H]4[C@@H]([C@@H]([C@H](O4)CO)O)O)Cl
2-chloro-N(6)cyclopentyladenosine	C058394	37739-05-2	Seizures	MESH:D012640	123807	C1CCC(C1)NC2=NC(=NC3=C2N=CN3[C@H]4[C@@H]([C@@H]([C@H](O4)CO)O)O)Cl
2-cyano-3-hydroxy-N-(4-(trifluoromethyl)phenyl)-2-hepten-6-ynamide	C115284	185915-33-7	Graft Occlusion, Vascular	MESH:D006083	54686843	C#CCC/C(=C(\C#N)/C(=O)NC1=CC=C(C=C1)C(F)(F)F)/O
2-deoxy-2-fluoro-2-C-methylcytidine	C504520		Hepatitis C	MESH:D006526	6481236	C[C@]1([C@@H]([C@H](O[C@H]1N2C=CC(=NC2=O)N)CO)O)F
2-desamino-2-methylaminopterin	C058706	118869-52-6	Leukemia	MESH:D007938	164085	CC1=NC2=NC=C(N=C2C(=N1)N)CNC3=CC=C(C=C3)C(=O)N[C@@H](CCC(=O)O)C(=O)O
2-diethylaminoethyl diallylphenylacetate	C004817	2597-09-03	Hyperlipidemias	MESH:D006949	197002	CCN(CC)CCOC(=O)C(CC=C)(CC=C)C1=CC=CC=C1
2-dimethylamino-4,5,6,7-tetrabromo-1H-benzimidazole	C492322		Poisoning	MESH:D011041	5326976	CN(C)C1=NC2=C(N1)C(=C(C(=C2Br)Br)Br)Br
(2E,4E,6E,10E)-3,7,11,15-tetramethyl-2,4,6,10,14-hexadecapentaenoic acid	C487689		Carcinoma, Hepatocellular	MESH:D006528	6437836	CC(=CCC/C(=C/CC/C(=C/C=C/C(=C/C(=O)O)/C)/C)/C)C
(2E,4E,6E,10E)-3,7,11,15-tetramethyl-2,4,6,10,14-hexadecapentaenoic acid	C487689		Leukemia-Lymphoma, Adult T-Cell	MESH:D015459	6437836	CC(=CCC/C(=C/CC/C(=C/C=C/C(=C/C(=O)O)/C)/C)/C)C
2-ethyl-8-methyl-2,8-diazaspiro(4,5)decane-1,3-dione	C001886	3576-73-6	Catalepsy	MESH:D002375	87933	CCN1C(=O)CC2(C1=O)CCN(CC2)C.Br
2-fluoro-2-phenyl-1,3-propanediyl dicarbamate	C518913		Epilepsy	MESH:D004827	6918615	C1=CC=C(C=C1)C(COC(=O)N)(COC(=O)N)F
2-formylpyridine thiosemicarbazone	C013996	3608-75-1	Leukemia	MESH:D007938	1638753	C1=CC=NC(=C1)C=NNC(=S)N
2-hexenal	C051750	505-57-7	Anxiety Disorders	MESH:D001008	5281168	CCC/C=C/C=O
2-hydroxy-1-naphthylaldehyde isonicotinoyl hydrazone	C120275		HIV Infections	MESH:D015658	5353827	C1=CC=C\2C(=C1)C=CC(=O)/C2=C\NNC(=O)C3=CC=NC=C3
2-hydroxy-5-(2,3,5,6-tetrafluoro-4-trifluoromethyl-benzylamino)benzoic acid	C519903		Brain Ischemia	MESH:D002545	9951955	C1=CC(=C(C=C1NCC2=C(C(=C(C(=C2F)F)C(F)(F)F)F)F)C(=O)O)O
2-hydroxyestradiol	C001390	362-05-0	Kidney Diseases	MESH:D007674	9684	CC12CCC3C(C1CCC2O)CCC4=CC(=C(C=C34)O)O
2-hydroxyestradiol	C001390	362-05-0	Proteinuria	MESH:D011507	9684	CC12CCC3C(C1CCC2O)CCC4=CC(=C(C=C34)O)O
2-hydroxylamine-5-ethyl-5-sec-pentylbarbituric acid	C056510	102856-34-8	Catalepsy	MESH:D002375	128180	CCCC(C)C1(C(=O)NC(=NC1=O)NO)CC
2-hydroxylamino-5-ethyl-5-propylbarbituric acid	C058539	102902-43-2	Catalepsy	MESH:D002375	128182	CCCC1(C(=O)NC(=NC1=O)NO)CC
2-hydroxypropyl-beta-cyclodextrin	C053839	94035-02-6	Diabetes Mellitus, Experimental	MESH:D003921	14049689	CC(COC[C@@H]1[C@@H]2[C@@H]([C@H]([C@H](O1)O[C@@H]3[C@H](O[C@@H]([C@@H]([C@H]3O)O)O[C@@H]4[C@H](O[C@@H]([C@@H]([C@H]4O)O)O[C@@H]5[C@H](O[C@@H]([C@@H]([C@H]5O)O)O[C@@H]6[C@H](O[C@@H]([C@@H]([C@H]6O)O)O[C@@H]7[C@H](O[C@@H]([C@@H]([C@H]7O)O)O[C@@H]8[C@H](O[C@H](O2)[C@@H]([C@H]8O)O)COCC(C)O)COCC(C)O)COCC(C)O)COCC(C)O)COCC(C)O)COCC(C)O)O)O)O
2-hydroxypropyl-beta-cyclodextrin	C053839	94035-02-6	Hyperglycemia	MESH:D006943	14049689	CC(COC[C@@H]1[C@@H]2[C@@H]([C@H]([C@H](O1)O[C@@H]3[C@H](O[C@@H]([C@@H]([C@H]3O)O)O[C@@H]4[C@H](O[C@@H]([C@@H]([C@H]4O)O)O[C@@H]5[C@H](O[C@@H]([C@@H]([C@H]5O)O)O[C@@H]6[C@H](O[C@@H]([C@@H]([C@H]6O)O)O[C@@H]7[C@H](O[C@@H]([C@@H]([C@H]7O)O)O[C@@H]8[C@H](O[C@H](O2)[C@@H]([C@H]8O)O)COCC(C)O)COCC(C)O)COCC(C)O)COCC(C)O)COCC(C)O)COCC(C)O)O)O)O
2-hydroxypropyl-beta-cyclodextrin	C053839	94035-02-6	Insulin Resistance	MESH:D007333	14049689	CC(COC[C@@H]1[C@@H]2[C@@H]([C@H]([C@H](O1)O[C@@H]3[C@H](O[C@@H]([C@@H]([C@H]3O)O)O[C@@H]4[C@H](O[C@@H]([C@@H]([C@H]4O)O)O[C@@H]5[C@H](O[C@@H]([C@@H]([C@H]5O)O)O[C@@H]6[C@H](O[C@@H]([C@@H]([C@H]6O)O)O[C@@H]7[C@H](O[C@@H]([C@@H]([C@H]7O)O)O[C@@H]8[C@H](O[C@H](O2)[C@@H]([C@H]8O)O)COCC(C)O)COCC(C)O)COCC(C)O)COCC(C)O)COCC(C)O)COCC(C)O)O)O)O
2-hydroxysaclofen	C057491	117354-64-0	Hypotension	MESH:D007022	1564	C1=CC(=CC=C1C(CN)(CS(=O)(=O)O)O)Cl
2-hydroxysaclofen	C057491	117354-64-0	Learning Disorders	MESH:D007859	1564	C1=CC(=CC=C1C(CN)(CS(=O)(=O)O)O)Cl
2-hydroxysaclofen	C057491	117354-64-0	Neurologic Manifestations	MESH:D009461	1564	C1=CC(=CC=C1C(CN)(CS(=O)(=O)O)O)Cl
2-methoxy-1,4-naphthoquinone	C096118	2348-82-5	Neoplasm Invasiveness	MESH:D009361	16871	COC1=CC(=O)C2=CC=CC=C2C1=O
2-methoxy-4-amino-5-chlorobenzoic acid 2-(diethylamino)ethyl ester	C072790	137196-67-9	Hyperkinesis	MESH:D006948	5191	CCN(CC)CCOC(=O)C1=CC(=C(C=C1OC)N)Cl
2-methoxyestradiol	C022830	362-07-2	Breast Neoplasms	MESH:D001943	66414	C[C@]12CC[C@H]3[C@H]([C@@H]1CC[C@@H]2O)CCC4=CC(=C(C=C34)OC)O
2-methoxyestradiol	C022830	362-07-2	Carcinoma, Hepatocellular	MESH:D006528	66414	C[C@]12CC[C@H]3[C@H]([C@@H]1CC[C@@H]2O)CCC4=CC(=C(C=C34)OC)O
2-methoxyestradiol	C022830	362-07-2	Cardiomegaly	MESH:D006332	66414	C[C@]12CC[C@H]3[C@H]([C@@H]1CC[C@@H]2O)CCC4=CC(=C(C=C34)OC)O
2-methoxyestradiol	C022830	362-07-2	Fibrosis	MESH:D005355	66414	C[C@]12CC[C@H]3[C@H]([C@@H]1CC[C@@H]2O)CCC4=CC(=C(C=C34)OC)O
2-methoxyestradiol	C022830	362-07-2	Hypertension, Pulmonary	MESH:D006976	66414	C[C@]12CC[C@H]3[C@H]([C@@H]1CC[C@@H]2O)CCC4=CC(=C(C=C34)OC)O
2-methoxyestradiol	C022830	362-07-2	Pancreatic Neoplasms	MESH:D010190	66414	C[C@]12CC[C@H]3[C@H]([C@@H]1CC[C@@H]2O)CCC4=CC(=C(C=C34)OC)O
2-methoxyestradiol	C022830	362-07-2	Prostatic Neoplasms	MESH:D011471	66414	C[C@]12CC[C@H]3[C@H]([C@@H]1CC[C@@H]2O)CCC4=CC(=C(C=C34)OC)O
2-methoxyestradiol-3,17-O,O-bis(sulfamate)	C526438		Breast Neoplasms	MESH:D001943	9804302	C[C@]12CC[C@H]3[C@H]([C@@H]1CC[C@@H]2OS(=O)(=O)N)CCC4=CC(=C(C=C34)OC)OS(=O)(=O)N
2-methoxyestradiol-3,17-O,O-bis(sulfamate)	C526438		Endometrial Neoplasms	MESH:D016889	9804302	C[C@]12CC[C@H]3[C@H]([C@@H]1CC[C@@H]2OS(=O)(=O)N)CCC4=CC(=C(C=C34)OC)OS(=O)(=O)N
2-methoxyestradiol-3,17-O,O-bis(sulfamate)	C526438		Prostatic Neoplasms	MESH:D011471	9804302	C[C@]12CC[C@H]3[C@H]([C@@H]1CC[C@@H]2OS(=O)(=O)N)CCC4=CC(=C(C=C34)OC)OS(=O)(=O)N
2-methoxyidazoxan	C058525	102575-24-6	Autonomic Nervous System Diseases	MESH:D001342	108094	COC1(COC2=CC=CC=C2O1)C3=NCCN3
2-methoxyidazoxan	C058525	102575-24-6	Bradycardia	MESH:D001919	108094	COC1(COC2=CC=CC=C2O1)C3=NCCN3
2-methoxyidazoxan	C058525	102575-24-6	Catalepsy	MESH:D002375	108094	COC1(COC2=CC=CC=C2O1)C3=NCCN3
2-methoxyidazoxan	C058525	102575-24-6	Hypotension	MESH:D007022	108094	COC1(COC2=CC=CC=C2O1)C3=NCCN3
2-methyl-2H-pyrazole-3-carboxylic acid (2-methyl-4-o-tolylazophenyl)amide	C511621		Heart Injuries	MESH:D006335	3091786	CC1=CC=CC=C1N=NC2=CC(=C(C=C2)NC(=O)C3=CC=NN3C)C
2-methyl-2H-pyrazole-3-carboxylic acid (2-methyl-4-o-tolylazophenyl)amide	C511621		Micronuclei, Chromosome-Defective	MESH:D048629	3091786	CC1=CC=CC=C1N=NC2=CC(=C(C=C2)NC(=O)C3=CC=NN3C)C
2-methyl-2H-pyrazole-3-carboxylic acid (2-methyl-4-o-tolylazophenyl)amide	C511621		Obesity	MESH:D009765	3091786	CC1=CC=CC=C1N=NC2=CC(=C(C=C2)NC(=O)C3=CC=NN3C)C
2-methyl-2H-pyrazole-3-carboxylic acid (2-methyl-4-o-tolylazophenyl)amide	C511621		Prenatal Injuries	MESH:D049188	3091786	CC1=CC=CC=C1N=NC2=CC(=C(C=C2)NC(=O)C3=CC=NN3C)C
2-methyl-3-(2-((4-nitrooxybutyloxy)carbonyl)vinyl)phenyl ursodeoxycholic acid ester	C433771		Drug-Induced Liver Injury	MESH:D056486	9874758	C[C@H](CCC(=O)OC1=C(C=C(C=C1)/C=C/C(=O)OCCCCO[N+](=O)[O-])OC)[C@H]2CC[C@@H]3[C@@]2(CCC4[C@H]3[C@H](C[C@H]5[C@@]4(CC[C@H](C5)O)C)O)C
2-methyl-3-(4-(3-pyridinylmethyl)phenyl)-2-propenoic acid	C031517	75987-08-5	Necrosis	MESH:D009336	108136	CC(=CC1=CC=C(C=C1)CC2=CN=CC=C2)C(=O)O
2-methyl-4-(N-propyl-N-cycloproanemethylamino)-5-chloro-6-(2,4,6-trichloranilino)pyrimidine	C471210		Arthralgia	MESH:D018771	176157	CCCN(CC1CC1)C2=NC(=NC(=C2Cl)NC3=C(C=C(C=C3Cl)Cl)Cl)C
2-methyl-c-5-(4-(5-methyl-2-(4-methylphenyl)-4-oxazolyl)butyl)-1,3-dioxane-r-2-carboxylic acid	C487401		Diabetes Mellitus, Experimental	MESH:D003921	9947731	CC1=CC=C(C=C1)C2=NC(=C(O2)C)CCCCC3COC(OC3)(C)C(=O)O
2-methyl-c-5-(4-(5-methyl-2-(4-methylphenyl)-4-oxazolyl)butyl)-1,3-dioxane-r-2-carboxylic acid	C487401		Diabetes Mellitus, Type 2	MESH:D003924	9947731	CC1=CC=C(C=C1)C2=NC(=C(O2)C)CCCCC3COC(OC3)(C)C(=O)O
2-methyl-c-5-(4-(5-methyl-2-(4-methylphenyl)-4-oxazolyl)butyl)-1,3-dioxane-r-2-carboxylic acid	C487401		Hyperglycemia	MESH:D006943	9947731	CC1=CC=C(C=C1)C2=NC(=C(O2)C)CCCCC3COC(OC3)(C)C(=O)O
2-methyl-c-5-(4-(5-methyl-2-(4-methylphenyl)-4-oxazolyl)butyl)-1,3-dioxane-r-2-carboxylic acid	C487401		Hypertriglyceridemia	MESH:D015228	9947731	CC1=CC=C(C=C1)C2=NC(=C(O2)C)CCCCC3COC(OC3)(C)C(=O)O
2-methylene-19-nor-(20S)-1 alpha-hydroxy-bishomopregnacalciferol	C521167		Hyperparathyroidism, Secondary	MESH:D006962	5289547	CC[C@H](C)[C@H]1CC[C@@H]\2[C@@]1(CCC/C2=C\C=C3C[C@H](C(=C)[C@@H](C3)O)O)C
2-methylene-19-nor-(20S)-1 alpha-hydroxy-bishomopregnacalciferol	C521167		Uremia	MESH:D014511	5289547	CC[C@H](C)[C@H]1CC[C@@H]\2[C@@]1(CCC/C2=C\C=C3C[C@H](C(=C)[C@@H](C3)O)O)C
2-methylthioadenosine	C021714	4105-39-9	Thrombosis	MESH:D013927	235484	CSC1=NC2=C(C(=N1)N)N=CN2C3C(C(C(O3)CO)O)O
2-morpholin-4-yl-6-thianthren-1-yl-pyran-4-one	C495818		Ovarian Diseases	MESH:D010049	5278396	C1COCCN1C2=CC(=O)C=C(O2)C3=C4C(=CC=C3)SC5=CC=CC=C5S4
2-nitro-6-(4-(trifluoromethoxy)benzyloxy)-6,7-dihydro-5H-imidazo(2,1-b)(1,3)oxazine	C410767		Tuberculosis	MESH:D014376	456199	C1[C@@H](COC2=NC(=CN21)[N+](=O)[O-])OCC3=CC=C(C=C3)OC(F)(F)F
2-n-propyl-4-pentynoic acid	C071194	24102-11-2	Seizures	MESH:D012640	119085	CCCC(CC#C)C(=O)O
2-oxothiazolidine-4-carboxylic acid	C029536	19750-45-9	Cystitis	MESH:D003556	65272	C1C(NC(=O)S1)C(=O)O
2-oxothiazolidine-4-carboxylic acid	C029536	19750-45-9	Hemorrhage	MESH:D006470	65272	C1C(NC(=O)S1)C(=O)O
2-oxothiazolidine-4-carboxylic acid	C029536	19750-45-9	Intracranial Thrombosis	MESH:D020767	65272	C1C(NC(=O)S1)C(=O)O
2-oxothiazolidine-4-carboxylic acid	C029536	19750-45-9	Melanoma, Experimental	MESH:D008546	65272	C1C(NC(=O)S1)C(=O)O
2-oxothiazolidine-4-carboxylic acid	C029536	19750-45-9	Neural Tube Defects	MESH:D009436	65272	C1C(NC(=O)S1)C(=O)O
2-oxothiazolidine-4-carboxylic acid	C029536	19750-45-9	Pneumonia	MESH:D011014	65272	C1C(NC(=O)S1)C(=O)O
2-phenyl-4-(3-pyridin-2-yl-1H-pyrazol-4-yl)pyridine	C502971		Liver Cirrhosis, Experimental	MESH:D008106	9861063	C1=CC=C(C=C1)C2=NC=CC(=C2)C3=C(NN=C3)C4=CC=CC=N4
2-phenylaminoadenosine	C026708	53296-10-9	Hyperkinesis	MESH:D006948	1585	C1=CC=C(C=C1)NC2=NC3=C(C(=N2)N)N=CN3C4C(C(C(O4)CO)O)O
2-phenylaminoadenosine	C026708	53296-10-9	Myocardial Ischemia	MESH:D017202	1585	C1=CC=C(C=C1)NC2=NC3=C(C(=N2)N)N=CN3C4C(C(C(O4)CO)O)O
2-phenylpyrazolo(4,3-c)quinolin-3(5H)-one	C033830	77779-60-3	Coma	MESH:D003128	104916	C1=CC=C(C=C1)N2C(=O)C3=C(N2)C4=CC=CC=C4N=C3
2-phenylquinoline	C541577		Stomach Ulcer	MESH:D013276	71545	C1=CC=C(C=C1)C2=NC3=CC=CC=C3C=C2
2-(phosphonomethyl)pentanedioic acid	C402107		Cocaine-Related Disorders	MESH:D019970	10130754	C(CC(=O)O)C(CP(=O)(O)O)C(=O)O
2-propyl-2-pentenoic acid	C014168	60218-41-9	Seizures	MESH:D012640	6437068	CCC/C(=C\CC)/C(=O)O
2-propyl-4-pentenoic acid	C045022	1575-72-0	Seizures	MESH:D012640	104896	CCCC(CC=C)C(=O)O
2-pyrone	C584017		Leukemia, Erythroblastic, Acute	MESH:D004915	68154	C1=CC(=O)OC=C1
2-pyrone	C584017		Lung Neoplasms	MESH:D008175	68154	C1=CC(=O)OC=C1
2-tert-butyl-4-methylphenol	C054527	2409-55-4	Adenoma	MESH:D000236	17004	CC1=CC(=C(C=C1)O)C(C)(C)C
2-tert-butyl-4-methylphenol	C054527	2409-55-4	Lung Neoplasms	MESH:D008175	17004	CC1=CC(=C(C=C1)O)C(C)(C)C
2-tert-butylhydroquinone	C018855	1948-33-0	Acute Kidney Injury	MESH:D058186	16043	CC(C)(C)C1=C(C=CC(=C1)O)O
2-tert-butylhydroquinone	C018855	1948-33-0	Liver Neoplasms	MESH:D008113	16043	CC(C)(C)C1=C(C=CC(=C1)O)O
3-(1,1-dimethyl-heptyl)-1-9-dihydroxy-benzo(c)chromen-6-one	C500323		Hyperalgesia	MESH:D006930	9950486	CCCCCCC(C)(C)C1=CC2=C(C(=C1)O)C3=C(C=CC(=C3)O)C(=O)O2
3-(1-adamantyl)-6,7,8,9-tetrahydro-5H-(1,2,4)triazolo(4,3-a)azepine	C505014		Insulin Resistance	MESH:D007333	3630776	C1CCC2=NN=C(N2CC1)C34CC5CC(C3)CC(C5)C4
3-(2,2,2-trimethylhydrazine)propionate	C050147	76144-81-5	Heart Failure	MESH:D006333	123868	C[N+](C)(C)NCCC(=O)[O-]
3-(2,2,2-trimethylhydrazine)propionate	C050147	76144-81-5	Mitochondrial Diseases	MESH:D028361	123868	C[N+](C)(C)NCCC(=O)[O-]
3-(2,3,5-trichlorophenyl)pyrazine-2,6-diamine	C530485		Epilepsy	MESH:D004827	9926001	C1=C(C=C(C(=C1Cl)Cl)C2=NC=C(N=C2N)N)Cl
3-(2,4,5-triethoxybenzoyl)propionic acid	C014258	41826-92-0	Spasm	MESH:D013035	5536	CCOC1=CC(=C(C=C1C(=O)CCC(=O)O)OCC)OCC
3-(2-(4-chlorophenylsulfanyl)phenyl)-N-(4-dimethylaminobutyl)acrylamide	C470768		Erectile Dysfunction	MESH:D007172	11111893	CN(C)CCCCNC(=O)/C=C/C1=CC=CC=C1SC2=CC=C(C=C2)Cl
3-(2,4-diamino-6-(3-hydroxyphenyl)pteridin-7-yl)phenol	C539252		Asthma	MESH:D001249	10427712	C1=CC(=CC(=C1)O)C2=NC3=C(N=C2C4=CC(=CC=C4)O)N=C(N=C3N)N
3-(2,4-diamino-6-(3-hydroxyphenyl)pteridin-7-yl)phenol	C539252		Pulmonary Disease, Chronic Obstructive	MESH:D029424	10427712	C1=CC(=CC(=C1)O)C2=NC3=C(N=C2C4=CC(=CC=C4)O)N=C(N=C3N)N
3-(2,6-dichloro-3,5-dimethoxyphenyl)-1-(6-(4-(4-ethylpiperazin-1-yl)-phenylamino)pyrimidin-4-yl)-1-methylurea	C568950		Urinary Bladder Neoplasms	MESH:D001749	53235510	CCN1CCN(CC1)C2=CC=C(C=C2)NC3=CC(=NC=N3)N(C)C(=O)NC4=C(C(=CC(=C4Cl)OC)OC)Cl
3-((2-benzyl-6-(3-hydroxy-4-methoxypyrrolidin-1-yl)pyridin-3-yl)ethynyl)quinuclidin-3-ol	C489151		Candidiasis	MESH:D002177	44450555	CO[C@H]1CN(C[C@H]1O)C2=NC(=C(C=C2)C#C[C@]3(CN4CCC3CC4)O)CC5=CC=CC=C5
3-((2-benzyl-6-(3-hydroxy-4-methoxypyrrolidin-1-yl)pyridin-3-yl)ethynyl)quinuclidin-3-ol	C489151		Chagas Disease	MESH:D014355	44450555	CO[C@H]1CN(C[C@H]1O)C2=NC(=C(C=C2)C#C[C@]3(CN4CCC3CC4)O)CC5=CC=CC=C5
3-((2-benzyl-6-(3-hydroxy-4-methoxypyrrolidin-1-yl)pyridin-3-yl)ethynyl)quinuclidin-3-ol	C489151		Leishmaniasis, Cutaneous	MESH:D016773	44450555	CO[C@H]1CN(C[C@H]1O)C2=NC(=C(C=C2)C#C[C@]3(CN4CCC3CC4)O)CC5=CC=CC=C5
3-((2-benzyl-6-(3-hydroxy-4-methoxypyrrolidin-1-yl)pyridin-3-yl)ethynyl)quinuclidin-3-ol	C489151		Toxoplasmosis	MESH:D014123	44450555	CO[C@H]1CN(C[C@H]1O)C2=NC(=C(C=C2)C#C[C@]3(CN4CCC3CC4)O)CC5=CC=CC=C5
3-((2-benzyl-6-(3-methoxypropyloxy)pyridin-3-yl)ethynyl)quinuclidin-3-ol	C489152		Candidiasis	MESH:D002177	9844255	COCCCOC1=NC(=C(C=C1)C#C[C@]2(CN3CCC2CC3)O)CC4=CC=CC=C4
3-((2-benzyl-6-(3-methoxypropyloxy)pyridin-3-yl)ethynyl)quinuclidin-3-ol	C489152		Chagas Disease	MESH:D014355	9844255	COCCCOC1=NC(=C(C=C1)C#C[C@]2(CN3CCC2CC3)O)CC4=CC=CC=C4
3-((2-benzyl-6-(3-methoxypropyloxy)pyridin-3-yl)ethynyl)quinuclidin-3-ol	C489152		Leishmaniasis, Cutaneous	MESH:D016773	9844255	COCCCOC1=NC(=C(C=C1)C#C[C@]2(CN3CCC2CC3)O)CC4=CC=CC=C4
3-((2-benzyl-6-(3-methoxypropyloxy)pyridin-3-yl)ethynyl)quinuclidin-3-ol	C489152		Toxoplasmosis	MESH:D014123	9844255	COCCCOC1=NC(=C(C=C1)C#C[C@]2(CN3CCC2CC3)O)CC4=CC=CC=C4
3-(2-ethylphenoxy)-1-(1,2,3,4-tetrahydronaphth-1-ylamino)-2-propanol oxalate	C097869		Heart Failure	MESH:D006333	5311452	CCC1=CC=CC=C1OC[C@H](CN[C@H]2CCCC3=CC=CC=C23)O
3-(2-hydroxy-4-(1,1-dimethylheptyl)phenyl)-4-(3-hydroxypropyl)cyclohexanol	C054649	83003-12-7	Ataxia	MESH:D001259	104895	CCCCCCC(C)(C)C1=CC(=C(C=C1)[C@@H]2C[C@@H](CC[C@H]2CCCO)O)O
3-(2-hydroxy-4-(1,1-dimethylheptyl)phenyl)-4-(3-hydroxypropyl)cyclohexanol	C054649	83003-12-7	Bradycardia	MESH:D001919	104895	CCCCCCC(C)(C)C1=CC(=C(C=C1)[C@@H]2C[C@@H](CC[C@H]2CCCO)O)O
3-(2-hydroxy-4-(1,1-dimethylheptyl)phenyl)-4-(3-hydroxypropyl)cyclohexanol	C054649	83003-12-7	Dyskinesia, Drug-Induced	MESH:D004409	104895	CCCCCCC(C)(C)C1=CC(=C(C=C1)[C@@H]2C[C@@H](CC[C@H]2CCCO)O)O
3-(2-hydroxy-4-(1,1-dimethylheptyl)phenyl)-4-(3-hydroxypropyl)cyclohexanol	C054649	83003-12-7	Glioma	MESH:D005910	104895	CCCCCCC(C)(C)C1=CC(=C(C=C1)[C@@H]2C[C@@H](CC[C@H]2CCCO)O)O
3-(2-hydroxy-4-(1,1-dimethylheptyl)phenyl)-4-(3-hydroxypropyl)cyclohexanol	C054649	83003-12-7	Hyperkinesis	MESH:D006948	104895	CCCCCCC(C)(C)C1=CC(=C(C=C1)[C@@H]2C[C@@H](CC[C@H]2CCCO)O)O
3-(2-hydroxy-4-(1,1-dimethylheptyl)phenyl)-4-(3-hydroxypropyl)cyclohexanol	C054649	83003-12-7	Muscle Spasticity	MESH:D009128	104895	CCCCCCC(C)(C)C1=CC(=C(C=C1)[C@@H]2C[C@@H](CC[C@H]2CCCO)O)O
3-(2-hydroxy-4-(1,1-dimethylheptyl)phenyl)-4-(3-hydroxypropyl)cyclohexanol	C054649	83003-12-7	Seizures	MESH:D012640	104895	CCCCCCC(C)(C)C1=CC(=C(C=C1)[C@@H]2C[C@@H](CC[C@H]2CCCO)O)O
3-(2-methoxybenzylamino)-2-phenylpiperidine	C080755	136982-36-0	Airway Obstruction	MESH:D000402	105083	COC1=CC=CC=C1CNC2CCCN[C@H]2C3=CC=CC=C3
3-(2-methoxybenzylamino)-2-phenylpiperidine	C080755	136982-36-0	Extravasation of Diagnostic and Therapeutic Materials	MESH:D005119	105083	COC1=CC=CC=C1CNC2CCCN[C@H]2C3=CC=CC=C3
3-(2-methoxybenzylamino)-2-phenylpiperidine	C080755	136982-36-0	Hyperalgesia	MESH:D006930	105083	COC1=CC=CC=C1CNC2CCCN[C@H]2C3=CC=CC=C3
3-(2-methoxybenzylamino)-2-phenylpiperidine	C080755	136982-36-0	Movement Disorders	MESH:D009069	105083	COC1=CC=CC=C1CNC2CCCN[C@H]2C3=CC=CC=C3
3-((2-methyl-1,3-thiazol-4-yl)ethynyl)pyridine	C472365		Amphetamine-Related Disorders	MESH:D019969	9794218	CC1=NC(=CS1)C#CC2=CN=CC=C2
3-((2-methyl-1,3-thiazol-4-yl)ethynyl)pyridine	C472365		Catalepsy	MESH:D002375	9794218	CC1=NC(=CS1)C#CC2=CN=CC=C2
3-((2-methyl-1,3-thiazol-4-yl)ethynyl)pyridine	C472365		Cocaine-Related Disorders	MESH:D019970	9794218	CC1=NC(=CS1)C#CC2=CN=CC=C2
3-((2-methyl-1,3-thiazol-4-yl)ethynyl)pyridine	C472365		Dyskinesia, Drug-Induced	MESH:D004409	9794218	CC1=NC(=CS1)C#CC2=CN=CC=C2
3-((2-methyl-1,3-thiazol-4-yl)ethynyl)pyridine	C472365		Muscle Rigidity	MESH:D009127	9794218	CC1=NC(=CS1)C#CC2=CN=CC=C2
3,3,4,5-tetrahydroxystilbene	C041525	4339-71-3	Anaphylaxis	MESH:D000707	667639	C1=CC(=C(C=C1/C=C/C2=CC(=CC(=C2)O)O)O)O
3,3,4,5-tetrahydroxystilbene	C041525	4339-71-3	Breast Neoplasms	MESH:D001943	667639	C1=CC(=C(C=C1/C=C/C2=CC(=CC(=C2)O)O)O)O
3,3,4,5-tetrahydroxystilbene	C041525	4339-71-3	Cell Transformation, Neoplastic	MESH:D002471	667639	C1=CC(=C(C=C1/C=C/C2=CC(=CC(=C2)O)O)O)O
3,3,4,5-tetrahydroxystilbene	C041525	4339-71-3	Colitis	MESH:D003092	667639	C1=CC(=C(C=C1/C=C/C2=CC(=CC(=C2)O)O)O)O
3,3,4,5-tetrahydroxystilbene	C041525	4339-71-3	Drug Eruptions	MESH:D003875	667639	C1=CC(=C(C=C1/C=C/C2=CC(=CC(=C2)O)O)O)O
3,3,4,5-tetrahydroxystilbene	C041525	4339-71-3	Glucose Intolerance	MESH:D018149	667639	C1=CC(=C(C=C1/C=C/C2=CC(=CC(=C2)O)O)O)O
3,3,4,5-tetrahydroxystilbene	C041525	4339-71-3	Inflammation	MESH:D007249	667639	C1=CC(=C(C=C1/C=C/C2=CC(=CC(=C2)O)O)O)O
3,3,4,5-tetrahydroxystilbene	C041525	4339-71-3	Mammary Neoplasms, Experimental	MESH:D008325	667639	C1=CC(=C(C=C1/C=C/C2=CC(=CC(=C2)O)O)O)O
3,3,4,5-tetrahydroxystilbene	C041525	4339-71-3	Neoplasm Invasiveness	MESH:D009361	667639	C1=CC(=C(C=C1/C=C/C2=CC(=CC(=C2)O)O)O)O
3,3,4,5-tetrahydroxystilbene	C041525	4339-71-3	Neoplasm Metastasis	MESH:D009362	667639	C1=CC(=C(C=C1/C=C/C2=CC(=CC(=C2)O)O)O)O
3,3,4,5-tetrahydroxystilbene	C041525	4339-71-3	Neurotoxicity Syndromes	MESH:D020258	667639	C1=CC(=C(C=C1/C=C/C2=CC(=CC(=C2)O)O)O)O
3,3,4,5-tetrahydroxystilbene	C041525	4339-71-3	Prostatic Neoplasms	MESH:D011471	667639	C1=CC(=C(C=C1/C=C/C2=CC(=CC(=C2)O)O)O)O
3,3,4,5-tetrahydroxystilbene	C041525	4339-71-3	Thrombosis	MESH:D013927	667639	C1=CC(=C(C=C1/C=C/C2=CC(=CC(=C2)O)O)O)O
3-(3,4-difluorophenyl)-4-(4-(methylsulfonyl)phenyl)-2(5H)-furanone	C102563	162011-83-8	Adenocarcinoma	MESH:D000230	127923	CS(=O)(=O)C1=CC=C(C=C1)C2=C(C(=O)OC2)C3=CC(=C(C=C3)F)F
3-(3,4-difluorophenyl)-4-(4-(methylsulfonyl)phenyl)-2(5H)-furanone	C102563	162011-83-8	Arthritis, Experimental	MESH:D001169	127923	CS(=O)(=O)C1=CC=C(C=C1)C2=C(C(=O)OC2)C3=CC(=C(C=C3)F)F
3-(3,4-difluorophenyl)-4-(4-(methylsulfonyl)phenyl)-2(5H)-furanone	C102563	162011-83-8	Gastroesophageal Reflux	MESH:D005764	127923	CS(=O)(=O)C1=CC=C(C=C1)C2=C(C(=O)OC2)C3=CC(=C(C=C3)F)F
3-(3,4-difluorophenyl)-4-(4-(methylsulfonyl)phenyl)-2(5H)-furanone	C102563	162011-83-8	Heart Failure	MESH:D006333	127923	CS(=O)(=O)C1=CC=C(C=C1)C2=C(C(=O)OC2)C3=CC(=C(C=C3)F)F
3-(3,4-difluorophenyl)-4-(4-(methylsulfonyl)phenyl)-2(5H)-furanone	C102563	162011-83-8	Intestinal Polyps	MESH:D007417	127923	CS(=O)(=O)C1=CC=C(C=C1)C2=C(C(=O)OC2)C3=CC(=C(C=C3)F)F
3-((3,5-bis(trifluoromethyl)phenyl)methyloxy)-2-phenylpiperidine	C103788	148700-85-0	Hyperalgesia	MESH:D006930	132846	C1C[C@@H]([C@@H](NC1)C2=CC=CC=C2)OCC3=CC(=CC(=C3)C(F)(F)F)C(F)(F)F
3-(3-chloro-4-hydroxyphenylamino)-4-(4-nitrophenyl)-1H-pyrrole-2,5-dione	C417520		Poisoning	MESH:D011041	4210951	C1=CC=C(C(=C1)C2=C(C(=O)NC2=O)NC3=CC(=C(C=C3)O)Cl)[N+](=O)[O-]
3,3-difluorochlorambucil	C049002	103638-41-1	Sarcoma, Experimental	MESH:D012513	59773	C1=CC(=CC=C1CC(CC(=O)O)(F)F)N(CCCl)CCCl
3,3-diindolylmethane	C016392	1968-05-04	Breast Neoplasms	MESH:D001943	3071	C1=CC=C2C(=C1)C(=CN2)CC3=CNC4=CC=CC=C43
3,3-diindolylmethane	C016392	1968-05-04	Colonic Neoplasms	MESH:D003110	3071	C1=CC=C2C(=C1)C(=CN2)CC3=CNC4=CC=CC=C43
3,3-diindolylmethane	C016392	1968-05-04	Intestinal Neoplasms	MESH:D007414	3071	C1=CC=C2C(=C1)C(=CN2)CC3=CNC4=CC=CC=C43
3,3-diindolylmethane	C016392	1968-05-04	Mouth Neoplasms	MESH:D009062	3071	C1=CC=C2C(=C1)C(=CN2)CC3=CNC4=CC=CC=C43
3,3-diindolylmethane	C016392	1968-05-04	Precursor T-Cell Lymphoblastic Leukemia-Lymphoma	MESH:D054218	3071	C1=CC=C2C(=C1)C(=CN2)CC3=CNC4=CC=CC=C43
3-(3-(dimethylamino)propyl)-4-hydroxy-N-(4-(4-pyridinyl)phenyl)benzamide	C103477	172854-55-6	Cocaine-Related Disorders	MESH:D019970	128017	CN(C)CCCC1=C(C=CC(=C1)C(=O)NC2=CC=C(C=C2)C3=CC=NC=C3)O.Cl
3-(3-(dimethylamino)propyl)-4-hydroxy-N-(4-(4-pyridinyl)phenyl)benzamide	C103477	172854-55-6	Movement Disorders	MESH:D009069	128017	CN(C)CCCC1=C(C=CC(=C1)C(=O)NC2=CC=C(C=C2)C3=CC=NC=C3)O.Cl
3-((3-trifluoromethyl)phenyl)-5-((3-carboxyphenyl)methylene)-2-thioxo-4-thiazolidinone	C482900		Choledochal Cyst	MESH:D015529	504670	C1=CC(=CC(=C1)N2C(=O)C(=CC3=CC=C(C=C3)C(=O)O)SC2=S)C(F)(F)F
3,4,3,4-tetrachlorobiphenyl	C028451	32598-13-3	Poisoning	MESH:D011041	36187	C1=CC(=C(C=C1C2=CC(=C(C=C2)Cl)Cl)Cl)Cl
3-(4-(4-((1-(2-chlorophenyl)ethoxy)carbonyl amino)-3-methyl-5-isoxazolyl) benzylsulfanyl) propanoic acid	C477898		Inflammation	MESH:D007249	10367662	CC1=NOC(=C1NC(=O)OC(C)C2=CC=CC=C2Cl)C3=CC=C(C=C3)CSCCC(=O)O
3,4,4a,10b-tetrahydro-4-propyl-2H,5H-(1)benzopyrano(4,3-b)-1,4-oxazin-9-ol	C062458	123594-64-9	Cocaine-Related Disorders	MESH:D019970	5117	CCCN1CCOC2C1COC3=C2C=C(C=C3)O
3,4,4a,10b-tetrahydro-4-propyl-2H,5H-(1)benzopyrano(4,3-b)-1,4-oxazin-9-ol	C062458	123594-64-9	Seizures	MESH:D012640	5117	CCCN1CCOC2C1COC3=C2C=C(C=C3)O
3-(4-(4-chlorophenyl-4-hydroxypiperidino)methyl)indole	C104750	81226-60-0	Cocaine-Related Disorders	MESH:D019970	133633	C1CN(CCC1(C2=CC=C(C=C2)Cl)O)CC3=CNC4=CC=CC=C43
3-(4-(4-chlorophenyl-4-hydroxypiperidino)methyl)indole	C104750	81226-60-0	Hyperkinesis	MESH:D006948	133633	C1CN(CCC1(C2=CC=C(C=C2)Cl)O)CC3=CNC4=CC=CC=C43
3-((4-(4-chlorophenyl)piperazin-1-yl)methyl)-1H-pyrrolo(2,3-b)pyridine	C099630		Amyotrophic Lateral Sclerosis	MESH:D000690	5311200	C1CN(CCN1CC2=CNC3=C2C=CC=N3)C4=CC=C(C=C4)Cl
3-((4-(4-chlorophenyl)piperazin-1-yl)methyl)-1H-pyrrolo(2,3-b)pyridine	C099630		Morphine Dependence	MESH:D009021	5311200	C1CN(CCN1CC2=CNC3=C2C=CC=N3)C4=CC=C(C=C4)Cl
3-((4-(4-chlorophenyl)piperazin-1-yl)methyl)-1H-pyrrolo(2,3-b)pyridine	C099630		Substance Withdrawal Syndrome	MESH:D013375	5311200	C1CN(CCN1CC2=CNC3=C2C=CC=N3)C4=CC=C(C=C4)Cl
3,4,5-trihydroxybenzamidoxime	C074761		HIV Infections	MESH:D015658	5464467	C1=C(C(=O)C(=CC1=C(N)NO)O)O
3,4,5-trimethoxystilbene	C497286		Colorectal Neoplasms	MESH:D015179	5388063	COC1=CC=C(C=C1)/C=C/C2=CC(=CC(=C2)OC)OC
3,4,5-trimethoxystilbene	C497286		Neoplasm Invasiveness	MESH:D009361	5388063	COC1=CC=C(C=C1)/C=C/C2=CC(=CC(=C2)OC)OC
3-(4-Amino-5-cyclopropylpyrimidine-2-yl)-1-(2-fluorobenzyl)-1H-pyrazolo(3,4-b)pyridine	C423582		Hypertension, Pulmonary	MESH:D006976	9798973	C1CC1C2=CN=C(N=C2N)C3=NN(C4=C3C=CC=N4)CC5=CC=CC=C5F
3-((4-chlorobenzyl)oxy)-N-((1S)-1-phenylethyl)-2-thiophenecarboxamide	C546412		Diabetes Mellitus, Type 2	MESH:D003924	44473434	C[C@@H](C1=CC=CC=C1)NC(=O)C2=C(C=CS2)OCC3=CC=C(C=C3)Cl
3-((4-chlorobenzyl)oxy)-N-((1S)-1-phenylethyl)-2-thiophenecarboxamide	C546412		Glucose Intolerance	MESH:D018149	44473434	C[C@@H](C1=CC=CC=C1)NC(=O)C2=C(C=CS2)OCC3=CC=C(C=C3)Cl
3-(4-chlorophenyl)-2-(3-phenylisoxazol-5-yl)tropane	C095429		Cocaine-Related Disorders	MESH:D019970	9821147	CN1[C@H]2CC[C@@H]1[C@H]([C@H](C2)C3=CC=C(C=C3)Cl)C4=CC(=NO4)C5=CC=CC=C5
3-(4-chlorophenyl)-adamantane-1-carboxylic acid (pyridin-4-ylmethyl)amide	C548780		Breast Neoplasms	MESH:D001943	11960382	C1[C@@H]2CC3(C[C@H]1CC(C2)(C3)C(=O)NCC4=CC=NC=C4)C5=CC=C(C=C5)Cl
3-(4-chlorophenyl)-adamantane-1-carboxylic acid (pyridin-4-ylmethyl)amide	C548780		Diabetic Retinopathy	MESH:D003930	11960382	C1[C@@H]2CC3(C[C@H]1CC(C2)(C3)C(=O)NCC4=CC=NC=C4)C5=CC=C(C=C5)Cl
3,4-diaminopyridine	C016361	54-96-6	Muscle Weakness	MESH:D018908	5918	C1=CN=CC(=C1N)N
3,4-diaminopyridine	C016361	54-96-6	Paralysis	MESH:D010243	5918	C1=CN=CC(=C1N)N
3,4-dicarboxyphenylglycine	C110733		Seizures	MESH:D012640	3313698	C1=CC(=C(C=C1C(C(=O)O)N)C(=O)O)C(=O)O
3,4-dicarboxyphenylglycine	C110733		Status Epilepticus	MESH:D013226	3313698	C1=CC(=C(C=C1C(C(=O)O)N)C(=O)O)C(=O)O
3,4-dihydropapaverine	C023608	6957-27-3	Hypertension	MESH:D006973	22175	COC1=C(C=C(C=C1)CC2=[NH+]CCC3=CC(=C(C=C32)OC)OC)OC.[Cl-]
3,4-dihydroxybenzoate	C520290		Nerve Degeneration	MESH:D009410	54675866	C1=CC(=C(C=C1C(=O)O)O)[O-]
3,4-dihydroxybenzohydroxamic acid	C035419	69839-83-4	Glioma	MESH:D005910	3045	C1=CC(=C(C=C1C(=O)NO)O)O
3,4-dihydroxybenzohydroxamic acid	C035419	69839-83-4	Gliosarcoma	MESH:D018316	3045	C1=CC(=C(C=C1C(=O)NO)O)O
3,4-dihydroxybenzohydroxamic acid	C035419	69839-83-4	HIV Infections	MESH:D015658	3045	C1=CC(=C(C=C1C(=O)NO)O)O
3,4-dihydroxybenzohydroxamic acid	C035419	69839-83-4	Medulloblastoma	MESH:D008527	3045	C1=CC(=C(C=C1C(=O)NO)O)O
3,4-dihydroxyphenylethanol	C005975	10597-60-1	Diabetic Nephropathies	MESH:D003928	82755	C1=CC(=C(C=C1CCO)O)O
3,4-dihydroxyphenylethanol	C005975	10597-60-1	Dyslipidemias	MESH:D050171	82755	C1=CC(=C(C=C1CCO)O)O
3,4-dihydroxyphenylethanol	C005975	10597-60-1	Heart Diseases	MESH:D006331	82755	C1=CC(=C(C=C1CCO)O)O
3,4-dihydroxyphenylethanol	C005975	10597-60-1	Hyperglycemia	MESH:D006943	82755	C1=CC(=C(C=C1CCO)O)O
3,4-dihydroxyphenylethanol	C005975	10597-60-1	Liver Diseases	MESH:D008107	82755	C1=CC(=C(C=C1CCO)O)O
3,4-dihydroxyphenylpropionic acid	C000995	1078-61-1	Melanoma	MESH:D008545	348154	C1=CC(=C(C=C1CCC(=O)O)O)O
3,4-dimethoxyflavone	C509288		Esophageal Neoplasms	MESH:D004938	688674	COC1=C(C=C(C=C1)C2=CC(=O)C3=CC=CC=C3O2)OC
3,4-dimethoxyflavone	C509288		Necrosis	MESH:D009336	688674	COC1=C(C=C(C=C1)C2=CC(=O)C3=CC=CC=C3O2)OC
3-(4-dimethylaminobenzylidene)-1,3-dihydroindol-2-one	C549541		Neurologic Manifestations	MESH:D009461	6450842	CN(C)C1=CC=C(C=C1)/C=C\2/C3=CC=CC=C3NC2=O
3-(4-methoxy)phenyl-4-((4-(2-(1-piperidinyl)ethoxy)phenyl)methyl)-2H-1-benzopyran-7-ol	C466797		Bone Resorption	MESH:D001862	9912639	COC1=CC=C(C=C1)C2=C(C3=C(C=C(C=C3)O)OC2)CC4=CC=C(C=C4)OCCN5CCCCC5
3-(4-methylphenylsulfonyl)-2-propenenitrile	C434003		Cell Transformation, Neoplastic	MESH:D002471	2301	CC1=CC=C(C=C1)S(=O)(=O)C=CC#N
3-(4-methylphenylsulfonyl)-2-propenenitrile	C434003		Lymphoma, T-Cell	MESH:D016399	2301	CC1=CC=C(C=C1)S(=O)(=O)C=CC#N
3-(4-methylphenylsulfonyl)-2-propenenitrile	C434003		Neoplasm Invasiveness	MESH:D009361	2301	CC1=CC=C(C=C1)S(=O)(=O)C=CC#N
3-(4-methylsulfonylphenyl)-4-phenyl-5-trifluoromethylisoxazole	C501048		Carcinoma, Hepatocellular	MESH:D006528	10429020	CS(=O)(=O)C1=CC=C(C=C1)C2=NOC(=C2C3=CC=CC=C3)C(F)(F)F
3-(5-(2,3-dichlorophenyl)-1H-tetrazol-1-yl)methylpyridine	C523668		Drug-Induced Liver Injury	MESH:D056486	11673921	C1=CC(=C(C(=C1)Cl)Cl)C2=NN=NN2CC3=CN=CC=C3
3-(5-(2,3-dichlorophenyl)-1H-tetrazol-1-yl)methylpyridine	C523668		Kidney Diseases	MESH:D007674	11673921	C1=CC(=C(C(=C1)Cl)Cl)C2=NN=NN2CC3=CN=CC=C3
3-(5-(2,3-dichlorophenyl)-1H-tetrazol-1-yl)methylpyridine	C523668		Necrosis	MESH:D009336	11673921	C1=CC(=C(C(=C1)Cl)Cl)C2=NN=NN2CC3=CN=CC=C3
3,5-dichloromethotrexate	C004763	528-74-5	Lung Neoplasms	MESH:D008175	10713	CN(CC1=CN=C2C(=N1)C(=NC(=N2)N)N)C3=C(C=C(C=C3Cl)C(=O)N[C@@H](CCC(=O)O)C(=O)O)Cl
3-(5-tert-butylisoxazol-3-yl)-2-((3-chlorophenyl)hydrazono)-3-oxopropionitrile	C579558		Rickettsia Infections	MESH:D012282	6077765	CC(C)(C)C1=CC(=NO1)C(=O)/C(=N/NC2=CC(=CC=C2)Cl)/C#N
3-(5-tert-butylisoxazol-3-yl)-2-((3-chlorophenyl)hydrazono)-3-oxopropionitrile	C579558		Tick-Borne Diseases	MESH:D017282	6077765	CC(C)(C)C1=CC(=NO1)C(=O)/C(=N/NC2=CC(=CC=C2)Cl)/C#N
3,6-dimethylaminodibenzopyridonium edetate	C077594	143578-51-2	Arrhythmias, Cardiac	MESH:D001145	11979758	CC1=CC2=C(C=C1)C3=CC=CC=C3C(O2)(C)[I+]N.CC1=CC2=C(C=C1)C3=CC=CC=C3C(O2)(C)[I+]N.CC1=CC2=C(C=C1)C3=CC=CC=C3C(O2)(C)[I+]N.CC1=CC2=C(C=C1)C3=CC=CC=C3C(O2)(C)[I+]N.C(CN(CC(=O)[O-])CC(=O)[O-])N(CC(=O)[O-])CC(=O)[O-]
3,6-dimethylaminodibenzopyridonium edetate	C077594	143578-51-2	Tachycardia, Ventricular	MESH:D017180	11979758	CC1=CC2=C(C=C1)C3=CC=CC=C3C(O2)(C)[I+]N.CC1=CC2=C(C=C1)C3=CC=CC=C3C(O2)(C)[I+]N.CC1=CC2=C(C=C1)C3=CC=CC=C3C(O2)(C)[I+]N.CC1=CC2=C(C=C1)C3=CC=CC=C3C(O2)(C)[I+]N.C(CN(CC(=O)[O-])CC(=O)[O-])N(CC(=O)[O-])CC(=O)[O-]
3,6-dimethylaminodibenzopyridonium edetate	C077594	143578-51-2	Ventricular Fibrillation	MESH:D014693	11979758	CC1=CC2=C(C=C1)C3=CC=CC=C3C(O2)(C)[I+]N.CC1=CC2=C(C=C1)C3=CC=CC=C3C(O2)(C)[I+]N.CC1=CC2=C(C=C1)C3=CC=CC=C3C(O2)(C)[I+]N.CC1=CC2=C(C=C1)C3=CC=CC=C3C(O2)(C)[I+]N.C(CN(CC(=O)[O-])CC(=O)[O-])N(CC(=O)[O-])CC(=O)[O-]
3,6-dimethylaminodibenzopyridonium edetate	C077594	143578-51-2	Ventricular Premature Complexes	MESH:D018879	11979758	CC1=CC2=C(C=C1)C3=CC=CC=C3C(O2)(C)[I+]N.CC1=CC2=C(C=C1)C3=CC=CC=C3C(O2)(C)[I+]N.CC1=CC2=C(C=C1)C3=CC=CC=C3C(O2)(C)[I+]N.CC1=CC2=C(C=C1)C3=CC=CC=C3C(O2)(C)[I+]N.C(CN(CC(=O)[O-])CC(=O)[O-])N(CC(=O)[O-])CC(=O)[O-]
3-(6-methoxypyridin-3-yl)-3-(2-oxo-3-(3-(5,6,7,8-tetrahydro(1,8)naphthyridin-2-yl)propyl)imidazolidin-1-yl)propionic acid	C478626		Melanoma	MESH:D008545	9853559	COC1=NC=C(C=C1)[C@H](CC(=O)O)N2CCN(C2=O)CCCC3=NC4=C(CCCN4)C=C3
3-(6-methoxypyridin-3-yl)-3-(2-oxo-3-(3-(5,6,7,8-tetrahydro(1,8)naphthyridin-2-yl)propyl)imidazolidin-1-yl)propionic acid	C478626		Neoplasm Metastasis	MESH:D009362	9853559	COC1=NC=C(C=C1)[C@H](CC(=O)O)N2CCN(C2=O)CCCC3=NC4=C(CCCN4)C=C3
3,7-dimethyl-1-propargylxanthine	C057837	14114-46-6	Brain Ischemia	MESH:D002545	99562	CN1C=NC2=C1C(=O)N(C(=O)N2C)CC#C
3,7-dimethyl-1-propargylxanthine	C057837	14114-46-6	Catalepsy	MESH:D002375	99562	CN1C=NC2=C1C(=O)N(C(=O)N2C)CC#C
3,7-dimethyl-1-propargylxanthine	C057837	14114-46-6	Extravasation of Diagnostic and Therapeutic Materials	MESH:D005119	99562	CN1C=NC2=C1C(=O)N(C(=O)N2C)CC#C
3,7-dimethyl-1-propargylxanthine	C057837	14114-46-6	Muscle Rigidity	MESH:D009127	99562	CN1C=NC2=C1C(=O)N(C(=O)N2C)CC#C
3,7-dimethyloctan-1-ol	C063573	106-21-8	Schistosomiasis mansoni	MESH:D012555	7792	CC(C)CCCC(C)CCO
3,8-dihydroxy-6H-dibenzo(b,d)pyran-6-one	C026423	1143-70-0	Urinary Bladder Neoplasms	MESH:D001749	5488186	C1=CC2=C(C=C1O)C(=O)OC3=C2C=CC(=C3)O
3,9-bis((ethylthio)methyl)-K-252a	C106592	156177-65-0	Hearing Loss, Noise-Induced	MESH:D006317	9917013	CCSCC1=CC2=C(C=C1)N3[C@H]4C[C@@]([C@](O4)(N5C6=C(C=C(C=C6)CSCC)C7=C8CNC(=O)C8=C2C3=C75)C)(C(=O)OC)O
3,9-bis((ethylthio)methyl)-K-252a	C106592	156177-65-0	Mercury Poisoning, Nervous System	MESH:D020262	9917013	CCSCC1=CC2=C(C=C1)N3[C@H]4C[C@@]([C@](O4)(N5C6=C(C=C(C=C6)CSCC)C7=C8CNC(=O)C8=C2C3=C75)C)(C(=O)OC)O
3,9-bis((ethylthio)methyl)-K-252a	C106592	156177-65-0	Nerve Degeneration	MESH:D009410	9917013	CCSCC1=CC2=C(C=C1)N3[C@H]4C[C@@]([C@](O4)(N5C6=C(C=C(C=C6)CSCC)C7=C8CNC(=O)C8=C2C3=C75)C)(C(=O)OC)O
3-amino-2-(S)-hydroxypropyl-methyl-phosphinic acid	C112036		Cocaine-Related Disorders	MESH:D019970	5310933	CP(=O)(C[C@H](CN)O)O
3-aminobenzamide	C025160		Acute Kidney Injury	MESH:D058186	1645	C1=CC(=CC(=C1)N)C(=O)N
3-aminobenzamide	C025160		Hemorrhage	MESH:D006470	1645	C1=CC(=CC(=C1)N)C(=O)N
3-aminobenzamide	C025160		Melanoma	MESH:D008545	1645	C1=CC(=CC(=C1)N)C(=O)N
3-aminobenzamide	C025160		Necrosis	MESH:D009336	1645	C1=CC(=CC(=C1)N)C(=O)N
3-aminobenzamide	C025160		Nerve Degeneration	MESH:D009410	1645	C1=CC(=CC(=C1)N)C(=O)N
3-aminobenzamide	C025160		Reperfusion Injury	MESH:D015427	1645	C1=CC(=CC(=C1)N)C(=O)N
3-aminopropyl-cyclohexylmethylphosphinic acid	C086109	123691-14-5	Epilepsy, Absence	MESH:D004832	130022	C1CCC(CC1)CP(=O)(CCCN)O
3-aminopropyl-cyclohexylmethylphosphinic acid	C086109	123691-14-5	Neurologic Manifestations	MESH:D009461	130022	C1CCC(CC1)CP(=O)(CCCN)O
3-aminopropyl(methyl)phosphinic acid	C068457	127729-35-5	Cocaine-Related Disorders	MESH:D019970	5230	CP(=O)(CCCN)O
(3-aminopropyl)(n-butyl)phosphinic acid	C079148	145537-81-1	Learning Disorders	MESH:D007859	130021	CCCCP(=O)(CCCN)O
(3-aminopropyl)(n-butyl)phosphinic acid	C079148	145537-81-1	Memory Disorders	MESH:D008569	130021	CCCCP(=O)(CCCN)O
(3-aminopropyl)(n-butyl)phosphinic acid	C079148	145537-81-1	Movement Disorders	MESH:D009069	130021	CCCCP(=O)(CCCN)O
3-beta-(2-(diethylamino)ethoxy)androst-5-en-17-one	C006261	3039-71-2	Q Fever	MESH:D011778	9954082	CCN(CC)CCO[C@H]1CC[C@@]2([C@H]3CC[C@]4([C@H]([C@@H]3CC=C2C1)CCC4=O)C)C.Cl
3beta-(4-chlorophenyl) tropane-2beta-(3-(4-methylphenyl) isoxazol-5-yl) hydrochloride	C506585		Cocaine-Related Disorders	MESH:D019970	9800708	CC1=CC=C(C=C1)C2=NOC(=C2)[C@@H]3[C@H]4CC[C@H](N4C)C[C@@H]3C5=CC=C(C=C5)Cl
3beta-(4-chlorophenyl) tropane-2beta-(3-(4-methylphenyl) isoxazol-5-yl) hydrochloride	C506585		Movement Disorders	MESH:D009069	9800708	CC1=CC=C(C=C1)C2=NOC(=C2)[C@@H]3[C@H]4CC[C@H](N4C)C[C@@H]3C5=CC=C(C=C5)Cl
3-biphenyl-4-yl-4-(2-fluorophenyl)-5-isopropyl-4H-1,2,4-triazole	C562249		Akathisia, Drug-Induced	MESH:D017109	22019234	CC(C)C1=NN=C(N1C2=CC=CC=C2F)C3=CC=C(C=C3)C4=CC=CC=C4
3-biphenyl-4-yl-4-(2-fluorophenyl)-5-isopropyl-4H-1,2,4-triazole	C562249		Learning Disorders	MESH:D007859	22019234	CC(C)C1=NN=C(N1C2=CC=CC=C2F)C3=CC=C(C=C3)C4=CC=CC=C4
3-bromo-7-nitroindazole	C106731		Gliosis	MESH:D005911	1649	C1=CC2=C(NN=C2C(=C1)[N+](=O)[O-])Br
3-bromo-7-nitroindazole	C106731		Seizures	MESH:D012640	1649	C1=CC2=C(NN=C2C(=C1)[N+](=O)[O-])Br
3-bromo-7-nitroindazole	C106731		Status Epilepticus	MESH:D013226	1649	C1=CC2=C(NN=C2C(=C1)[N+](=O)[O-])Br
3-chlorocarpipramine	C000449	47739-98-0	Schizophrenia	MESH:D012559	2793	C1CCN(CC1)C2(CCN(CC2)CCCN3C4=CC=CC=C4CCC5=C3C=C(C=C5)Cl)C(=O)N
3-(difluoromethyl)-1-(4-methoxyphenyl)-5-(4-(methylsulfinyl)phenyl)pyrazole	C108904	151506-44-4	Hyperalgesia	MESH:D006930	132932	COC1=CC=C(C=C1)N2C(=CC(=N2)C(F)F)C3=CC=C(C=C3)S(=O)C
(3-ethyl-2-methyl-quinolin-6-yl)-(4-methoxycyclohexyl)methanone methanesulfonate	C502015		Catalepsy	MESH:D002375	9948645	CCC1=C(N=C2C=CC(=CC2=C1)C(=O)C3CCC(CC3)OC)C
3-fluoro-2,3-dideoxyguanosine	C055315	92562-88-4	Hepatitis B	MESH:D006509	72183	C1[C@@H]([C@H](O[C@H]1N2C=NC3=C2NC(=NC3=O)N)CO)F
3-hexen-1-ol	C051918	928-96-1	Anxiety Disorders	MESH:D001008	10993	CCC=CCCO
3-hydroxy-10,11-dihydroquinidine	C066172	130061-81-3	Arrhythmias, Cardiac	MESH:D001145	3081772	CC[C@]1(CN2CC[C@@H]1C[C@@H]2[C@H](C3=C4C=C(C=CC4=NC=C3)OC)O)O.OS(=O)(=O)O
3-hydroxy-10,11-dihydroquinidine	C066172	130061-81-3	Tachycardia, Ventricular	MESH:D017180	3081772	CC[C@]1(CN2CC[C@@H]1C[C@@H]2[C@H](C3=C4C=C(C=CC4=NC=C3)OC)O)O.OS(=O)(=O)O
3-hydroxy-17-(1H-benzimidazole-1-yl)androsta-5,16-diene	C500627		Prostatic Neoplasms	MESH:D011471	11188409	C[C@]12CC[C@@H](CC1=CC[C@@H]3[C@@H]2CC[C@]4([C@H]3CC=C4N5C=NC6=CC=CC=C65)C)O
3-hydroxy-2-quinoxalinecarboxylic acid	C045596	1204-75-7	Seizures	MESH:D012640	71001	C1=CC=C2C(=C1)NC(=O)C(=N2)C(=O)O
3-hydroxyaniracetam	C061073	78340-51-9	Brain Ischemia	MESH:D002545	174127	COC1=CC=C(C=C1)C(=O)N2CC[C@H](C2=O)O
3-hydroxypregnan-3-one 3-sulfate	C019427	7730-00-9	Seizures	MESH:D012640	3080643	CC(=O)[C@H]1CC[C@@H]2[C@@]1(CC[C@H]3[C@H]2CC[C@@H]4[C@@]3(CC[C@@H](C4)OS(=O)(=O)O)C)C
3-hydroxystilbene	C484543		Glucose Intolerance	MESH:D018149	156703	C1=CC=C(C=C1)C=CC2=CC(=CC=C2)O
3-hydroxystilbene	C484543		Insulin Resistance	MESH:D007333	156703	C1=CC=C(C=C1)C=CC2=CC(=CC=C2)O
3-methoxy-O-demethylencainide	C033636	82522-70-1	Tachycardia	MESH:D013610	54737	CN1CCCCC1CCC2=CC=CC=C2NC(=O)C3=CC(=C(C=C3)O)OC
((3-methoxythiophen-2-yl)methyl)((2-(9-(pyridin-2-yl)-6-oxaspiro(4.5)decan-9-yl)ethyl))amine	C586842		Pain	MESH:D010146	66553195	COC1=C(SC=C1)CNCC[C@]2(CCOC3(C2)CCCC3)C4=CC=CC=N4
3-methyl-5-(1-methyl-2-pyrrolidinyl)isoxazole	C088383	147402-53-7	Alzheimer Disease	MESH:D000544	119380	CC1=NOC(=C1)[C@@H]2CCCN2C
3-methyl-5-(1-methyl-2-pyrrolidinyl)isoxazole	C088383	147402-53-7	Cognition Disorders	MESH:D003072	119380	CC1=NOC(=C1)[C@@H]2CCCN2C
3-methyladenine	C025946	5142-23-4	Heart Failure	MESH:D006333	1673	CN1C=NC(=C2C1=NC=N2)N
3-methyladenine	C025946	5142-23-4	Necrosis	MESH:D009336	1673	CN1C=NC(=C2C1=NC=N2)N
3-methyladenine	C025946	5142-23-4	Stomach Neoplasms	MESH:D013274	1673	CN1C=NC(=C2C1=NC=N2)N
3-methylquercetin	C047368	480-19-3	Drug-Induced Liver Injury	MESH:D056486	5280681	COC1=C(OC2=CC(=CC(=C2C1=O)O)O)C3=CC(=C(C=C3)O)O
3-methylquercetin	C047368	480-19-3	Inflammation	MESH:D007249	5280681	COC1=C(OC2=CC(=CC(=C2C1=O)O)O)C3=CC(=C(C=C3)O)O
3-methylquercetin	C047368	480-19-3	Liver Cirrhosis	MESH:D008103	5280681	COC1=C(OC2=CC(=CC(=C2C1=O)O)O)C3=CC(=C(C=C3)O)O
3-N-1(spermine)-7, 24-dihydroxy-5-cholestane 24-sulfate	C441128		Obesity	MESH:D009765	9917968	C[C@H](CC[C@H](C(C)C)OS(=O)(=O)O)[C@H]1CC[C@@H]2[C@@]1(CC[C@H]3[C@H]2[C@@H](C[C@@H]4[C@@]3(CC[C@@H](C4)NCCCNCCCCNCCCN)C)O)C
3-N-butyl-4,5-dihydrophthalide	C045855	62006-39-7	Migraine Disorders	MESH:D008881	173843	CCCCC1C2=C(C=CCC2)C(=O)O1
3-N-butyl-4,5-dihydrophthalide	C045855	62006-39-7	Pain	MESH:D010146	173843	CCCCC1C2=C(C=CCC2)C(=O)O1
3-n-butylphthalide	C027125	6066-49-5	Nerve Degeneration	MESH:D009410	61361	CCCCC1C2=CC=CC=C2C(=O)O1
3-n-butylphthalide	C027125	6066-49-5	Parkinsonian Disorders	MESH:D020734	61361	CCCCC1C2=CC=CC=C2C(=O)O1
3-n-butylphthalide	C027125	6066-49-5	Stroke	MESH:D020521	61361	CCCCC1C2=CC=CC=C2C(=O)O1
3-nitrophenyl 3-piperidinecarboxylate	C043857	93801-23-1	Seizures	MESH:D012640	124513	C1CC(CNC1)C(=O)OC2=CC=CC(=C2)[N+](=O)[O-]
3-O-acetylspectaline	C487262		Amnesia	MESH:D000647	10474155	C[C@@H]1[C@@H](CC[C@@H](N1)CCCCCCCCCCCCC(=O)C)OC(=O)C
3-oxo-1,1-diphenyltetrahydrooxazolo(3,4-a)pyrazine-7-carboxylic acid 4-fluorobenzylamide	C529493		Anxiety Disorders	MESH:D001008	11374217	C1CN2C(CN1C(=O)NCC3=CC=C(C=C3)F)C(OC2=O)(C4=CC=CC=C4)C5=CC=CC=C5
3-oxo-1,1-diphenyltetrahydrooxazolo(3,4-a)pyrazine-7-carboxylic acid 4-fluorobenzylamide	C529493		Cocaine-Related Disorders	MESH:D019970	11374217	C1CN2C(CN1C(=O)NCC3=CC=C(C=C3)F)C(OC2=O)(C4=CC=CC=C4)C5=CC=CC=C5
3-phenylpropionic acid	C035253	501-52-0	Melanoma	MESH:D008545	107	C1=CC=C(C=C1)CCC(=O)O
3-xylene	C031285	108-38-3	Seizures	MESH:D012640	7929	CC1=CC(=CC=C1)C
4-(2-((1R)-1-(((4-chlorophenyl)sulfonyl)-2,5-difluoroanilino)ethyl)-5-fluorophenyl)butanoic acid	C497115		Alzheimer Disease	MESH:D000544	11249248	C[C@H](C1=C(C=C(C=C1)F)CCCC(=O)O)N(C2=C(C=CC(=C2)F)F)S(=O)(=O)C3=CC=C(C=C3)Cl
4-(2-(2-chloro-4-((5-cyclopropyl-3-(2,6-dichlorophenyl)-4-isoxazolyl)methoxy)phenyl)cyclopropyl)benzoic acid	C000598200		Plaque, Atherosclerotic	MESH:D058226	118374999	C1CC1C2=C(C(=NO2)C3=C(C=CC=C3Cl)Cl)COC4=CC(=C(C=C4)[C@H]5C[C@@H]5C6=CC=C(C=C6)C(=O)O)Cl
4-(2-methoxyphenyl)-1-(2-(N-(2-pyridinyl)-4-iodobenzamido)ethyl)piperazine	C087205	155204-23-2	Amphetamine-Related Disorders	MESH:D019969	4658	COC1=CC=CC=C1N2CCN(CC2)CCN(C3=CC=CC=N3)C(=O)C4=CC=C(C=C4)I
4-(2-methoxyphenyl)-1-(2-(N-(2-pyridinyl)-4-iodobenzamido)ethyl)piperazine	C087205	155204-23-2	Substance Withdrawal Syndrome	MESH:D013375	4658	COC1=CC=CC=C1N2CCN(CC2)CCN(C3=CC=CC=N3)C(=O)C4=CC=C(C=C4)I
4-(2-methoxyphenyl)-1-(2-(N-(2-pyridinyl)-4-iodobenzamido)ethyl)piperazine	C087205	155204-23-2	Tobacco Use Disorder	MESH:D014029	4658	COC1=CC=CC=C1N2CCN(CC2)CCN(C3=CC=CC=N3)C(=O)C4=CC=C(C=C4)I
4-((3-bromophenyl)amino)-6,7-dimethoxyquinazoline	C088860		Melanoma	MESH:D008545	4705	COC1=C(C=C2C(=C1)C(=NC=N2)NC3=CC(=CC=C3)Br)OC
4-((3-bromophenyl)amino)-6,7-dimethoxyquinazoline	C088860		Ovarian Neoplasms	MESH:D010051	4705	COC1=C(C=C2C(=C1)C(=NC=N2)NC3=CC(=CC=C3)Br)OC
4-((3-bromophenyl)amino)-6,7-dimethoxyquinazoline	C088860		Pneumonia	MESH:D011014	4705	COC1=C(C=C2C(=C1)C(=NC=N2)NC3=CC(=CC=C3)Br)OC
4-(3-trifluoromethylpyridin-2-yl)piperazine-1-carboxylic acid (5-trifluoromethylpyridin-2-yl)amide	C500065		Cough	MESH:D003371	11339118	C1CN(CCN1C2=C(C=CC=N2)C(F)(F)F)C(=O)NC3=NC=C(C=C3)C(F)(F)F
4-(4-(5,6,7,8-tetrahydro-5,5,8,8-tetramethyl-2-quinoxalinyl)-1,3-thiazol-2-yl)benzoic acid	C516309		Acne Vulgaris	MESH:D000152	10172878	CC1(CCC(C2=NC(=CN=C21)C3=CSC(=N3)C4=CC=C(C=C4)C(=O)O)(C)C)C
4-(4-chlorobenzyloxy)benzyl nicotinate	C042413	63608-11-7	Hypercholesterolemia	MESH:D006937	124998	C1=CC(=CN=C1)C(=O)OCC2=CC=C(C=C2)OCC3=CC=C(C=C3)Cl
4-(4-chlorobenzyloxy)benzyl nicotinate	C042413	63608-11-7	Hypertriglyceridemia	MESH:D015228	124998	C1=CC(=CN=C1)C(=O)OCC2=CC=C(C=C2)OCC3=CC=C(C=C3)Cl
4-(4-cyclohexyl-2-methyloxazol-5-yl)-2-fluorobenzenesulfonamide	C110453		Liver Cirrhosis, Experimental	MESH:D008106	159271	CC1=NC(=C(O1)C2=CC(=C(C=C2)S(=O)(=O)N)F)C3CCCCC3
4,4-diaminodiphenylmethane	C009505	101-77-9	Carcinoma, Hepatocellular	MESH:D006528	7577	C1=CC(=CC=C1CC2=CC=C(C=C2)N)N
4,4-diaminodiphenylmethane	C009505	101-77-9	Carcinoma, Renal Cell	MESH:D002292	7577	C1=CC(=CC=C1CC2=CC=C(C=C2)N)N
4,4-diaminodiphenylmethane	C009505	101-77-9	Esophageal Neoplasms	MESH:D004938	7577	C1=CC(=CC=C1CC2=CC=C(C=C2)N)N
4,4-diaminodiphenylmethane	C009505	101-77-9	Liver Neoplasms, Experimental	MESH:D008114	7577	C1=CC(=CC=C1CC2=CC=C(C=C2)N)N
4,4-diaminodiphenylmethane	C009505	101-77-9	Neoplasm Metastasis	MESH:D009362	7577	C1=CC(=CC=C1CC2=CC=C(C=C2)N)N
4,4-diaminodiphenylmethane	C009505	101-77-9	Papilloma	MESH:D010212	7577	C1=CC(=CC=C1CC2=CC=C(C=C2)N)N
4,4-diaminodiphenylmethane	C009505	101-77-9	Thyroid Neoplasms	MESH:D013964	7577	C1=CC(=CC=C1CC2=CC=C(C=C2)N)N
4-(5-(4-chlorophenyl)-3-(trifluoromethyl)-1H-pyrazol-1-yl)benzenesulfonamide	C119130		Albuminuria	MESH:D000419	9865808	C1=CC(=CC=C1C2=CC(=NN2C3=CC=C(C=C3)S(=O)(=O)N)C(F)(F)F)Cl
4-(5-(4-chlorophenyl)-3-(trifluoromethyl)-1H-pyrazol-1-yl)benzenesulfonamide	C119130		Colitis	MESH:D003092	9865808	C1=CC(=CC=C1C2=CC(=NN2C3=CC=C(C=C3)S(=O)(=O)N)C(F)(F)F)Cl
4-(5-(4-chlorophenyl)-3-(trifluoromethyl)-1H-pyrazol-1-yl)benzenesulfonamide	C119130		Inflammation	MESH:D007249	9865808	C1=CC(=CC=C1C2=CC(=NN2C3=CC=C(C=C3)S(=O)(=O)N)C(F)(F)F)Cl
4-(5-(4-chlorophenyl)-3-(trifluoromethyl)-1H-pyrazol-1-yl)benzenesulfonamide	C119130		Liver Cirrhosis, Experimental	MESH:D008106	9865808	C1=CC(=CC=C1C2=CC(=NN2C3=CC=C(C=C3)S(=O)(=O)N)C(F)(F)F)Cl
4-(5-(4-chlorophenyl)-3-(trifluoromethyl)-1H-pyrazol-1-yl)benzenesulfonamide	C119130		Polyuria	MESH:D011141	9865808	C1=CC(=CC=C1C2=CC(=NN2C3=CC=C(C=C3)S(=O)(=O)N)C(F)(F)F)Cl
4-(5-(4-chlorophenyl)-3-(trifluoromethyl)-1H-pyrazol-1-yl)benzenesulfonamide	C119130		Ulcer	MESH:D014456	9865808	C1=CC(=CC=C1C2=CC(=NN2C3=CC=C(C=C3)S(=O)(=O)N)C(F)(F)F)Cl
4,5,6,7-tetrahydroisoxazolo(4,5-c)pyridin-3-ol	C026804	53602-00-9	Seizures	MESH:D012640	1695	C1CNCC2=C1ONC2=O
4-(5,6-dihydro-5,5-dimethyl-8-(quinolin-3-yl)naphthalen-2-carboxamido)benzoic acid	C542473		Hepatitis B	MESH:D006509	445091	CC1(CC=C(C2=C1C=CC(=C2)C(=O)NC3=CC=C(C=C3)C(=O)O)C4=CC5=CC=CC=C5N=C4)C
4-(5-benzo(1,3)dioxol-5-yl-4-pyridin-2-yl-1H-imidazol-2-yl)benzamide	C459179		Hyperplasia	MESH:D006965	4521392	C1OC2=C(O1)C=C(C=C2)C3=C(NC(=N3)C4=CC=C(C=C4)C(=O)N)C5=CC=CC=N5
4-(5-benzo(1,3)dioxol-5-yl-4-pyridin-2-yl-1H-imidazol-2-yl)benzamide	C459179		Inflammation	MESH:D007249	4521392	C1OC2=C(O1)C=C(C=C2)C3=C(NC(=N3)C4=CC=C(C=C4)C(=O)N)C5=CC=CC=N5
4-(5-benzo(1,3)dioxol-5-yl-4-pyridin-2-yl-1H-imidazol-2-yl)benzamide	C459179		Neoplasms, Experimental	MESH:D009374	4521392	C1OC2=C(O1)C=C(C=C2)C3=C(NC(=N3)C4=CC=C(C=C4)C(=O)N)C5=CC=CC=N5
4-(5-benzo(1,3)dioxol-5-yl-4-pyridin-2-yl-1H-imidazol-2-yl)benzamide	C459179		Papilloma	MESH:D010212	4521392	C1OC2=C(O1)C=C(C=C2)C3=C(NC(=N3)C4=CC=C(C=C4)C(=O)N)C5=CC=CC=N5
4,5-dihydro-2,3-dimethyl-4-phenyl-3H-1,3-benzodiazepine	C034332	75241-19-9	Blepharoptosis	MESH:D001763	53432	CC1=NC2=CC=CC=C2CC(N1C)C3=CC=CC=C3
4,5-dihydro-2,3-dimethyl-4-phenyl-3H-1,3-benzodiazepine	C034332	75241-19-9	Depressive Disorder	MESH:D003866	53432	CC1=NC2=CC=CC=C2CC(N1C)C3=CC=CC=C3
4-(acetoxymethylnitrosamino)-1-(3-pyridyl)-1-butanone	C081510	127686-49-1	Carcinoma, Non-Small-Cell Lung	MESH:D002289	119598	CC(=O)OCN(CCCC(=O)C1=CN=CC=C1)N=O
4-acetylantroquinonol B	C555021		Colorectal Neoplasms	MESH:D015179	53233421	C[C@@H]1[C@H]([C@H](C(=C(C1=O)OC)OC)OC(=O)C)C/C=C(\C)/CC/C=C(\C)/CC2CC(C(=O)O2)C
4-acetylantroquinonol B	C555021		Neoplasm Invasiveness	MESH:D009361	53233421	C[C@@H]1[C@H]([C@H](C(=C(C1=O)OC)OC)OC(=O)C)C/C=C(\C)/CC/C=C(\C)/CC2CC(C(=O)O2)C
4-(alpha-(4-allyl-2,5-dimethyl-1-piperazinyl)-3-methoxybenzyl)-N,N-diethylbenzamide	C088464	156727-74-1	Anxiety Disorders	MESH:D001008	123924	CCN(CC)C(=O)C1=CC=C(C=C1)[C@H](C2=CC(=CC=C2)OC)N3C[C@H](N(C[C@@H]3C)CC=C)C
4-(alpha-(4-allyl-2,5-dimethyl-1-piperazinyl)-3-methoxybenzyl)-N,N-diethylbenzamide	C088464	156727-74-1	Depressive Disorder	MESH:D003866	123924	CCN(CC)C(=O)C1=CC=C(C=C1)[C@H](C2=CC(=CC=C2)OC)N3C[C@H](N(C[C@@H]3C)CC=C)C
4-(alpha-(4-allyl-2,5-dimethyl-1-piperazinyl)-3-methoxybenzyl)-N,N-diethylbenzamide	C088464	156727-74-1	Hyperalgesia	MESH:D006930	123924	CCN(CC)C(=O)C1=CC=C(C=C1)[C@H](C2=CC(=CC=C2)OC)N3C[C@H](N(C[C@@H]3C)CC=C)C
4-(alpha-(4-allyl-2,5-dimethyl-1-piperazinyl)-3-methoxybenzyl)-N,N-diethylbenzamide	C088464	156727-74-1	Seizures	MESH:D012640	123924	CCN(CC)C(=O)C1=CC=C(C=C1)[C@H](C2=CC(=CC=C2)OC)N3C[C@H](N(C[C@@H]3C)CC=C)C
4-(alpha-(4-allyl-2,5-dimethyl-1-piperazinyl)-3-methoxybenzyl)-N,N-diethylbenzamide	C088464	156727-74-1	Substance Withdrawal Syndrome	MESH:D013375	123924	CCN(CC)C(=O)C1=CC=C(C=C1)[C@H](C2=CC(=CC=C2)OC)N3C[C@H](N(C[C@@H]3C)CC=C)C
((+)-4-((alphaR)-alpha-((2S,5R)-2,5-dimethyl-4-(2-propenyl)-1-piperazinyl)-(3-phenyl)methyl)-N,N-diethylbenzamide)	C484285		Hyperalgesia	MESH:D006930	6604878	CCN(CC)C(=O)C1=CC=C(C=C1)[C@H](C2=CC=CC=C2)N3C[C@H](N(C[C@@H]3C)CC=C)C
4-amino-3-phenylbutyric acid	C008842	1078-21-3	Epilepsy	MESH:D004827	14113	C1=CC=C(C=C1)C(CC(=O)O)CN
4-amino-3-phenylbutyric acid	C008842	1078-21-3	Substance Withdrawal Syndrome	MESH:D013375	14113	C1=CC=C(C=C1)C(CC(=O)O)CN
4-amino-5-hexynoic acid	C013785	57659-38-8	Hyperkinesis	MESH:D006948	3452	C#CC(CCC(=O)O)N
4-amino-5-hexynoic acid	C013785	57659-38-8	Seizures	MESH:D012640	3452	C#CC(CCC(=O)O)N
4-aminobenzamide	C041338	2835-68-9	Drug-Induced Liver Injury	MESH:D056486	76079	C1=CC(=CC=C1C(=O)N)N
4-aminomethylbenzoic acid	C015668	56-91-7	Hematuria	MESH:D006417	65526	C1=CC(=CC=C1CN)C(=O)O
4-azidocytidine	C508950		Hepatitis C	MESH:D006526	457388	C1=CN(C(=O)N=C1N)[C@H]2[C@@H]([C@@H]([C@](O2)(CO)N=[N+]=[N-])O)O
4b,5,9b,10-tetrahydroindeno(1,2-b)indole	C090686	133571-34-3	Glucose Intolerance	MESH:D018149	131642	C1C2C(C3=CC=CC=C31)NC4=CC=CC=C24
4b,5,9b,10-tetrahydroindeno(1,2-b)indole	C090686	133571-34-3	Hyperglycemia	MESH:D006943	131642	C1C2C(C3=CC=CC=C31)NC4=CC=CC=C24
4b,5,9b,10-tetrahydroindeno(1,2-b)indole	C090686	133571-34-3	Hyperinsulinism	MESH:D006946	131642	C1C2C(C3=CC=CC=C31)NC4=CC=CC=C24
4-benzhydryloxy-1-(3-(1H-tetrazol-5-yl-)-propyl)piperidine	C116322		Muscular Diseases	MESH:D009135	6540277	C1CN(CCC1OC(C2=CC=CC=C2)C3=CC=CC=C3)CCCC4=NNN=N4
4-(benzodioxan-5-yl)-1-(indan-2-yl)piperazine	C079549	146998-34-7	Learning Disorders	MESH:D007859	132787	C1CN(CCN1C2CC3=CC=CC=C3C2)C4=C5C(=CC=C4)OCCO5
4-benzyl-2-methyl-1,2,4-thiadiazolidine-3,5-dione	C494356		Acute Kidney Injury	MESH:D058186	4124851	CN1C(=O)N(C(=O)S1)CC2=CC=CC=C2
4-benzyl-2-methyl-1,2,4-thiadiazolidine-3,5-dione	C494356		Nerve Degeneration	MESH:D009410	4124851	CN1C(=O)N(C(=O)S1)CC2=CC=CC=C2
4-benzyl-2-methyl-1,2,4-thiadiazolidine-3,5-dione	C494356		Neurodegenerative Diseases	MESH:D019636	4124851	CN1C(=O)N(C(=O)S1)CC2=CC=CC=C2
4-carboxyphenylglycine	C079693	7292-81-1	Neurologic Manifestations	MESH:D009461	5115	C1=CC(=CC=C1C(C(=O)O)N)C(=O)O
4-chlorodiazepam	C028513	14439-61-3	Diabetic Neuropathies	MESH:D003929	1688	CN1C(=O)CN=C(C2=C1C=CC(=C2)Cl)C3=CC=C(C=C3)Cl
4-chlorodiazepam	C028513	14439-61-3	Memory Disorders	MESH:D008569	1688	CN1C(=O)CN=C(C2=C1C=CC(=C2)Cl)C3=CC=C(C=C3)Cl
4-chlorodiazepam	C028513	14439-61-3	Small Cell Lung Carcinoma	MESH:D055752	1688	CN1C(=O)CN=C(C2=C1C=CC(=C2)Cl)C3=CC=C(C=C3)Cl
4-coumaric acid	C032171	7400-08-0	Melanoma	MESH:D008545	637542	C1=CC(=CC=C1/C=C/C(=O)O)O
4-coumaric acid	C032171	7400-08-0	Obesity	MESH:D009765	637542	C1=CC(=CC=C1/C=C/C(=O)O)O
4-cyano-N-(2-(1-cyclohexen-1-yl)-4-(1-((dimethylamino)acetyl)-4-piperidinyl)phenyl)-1H-imidazole-2-carboxamide	C549569		Arthritis, Experimental	MESH:D001169	11676971	CN(C)CC(=O)N1CCC(CC1)C2=CC(=C(C=C2)NC(=O)C3=NC=C(N3)C#N)C4=CCCCC4
4-cyano-N-(2-(1-cyclohexen-1-yl)-4-(1-((dimethylamino)acetyl)-4-piperidinyl)phenyl)-1H-imidazole-2-carboxamide	C549569		Bone Diseases	MESH:D001847	11676971	CN(C)CC(=O)N1CCC(CC1)C2=CC(=C(C=C2)NC(=O)C3=NC=C(N3)C#N)C4=CCCCC4
4-cyano-N-(2-(1-cyclohexen-1-yl)-4-(1-((dimethylamino)acetyl)-4-piperidinyl)phenyl)-1H-imidazole-2-carboxamide	C549569		Inflammation	MESH:D007249	11676971	CN(C)CC(=O)N1CCC(CC1)C2=CC(=C(C=C2)NC(=O)C3=NC=C(N3)C#N)C4=CCCCC4
4-demethoxy-3-deamino-3-aziridinyl-4-methylsulfonyldaunorubicin	C402179		Breast Neoplasms	MESH:D001943	216232	C[C@H]1[C@H]([C@H](C[C@@H](O1)O[C@H]2C[C@@](CC3=C(C4=C(C(=C23)O)C(=O)C5=CC=CC=C5C4=O)O)(C(=O)C)O)N6CC6)OS(=O)(=O)C
4-demethoxy-3-deamino-3-aziridinyl-4-methylsulfonyldaunorubicin	C402179		Leukemia	MESH:D007938	216232	C[C@H]1[C@H]([C@H](C[C@@H](O1)O[C@H]2C[C@@](CC3=C(C4=C(C(=C23)O)C(=O)C5=CC=CC=C5C4=O)O)(C(=O)C)O)N6CC6)OS(=O)(=O)C
4-demethoxy-3-deamino-3-aziridinyl-4-methylsulfonyldaunorubicin	C402179		Osteosarcoma	MESH:D012516	216232	C[C@H]1[C@H]([C@H](C[C@@H](O1)O[C@H]2C[C@@](CC3=C(C4=C(C(=C23)O)C(=O)C5=CC=CC=C5C4=O)O)(C(=O)C)O)N6CC6)OS(=O)(=O)C
4-demethoxy-3-deamino-3-aziridinyl-4-methylsulfonyldaunorubicin	C402179		Ovarian Neoplasms	MESH:D010051	216232	C[C@H]1[C@H]([C@H](C[C@@H](O1)O[C@H]2C[C@@](CC3=C(C4=C(C(=C23)O)C(=O)C5=CC=CC=C5C4=O)O)(C(=O)C)O)N6CC6)OS(=O)(=O)C
4-demethoxy-3-deamino-3-aziridinyl-4-methylsulfonyldaunorubicin	C402179		Small Cell Lung Carcinoma	MESH:D055752	216232	C[C@H]1[C@H]([C@H](C[C@@H](O1)O[C@H]2C[C@@](CC3=C(C4=C(C(=C23)O)C(=O)C5=CC=CC=C5C4=O)O)(C(=O)C)O)N6CC6)OS(=O)(=O)C
4-deoxy-4-iododoxorubicin	C053044	83997-75-5	Carcinoma, Lewis Lung	MESH:D018827	108161	C[C@H]1[C@H]([C@H](C[C@@H](O1)O[C@H]2C[C@@](CC3=C(C4=C(C(=C23)O)C(=O)C5=C(C4=O)C=CC=C5OC)O)(C(=O)CO)O)N)I
4-deoxy-4-iododoxorubicin	C053044	83997-75-5	Leukemia	MESH:D007938	108161	C[C@H]1[C@H]([C@H](C[C@@H](O1)O[C@H]2C[C@@](CC3=C(C4=C(C(=C23)O)C(=O)C5=C(C4=O)C=CC=C5OC)O)(C(=O)CO)O)N)I
4-diphenylacetoxy-1,1-dimethylpiperidinium	C042375	81405-11-0	Muscle Rigidity	MESH:D009127	1734	C[N+]1(CCC(CC1)OC(=O)C(C2=CC=CC=C2)C3=CC=CC=C3)C
4-diphenylacetoxy-1,1-dimethylpiperidinium	C042375	81405-11-0	Seizures	MESH:D012640	1734	C[N+]1(CCC(CC1)OC(=O)C(C2=CC=CC=C2)C3=CC=CC=C3)C
4(G)-alpha-glucopyranosyl-rutin	C069037	130603-71-3	Cardiomyopathies	MESH:D009202	5489459	C[C@H]1[C@@H]([C@H]([C@H]([C@@H](O1)OC[C@@H]2[C@H]([C@@H]([C@H]([C@@H](O2)OC3=C(OC4=CC(=CC(=C4C3=O)O)O)C5=CC(=C(C=C5)O)O)O)O)O[C@@H]6[C@@H]([C@H]([C@@H]([C@H](O6)CO)O)O)O)O)O)O
4H-thieno(3,2-b)pyrrole-5-carboxylic acid	C539256		Pain	MESH:D010146	4961254	C1=CSC2=C1NC(=C2)C(=O)O
4-hydroxybenzyl alcohol	C018966	623-05-2	Amnesia	MESH:D000647	125	C1=CC(=CC=C1CO)O
4-hydroxybenzyl alcohol	C018966	623-05-2	Learning Disorders	MESH:D007859	125	C1=CC(=CC=C1CO)O
4-hydroxybutyric acid	C111420	591-81-1	Substance Withdrawal Syndrome	MESH:D013375	10413	C(CC(=O)O)CO
4-hydroxycoumarin	C068805	1076-38-6	Melanoma, Experimental	MESH:D008546	54682930	C1=CC=C2C(=C1)C(=CC(=O)O2)O
4-hydroxycoumarin	C068805	1076-38-6	Neoplasm Metastasis	MESH:D009362	54682930	C1=CC=C2C(=C1)C(=CC(=O)O2)O
4-hydroxynomifensine	C046575	55774-26-0	Catalepsy	MESH:D002375	162784	CN1CC(C2=C(C1)C(=CC=C2)N)C3=CC=C(C=C3)O
4-hydroxynomifensine	C046575	55774-26-0	Tremor	MESH:D014202	162784	CN1CC(C2=C(C1)C(=CC=C2)N)C3=CC=C(C=C3)O
4-hydroxypyrazole	C014606	4843-98-5	Lung Neoplasms	MESH:D008175	119218	C1=C(C=NN1)O
4-hydroxystilbene	C064297	3839-46-1	Disease Models, Animal	MESH:D004195	5284650	C1=CC=C(C=C1)/C=C/C2=CC=C(C=C2)O
4-hydroxystilbene	C064297	3839-46-1	Hyperuricemia	MESH:D033461	5284650	C1=CC=C(C=C1)/C=C/C2=CC=C(C=C2)O
4-hydroxystilbene	C064297	3839-46-1	Kidney Diseases	MESH:D007674	5284650	C1=CC=C(C=C1)/C=C/C2=CC=C(C=C2)O
4-imino-1,3-diazabicyclo(3.1.0)hexan-2-one	C014919	59643-91-3	Multiple Myeloma	MESH:D009101	68791	C1C2N1C(=O)N=C2N
4-iodo-2,5-dimethoxyphenylisopropylamine	C015952	64584-34-5	Catalepsy	MESH:D002375	1229	CC(CC1=CC(=C(C=C1OC)I)OC)N
4-iodo-2,5-dimethoxyphenylisopropylamine	C015952	64584-34-5	Spinal Cord Injuries	MESH:D013119	1229	CC(CC1=CC(=C(C=C1OC)I)OC)N
4-methoxycinnamic acid	C063318	830-09-1	Aberrant Crypt Foci	MESH:D058739	699414	COC1=CC=C(C=C1)/C=C/C(=O)O
4-methoxycinnamic acid	C063318	830-09-1	Amnesia	MESH:D000647	699414	COC1=CC=C(C=C1)/C=C/C(=O)O
4-methoxycinnamic acid	C063318	830-09-1	Colonic Neoplasms	MESH:D003110	699414	COC1=CC=C(C=C1)/C=C/C(=O)O
4-methoxycinnamic acid	C063318	830-09-1	Learning Disorders	MESH:D007859	699414	COC1=CC=C(C=C1)/C=C/C(=O)O
4-methyl-alpha-ethyl-m-tyramine	C001632	22173-84-8	Myoclonus	MESH:D009207	168028	CCC(CC1=CC(=C(C=C1)C)O)N
4-methylcatechol	C018599	452-86-8	Diabetic Neuropathies	MESH:D003929	9958	CC1=CC(=C(C=C1)O)O
4-methylcatechol	C018599	452-86-8	Peripheral Nervous System Diseases	MESH:D010523	9958	CC1=CC(=C(C=C1)O)O
4-methylene-2-octyl-5-oxofuran-3-carboxylic acid	C406734		Fatty Liver	MESH:D005234	9881506	CCCCCCCC[C@@H]1[C@H](C(=C)C(=O)O1)C(=O)O
4-methylene-2-octyl-5-oxofuran-3-carboxylic acid	C406734		Lung Neoplasms	MESH:D008175	9881506	CCCCCCCC[C@@H]1[C@H](C(=C)C(=O)O1)C(=O)O
4-methylene-2-octyl-5-oxofuran-3-carboxylic acid	C406734		Neoplasms, Experimental	MESH:D009374	9881506	CCCCCCCC[C@@H]1[C@H](C(=C)C(=O)O1)C(=O)O
4-methylene-2-octyl-5-oxofuran-3-carboxylic acid	C406734		Obesity	MESH:D009765	9881506	CCCCCCCC[C@@H]1[C@H](C(=C)C(=O)O1)C(=O)O
4-methylene-2-octyl-5-oxofuran-3-carboxylic acid	C406734		Ovarian Neoplasms	MESH:D010051	9881506	CCCCCCCC[C@@H]1[C@H](C(=C)C(=O)O1)C(=O)O
4-methyl-N1-(3-phenylpropyl)benzene-1,2-diamine	C549066		Neoplasm Invasiveness	MESH:D009361	16760588	CC1=CC(=C(C=C1)NCCCC2=CC=CC=C2)N
4-methyl-N-(3-(4-methylimidazol-1-yl)-5-(trifluoromethyl)phenyl)-3-((4-pyridin-3-ylpyrimidin-2-yl)amino)benzamide	C498826		Acute Lung Injury	MESH:D055371	644241	CC1=C(C=C(C=C1)C(=O)NC2=CC(=CC(=C2)N3C=C(N=C3)C)C(F)(F)F)NC4=NC=CC(=N4)C5=CN=CC=C5
4-methyl-N-(3-(4-methylimidazol-1-yl)-5-(trifluoromethyl)phenyl)-3-((4-pyridin-3-ylpyrimidin-2-yl)amino)benzamide	C498826		Drug-Induced Liver Injury	MESH:D056486	644241	CC1=C(C=C(C=C1)C(=O)NC2=CC(=CC(=C2)N3C=C(N=C3)C)C(F)(F)F)NC4=NC=CC(=N4)C5=CN=CC=C5
4-methyl-N-(3-(4-methylimidazol-1-yl)-5-(trifluoromethyl)phenyl)-3-((4-pyridin-3-ylpyrimidin-2-yl)amino)benzamide	C498826		Heart Diseases	MESH:D006331	644241	CC1=C(C=C(C=C1)C(=O)NC2=CC(=CC(=C2)N3C=C(N=C3)C)C(F)(F)F)NC4=NC=CC(=N4)C5=CN=CC=C5
4-methyl-N-(3-(4-methylimidazol-1-yl)-5-(trifluoromethyl)phenyl)-3-((4-pyridin-3-ylpyrimidin-2-yl)amino)benzamide	C498826		Leukemia, Myelogenous, Chronic, BCR-ABL Positive	MESH:D015464	644241	CC1=C(C=C(C=C1)C(=O)NC2=CC(=CC(=C2)N3C=C(N=C3)C)C(F)(F)F)NC4=NC=CC(=N4)C5=CN=CC=C5
4-methyl-N-(3-(4-methylimidazol-1-yl)-5-(trifluoromethyl)phenyl)-3-((4-pyridin-3-ylpyrimidin-2-yl)amino)benzamide	C498826		Leukemia, Myeloid	MESH:D007951	644241	CC1=C(C=C(C=C1)C(=O)NC2=CC(=CC(=C2)N3C=C(N=C3)C)C(F)(F)F)NC4=NC=CC(=N4)C5=CN=CC=C5
4-methyl-N-(3-(4-methylimidazol-1-yl)-5-(trifluoromethyl)phenyl)-3-((4-pyridin-3-ylpyrimidin-2-yl)amino)benzamide	C498826		Liver Cirrhosis	MESH:D008103	644241	CC1=C(C=C(C=C1)C(=O)NC2=CC(=CC(=C2)N3C=C(N=C3)C)C(F)(F)F)NC4=NC=CC(=N4)C5=CN=CC=C5
4-methyl-N-(3-(4-methylimidazol-1-yl)-5-(trifluoromethyl)phenyl)-3-((4-pyridin-3-ylpyrimidin-2-yl)amino)benzamide	C498826		Pulmonary Edema	MESH:D011654	644241	CC1=C(C=C(C=C1)C(=O)NC2=CC(=CC(=C2)N3C=C(N=C3)C)C(F)(F)F)NC4=NC=CC(=N4)C5=CN=CC=C5
4-N-bis(2-chloroethyl)aminobenzoic acid	C058699	1141-37-3	Melanoma, Experimental	MESH:D008546	14356	C1=CC(=CC=C1C(=O)O)N(CCCl)CCCl
4-nerolidylcatechol	C110583		Skin Diseases	MESH:D012871	5352089	CC(=CCC/C(=C/CCC(C)(C=C)C1=CC(=C(C=C1)O)O)/C)C
(((4-nitrophenyl)amino)(2,2,4,4-tetramethyl thiochroman-6-yl)amino) methane-1-thione	C476105		Ovarian Neoplasms	MESH:D010051	102596857	CC1(CC(SC2=C1C=C(C=C2)NC(=S)NC3=CC=C(C=C3)[N+](=O)O)(C)C)C
4-(nitroxy)butanoic acid 4-acetylaminophenyl ester	C478738		Hyperalgesia	MESH:D006930	6918532	CC(=O)NC1=CC=C(C=C1)OC(=O)CCCO[N+](=O)[O-]
4-(nitroxy)butanoic acid 4-acetylaminophenyl ester	C478738		Pain	MESH:D010146	6918532	CC(=O)NC1=CC=C(C=C1)OC(=O)CCCO[N+](=O)[O-]
4-nonylphenol	C041594	104-40-5	Paralysis	MESH:D010243	1752	CCCCCCCCCC1=CC=C(C=C1)O
4-O-(sulfamoyl)-N-tetradecanoyltyramine	C103321		Amnesia	MESH:D000647	3081351	CCCCCCCCCCCCCC(=O)NCCC1=CC=C(C=C1)OS(=O)(=O)N
4-oxofenretinide	C494898		Breast Neoplasms	MESH:D001943	11258242	CC1=C(C(CCC1=O)(C)C)/C=C/C(=C/C=C/C(=C/C(=O)NC2=CC=C(C=C2)O)/C)/C
4-oxofenretinide	C494898		Neuroblastoma	MESH:D009447	11258242	CC1=C(C(CCC1=O)(C)C)/C=C/C(=C/C=C/C(=C/C(=O)NC2=CC=C(C=C2)O)/C)/C
4-oxofenretinide	C494898		Ovarian Neoplasms	MESH:D010051	11258242	CC1=C(C(CCC1=O)(C)C)/C=C/C(=C/C=C/C(=C/C(=O)NC2=CC=C(C=C2)O)/C)/C
4-phenylbutyric acid	C075773	1821-12-1	Brain Injuries	MESH:D001930	4775	C1=CC=C(C=C1)CCCC(=O)O
4-phenylbutyric acid	C075773	1821-12-1	Endomyocardial Fibrosis	MESH:D004719	4775	C1=CC=C(C=C1)CCCC(=O)O
4-phenylbutyric acid	C075773	1821-12-1	Heart Rupture, Post-Infarction	MESH:D006342	4775	C1=CC=C(C=C1)CCCC(=O)O
4-phenylbutyric acid	C075773	1821-12-1	Hyperammonemia	MESH:D022124	4775	C1=CC=C(C=C1)CCCC(=O)O
4-phenylbutyric acid	C075773	1821-12-1	Movement Disorders	MESH:D009069	4775	C1=CC=C(C=C1)CCCC(=O)O
4-phenylbutyric acid	C075773	1821-12-1	Myocardial Infarction	MESH:D009203	4775	C1=CC=C(C=C1)CCCC(=O)O
4-phenylbutyric acid	C075773	1821-12-1	Ocular Hypertension	MESH:D009798	4775	C1=CC=C(C=C1)CCCC(=O)O
4-phenylbutyric acid	C075773	1821-12-1	Parkinson Disease	MESH:D010300	4775	C1=CC=C(C=C1)CCCC(=O)O
4-phenylbutyric acid	C075773	1821-12-1	Reperfusion Injury	MESH:D015427	4775	C1=CC=C(C=C1)CCCC(=O)O
(5-(2,4-bis((3S)-3-methylmorpholin-4-yl)pyrido(2,3-d)pyrimidin-7-yl)-2-methoxyphenyl)methanol	C546624		Lymphoma, B-Cell	MESH:D016393	25262965	C[C@H]1COCCN1C2=NC(=NC3=C2C=CC(=N3)C4=CC(=C(C=C4)OC)CO)N5CCOC[C@@H]5C
(5-(2,4-bis((3S)-3-methylmorpholin-4-yl)pyrido(2,3-d)pyrimidin-7-yl)-2-methoxyphenyl)methanol	C546624		Lymphoma, Follicular	MESH:D008224	25262965	C[C@H]1COCCN1C2=NC(=NC3=C2C=CC(=N3)C4=CC(=C(C=C4)OC)CO)N5CCOC[C@@H]5C
5-((2,4-dioxo-5-thiazolidinyl)methyl)-2-methoxy-N-((4-(trifluoromethyl)phenyl)methyl)benzamide	C116017	213252-19-8	Diabetes Mellitus	MESH:D003920	151183	COC1=C(C=C(C=C1)CC2C(=O)NC(=O)S2)C(=O)NCC3=CC=C(C=C3)C(F)(F)F
5-((2,4-dioxo-5-thiazolidinyl)methyl)-2-methoxy-N-((4-(trifluoromethyl)phenyl)methyl)benzamide	C116017	213252-19-8	Hyperglycemia	MESH:D006943	151183	COC1=C(C=C(C=C1)CC2C(=O)NC(=O)S2)C(=O)NCC3=CC=C(C=C3)C(F)(F)F
5-((2,4-dioxo-5-thiazolidinyl)methyl)-2-methoxy-N-((4-(trifluoromethyl)phenyl)methyl)benzamide	C116017	213252-19-8	Hyperlipidemias	MESH:D006949	151183	COC1=C(C=C(C=C1)CC2C(=O)NC(=O)S2)C(=O)NCC3=CC=C(C=C3)C(F)(F)F
5-2-(4-((ethylmethylamino)carbonyl)-3-fluorophenyl)-alpha,alpha-dimethyl-N-1,3,4-thiadiazol-2-yl-5H-(1)benzopyrano(2,3-b)pyridin-5-acetamide	C568960		Arthritis, Experimental	MESH:D001169	57398040	CCN(C)C(=O)C1=C(C=C(C=C1)C2=NC3=C(C=C2)[C@@H](C4=CC=CC=C4O3)C(C)(C)C(=O)NC5=NN=CS5)F
5-((2,6-dichlorobenzyl)sulfonyl)-3-((3,5-dimethyl-4-((2-(pyrrolidin-1-ylmethyl)pyrrolidin-1-yl)carbonyl)-1H-pyrrol-2-yl)methylene)-1,3-dihydro-2H-indol-2-one	C480541		Neoplasm Invasiveness	MESH:D009361	10461815	CC1=C(NC(=C1C(=O)N2CCC[C@@H]2CN3CCCC3)C)/C=C\4/C5=C(C=CC(=C5)S(=O)(=O)CC6=C(C=CC=C6Cl)Cl)NC4=O
5-(2-azetidinylmethoxy)-2-chloropyridine	C109763		Hyperalgesia	MESH:D006930	3075702	C1CN[C@H]1COC2=CN=C(C=C2)Cl
5-(2-azetidinylmethoxy)-2-chloropyridine	C109763		Pain	MESH:D010146	3075702	C1CN[C@H]1COC2=CN=C(C=C2)Cl
5-(3-(3-hydroxyphenoxy)azetidin-1-yl)-5-methyl-2,2-diphenylhexanamide	C568516		Bronchiolitis Obliterans	MESH:D001989	16065403	CC(C)(CCC(C1=CC=CC=C1)(C2=CC=CC=C2)C(=O)N)N3CC(C3)OC4=CC=CC(=C4)O
(5-(3-(4-(2-bromo-5-fluorophenoxy)piperidin-1-yl)isoxazol-5-yl)-2H-tetrazol-2-yl)acetic acid	C561635		Fatty Liver	MESH:D005234	24988881	C1CN(CCC1OC2=C(C=CC(=C2)F)Br)C3=NOC(=C3)C4=NN(N=N4)CC(=O)O
5-(3-chloro-4-fluorophenyl)-3-methyl-3-(pyrimidin-5-ylmethyl)-1-(1H-1,2,4-triazol-3-yl)-1,3-dihydro-2H-indol-2-one	C551468		Hyperalgesia	MESH:D006930	25256198	CC1(C2=C(C=CC(=C2)C3=CC(=C(C=C3)F)Cl)N(C1=O)C4=NC=NN4)CC5=CN=CN=C5
5-((3-cyclobutyl-2,3,4,5-tetrahydro-1H-3-benzazepin-7-yl)oxy)-N-methyl-2-pyrazinecarboxamide	C519816		Amnesia	MESH:D000647	10473209	CNC(=O)C1=CN=C(C=N1)OC2=CC3=C(CCN(CC3)C4CCC4)C=C2
5-((3-cyclobutyl-2,3,4,5-tetrahydro-1H-3-benzazepin-7-yl)oxy)-N-methyl-2-pyrazinecarboxamide	C519816		Hyperalgesia	MESH:D006930	10473209	CNC(=O)C1=CN=C(C=N1)OC2=CC3=C(CCN(CC3)C4CCC4)C=C2
5-((3-cyclobutyl-2,3,4,5-tetrahydro-1H-3-benzazepin-7-yl)oxy)-N-methyl-2-pyrazinecarboxamide	C519816		Memory Disorders	MESH:D008569	10473209	CNC(=O)C1=CN=C(C=N1)OC2=CC3=C(CCN(CC3)C4CCC4)C=C2
5,3-dihydroxy-3,6,7,4,5-pentamethoxyflavone	C521155		Hyperglycemia	MESH:D006943	14037471	COC1=CC(=CC(=C1OC)O)C2=C(C(=O)C3=C(C(=C(C=C3O2)OC)OC)O)OC
(5-(3-thienyl)tetrazol-1-yl)acetic acid	C080974	134717-73-0	Peripheral Nervous System Diseases	MESH:D010523	3035658	C1=CSC=C1C2=NN=NN2CC(=O)O
5-(4-benzyloxyphenyl)-4S-(7-phenylheptanoylamino)pentanoic acid	C503211		Reperfusion Injury	MESH:D015427	446400	C1=CC=C(C=C1)CCCCCCC(=O)N[C@@H](CCC(=O)O)CC2=CC=C(C=C2)OCC3=CC=CC=C3
5-(4-chloro-3-(4-ethoxybenzyl)phenyl)-1-hydroxymethyl-6,8-dioxabicyclo(3.2.1)octane-2,3,4-triol	C570288		Diabetes Mellitus, Type 2	MESH:D003924	44814423	CCOC1=CC=C(C=C1)CC2=C(C=CC(=C2)[C@@]34[C@@H]([C@H]([C@@H]([C@@](O3)(CO4)CO)O)O)O)Cl
5-(5-amino-3-(4-fluorophenyl)pyrazin-2-yl)-1-isopropylprydine-2(1H)-one	C524699		Catalepsy	MESH:D002375	24810000	CC(C)N1C=C(C=CC1=O)C2=NC=C(N=C2C3=CC=C(C=C3)F)N
5,5-dimethyl-1-pyrroline-1-oxide	C017245	3317-61-1	Cardiomyopathies	MESH:D009202	1774	CC1(CCC=[N+]1[O-])C
5,6,7,8-tetrahydrofolic acid	C030371	29347-89-5	Kidney Diseases	MESH:D007674	1129	C1C(NC2=C(N1)NC(=NC2=O)N)CNC3=CC=C(C=C3)C(=O)NC(CCC(=O)O)C(=O)O
5,6,7,8-tetrahydrofolic acid	C030371	29347-89-5	Leukopenia	MESH:D007970	1129	C1C(NC2=C(N1)NC(=NC2=O)N)CNC3=CC=C(C=C3)C(=O)NC(CCC(=O)O)C(=O)O
5,6,7-trimethoxyflavone	C107364		Endotoxemia	MESH:D019446	442583	COC1=C(C(=C2C(=C1)OC(=CC2=O)C3=CC=CC=C3)OC)OC
5,6,7-trimethoxyflavone	C107364		Shock, Septic	MESH:D012772	442583	COC1=C(C(=C2C(=C1)OC(=CC2=O)C3=CC=CC=C3)OC)OC
5,6-dihydro-5-azacytidine	C013938		Melanoma	MESH:D008545	99681	C1N=C(NC(=O)N1[C@H]2[C@@H]([C@@H]([C@H](O2)CO)O)O)N
5,6-dihydro-5-azacytidine	C013938		Mesothelioma	MESH:D008654	99681	C1N=C(NC(=O)N1[C@H]2[C@@H]([C@@H]([C@H](O2)CO)O)O)N
(5,6-dimethoxyindan-2-yl)dipropylamine	C086335	153570-58-2	Amnesia	MESH:D000647	5626	CCCN(CCC)C1CC2=CC(=C(C=C2C1)OC)OC
5,7,3-trihydroxy-3,4-dimethoxyflavone	C549753		Leukemia	MESH:D007938	5380905	COC1=C(C=C(C=C1)C2=C(C(=O)C3=C(C=C(C=C3O2)O)O)OC)O
5,7-dichlorokynurenic acid	C066192	131123-76-7	Muscle Rigidity	MESH:D009127	1779	C1=C(C=C2C(=C1Cl)C(=O)C=C(N2)C(=O)O)Cl
5,7-dichlorokynurenic acid	C066192	131123-76-7	Seizures	MESH:D012640	1779	C1=C(C=C2C(=C1Cl)C(=O)C=C(N2)C(=O)O)Cl
5,7-dihydroxy-2-methyl-8-(4-(3-hydroxy-1-methyl)-piperidinyl)-4H-1-benzopyran-4-one	C573233		Fatty Liver	MESH:D005234	5387431	CC1=CC(=O)C2=C(O1)C(=C(C=C2O)O)C3CCN(CC3O)C
5,7-dihydroxy-2-methyl-8-(4-(3-hydroxy-1-methyl)-piperidinyl)-4H-1-benzopyran-4-one	C573233		Ulcer	MESH:D014456	5387431	CC1=CC(=O)C2=C(O1)C(=C(C=C2O)O)C3CCN(CC3O)C
5,7-dihydroxy-6-methoxy-2-phenylchromen-4-one	C080669	480-11-5	Amnesia	MESH:D000647	5320315	COC1=C(C=C2C(=C1O)C(=O)C=C(O2)C3=CC=CC=C3)O
5,7-dihydroxy-6-methoxy-2-phenylchromen-4-one	C080669	480-11-5	Bacterial Infections	MESH:D001424	5320315	COC1=C(C=C2C(=C1O)C(=O)C=C(O2)C3=CC=CC=C3)O
5,7-dihydroxy-6-methoxy-2-phenylchromen-4-one	C080669	480-11-5	Inflammation	MESH:D007249	5320315	COC1=C(C=C2C(=C1O)C(=O)C=C(O2)C3=CC=CC=C3)O
5,7-dihydroxy-6-methoxy-2-phenylchromen-4-one	C080669	480-11-5	Neoplasm Metastasis	MESH:D009362	5320315	COC1=C(C=C2C(=C1O)C(=O)C=C(O2)C3=CC=CC=C3)O
5,7-dimethoxyflavone	C060298	21392-57-4	Esophageal Neoplasms	MESH:D004938	88881	COC1=CC(=C2C(=C1)OC(=CC2=O)C3=CC=CC=C3)OC
5,7-dimethoxyflavone	C060298	21392-57-4	Liver Neoplasms, Experimental	MESH:D008114	88881	COC1=CC(=C2C(=C1)OC(=CC2=O)C3=CC=CC=C3)OC
5,7-dimethoxyflavone	C060298	21392-57-4	Precancerous Conditions	MESH:D011230	88881	COC1=CC(=C2C(=C1)OC(=CC2=O)C3=CC=CC=C3)OC
5,9a-dihydro-5-oxopyrrolo(2,1-c-3,4-b)dithiomorpholine	C086349		Necrosis	MESH:D009336	6425567	C1CSC2=C(N1)C(=O)N3C2CSCC3
5-amino-7-(2-phenylethyl)-2-(2-furyl)pyrazolo(4,3-e)-1,2,4-triazolo(1,5-c)pyrimidine	C098657		Bradycardia	MESH:D001919	176408	C1=CC=C(C=C1)CCN2C3=C(C=N2)C4=NC(=NN4C(=N3)N)C5=CC=CO5
5-amino-7-(2-phenylethyl)-2-(2-furyl)pyrazolo(4,3-e)-1,2,4-triazolo(1,5-c)pyrimidine	C098657		Catalepsy	MESH:D002375	176408	C1=CC=C(C=C1)CCN2C3=C(C=N2)C4=NC(=NN4C(=N3)N)C5=CC=CO5
5-amino-7-(2-phenylethyl)-2-(2-furyl)pyrazolo(4,3-e)-1,2,4-triazolo(1,5-c)pyrimidine	C098657		Dyskinesia, Drug-Induced	MESH:D004409	176408	C1=CC=C(C=C1)CCN2C3=C(C=N2)C4=NC(=NN4C(=N3)N)C5=CC=CO5
5-amino-7-(2-phenylethyl)-2-(2-furyl)pyrazolo(4,3-e)-1,2,4-triazolo(1,5-c)pyrimidine	C098657		Hypotension	MESH:D007022	176408	C1=CC=C(C=C1)CCN2C3=C(C=N2)C4=NC(=NN4C(=N3)N)C5=CC=CO5
5-amino-7-(2-phenylethyl)-2-(2-furyl)pyrazolo(4,3-e)-1,2,4-triazolo(1,5-c)pyrimidine	C098657		Memory Disorders	MESH:D008569	176408	C1=CC=C(C=C1)CCN2C3=C(C=N2)C4=NC(=NN4C(=N3)N)C5=CC=CO5
5-amino-7-(2-phenylethyl)-2-(2-furyl)pyrazolo(4,3-e)-1,2,4-triazolo(1,5-c)pyrimidine	C098657		Muscle Rigidity	MESH:D009127	176408	C1=CC=C(C=C1)CCN2C3=C(C=N2)C4=NC(=NN4C(=N3)N)C5=CC=CO5
5-amino-7-(2-phenylethyl)-2-(2-furyl)pyrazolo(4,3-e)-1,2,4-triazolo(1,5-c)pyrimidine	C098657		Tremor	MESH:D014202	176408	C1=CC=C(C=C1)CCN2C3=C(C=N2)C4=NC(=NN4C(=N3)N)C5=CC=CO5
5-aminocarbonyl-10,11-dihydro-5H-dibenzo(a,d)cyclohepten-5,10-imine	C071316	124070-15-1	Seizures	MESH:D012640	130099	C1C2C3=CC=CC=C3C(N2)(C4=CC=CC=C41)C(=O)N
5-androstene-16-fluoro-17-one	C106219	156680-74-9	Mammary Neoplasms, Experimental	MESH:D008325	133967	C[C@]12CCCCC1=CC[C@@H]3[C@@H]2CC[C@]4([C@H]3C[C@H](C4=O)F)C
5-benzylacyclouridine	C034753	82857-69-0	Anemia	MESH:D000740	54929	C1=CC=C(C=C1)CC2=CN(C(=O)NC2=O)COCCO
5-benzylacyclouridine	C034753	82857-69-0	Bone Marrow Diseases	MESH:D001855	54929	C1=CC=C(C=C1)CC2=CN(C(=O)NC2=O)COCCO
5-benzylacyclouridine	C034753	82857-69-0	Leukopenia	MESH:D007970	54929	C1=CC=C(C=C1)CC2=CN(C(=O)NC2=O)COCCO
5-chloro-1,3-dihydroxyacridone	C411209		Herpes Simplex	MESH:D006561	5482932	C1=CC2=C(C(=C1)Cl)NC3=CC(=CC(=C3C2=O)O)O
5-chlorobenzo(d)isoxazol-3-ol	C531067		Pain	MESH:D010146	3714169	C1=CC2=C(C=C1Cl)C(=O)NO2
5-(dimethylamino)-N-(3,4-dimethyl-5-isoxazolyl)-1-naphthalenesulfonamide	C085754	153042-42-3	Hypertension	MESH:D006973	122272	CC1=C(ON=C1C)NS(=O)(=O)C2=CC=CC3=C2C=CC=C3N(C)C
5-fluoropyrimidine	C029269	675-21-8	Esophageal Neoplasms	MESH:D004938	69605	C1=C(C=NC=N1)F
5-fluoropyrimidine	C029269	675-21-8	Gastrointestinal Neoplasms	MESH:D005770	69605	C1=C(C=NC=N1)F
5-FU-CDDP protocol	C112530		Carcinoma, Hepatocellular	MESH:D006528	56842080	C1=C(C(=O)NC(=O)N1)F.[NH2-].[NH2-].Cl[Pt+2]Cl
5-FU-CDDP protocol	C112530		Carcinoma, Renal Cell	MESH:D002292	56842080	C1=C(C(=O)NC(=O)N1)F.[NH2-].[NH2-].Cl[Pt+2]Cl
5-FU-CDDP protocol	C112530		Carcinoma, Squamous Cell	MESH:D002294	56842080	C1=C(C(=O)NC(=O)N1)F.[NH2-].[NH2-].Cl[Pt+2]Cl
5-FU-CDDP protocol	C112530		Head and Neck Neoplasms	MESH:D006258	56842080	C1=C(C(=O)NC(=O)N1)F.[NH2-].[NH2-].Cl[Pt+2]Cl
5-FU-CDDP protocol	C112530		Stomach Neoplasms	MESH:D013274	56842080	C1=C(C(=O)NC(=O)N1)F.[NH2-].[NH2-].Cl[Pt+2]Cl
5-FU-CDDP protocol	C112530		Uterine Cervical Neoplasms	MESH:D002583	56842080	C1=C(C(=O)NC(=O)N1)F.[NH2-].[NH2-].Cl[Pt+2]Cl
5-hydroxydecanoic acid	C052853	624-00-0	Hypertension	MESH:D006973	1824	CCCCCC(CCCC(=O)[O-])O
5-iminodaunorubicin	C018979	72983-78-9	Leukemia	MESH:D007938	5464382	C[C@H]1[C@H]([C@H](C[C@@H](O1)O[C@H]2C[C@@](CC3=C2C(=O)C4=C(C5=C(C=CC=C5OC)C(=C4C3=O)O)N)(C(=O)C)O)N)O.Cl
5-iodo-3-(2-azetidinylmethoxy)pyridine	C426745		Nerve Degeneration	MESH:D009410	6604876	C1CN[C@@H]1COC2=CC(=CN=C2)I
5-iodo-3-((3,5-dibromo-4-hydroxyphenyl)methylene)-2-indolinone	C489251		Necrosis	MESH:D009336	5034	C1=CC2=C(C=C1I)C(=CC3=CC(=C(C(=C3)Br)O)Br)C(=O)N2
5-methoxy-1-methyl-2-(n-propylamino)tetralin	C051171	85379-09-5	Cocaine-Related Disorders	MESH:D019970	122334	CCCN[C@@H]1CCC2=C([C@@H]1C)C=CC=C2OC
5-methoxy 3-(1,2,3,6-tetrahydro-4-pyridinyl)1H indole	C025145	74163-68-1	Amphetamine-Related Disorders	MESH:D019969	108029	COC1=CC2=C(C=C1)NC=C2C3=CCNCC3
5-methoxy 3-(1,2,3,6-tetrahydro-4-pyridinyl)1H indole	C025145	74163-68-1	Catalepsy	MESH:D002375	108029	COC1=CC2=C(C=C1)NC=C2C3=CCNCC3
5-methoxypsoralen	C022909	484-20-8	Psoriasis	MESH:D011565	2355	COC1=C2C=CC(=O)OC2=CC3=C1C=CO3
5-methylcytidine	C016568	2140-61-6	Mammary Neoplasms, Animal	MESH:D015674	92918	CC1=CN(C(=O)N=C1N)[C@H]2[C@@H]([C@@H]([C@H](O2)CO)O)O
5-methylcytidine	C016568	2140-61-6	Neoplasms, Experimental	MESH:D009374	92918	CC1=CN(C(=O)N=C1N)[C@H]2[C@@H]([C@@H]([C@H](O2)CO)O)O
5-methylpyrazole-3-carboxylic acid	C005210	402-61-9	Pain	MESH:D010146	9822	CC1=CC(=NN1)C(=O)O
5-methyltetrahydrofolate	C005984	134-35-0	Homocystinuria	MESH:D006712	146	CN1C(CNC2=C1C(=O)N=C(N2)N)CNC3=CC=C(C=C3)C(=O)NC(CCC(=O)O)C(=O)O
5-methyltetrahydrofolate	C005984	134-35-0	Neural Tube Defects	MESH:D009436	146	CN1C(CNC2=C1C(=O)N=C(N2)N)CNC3=CC=C(C=C3)C(=O)NC(CCC(=O)O)C(=O)O
5-methylurapidil	C057446	34661-85-3	Hypertension	MESH:D006973	5640	CC1=C(N(C(=O)N(C1=O)C)C)NCCCN2CCN(CC2)C3=CC=CC=C3OC
5-nitro-2-(3-phenylpropylamino)benzoic acid	C058176	107254-86-4	Choledochal Cyst	MESH:D015529	4549	C1=CC=C(C=C1)CCCNC2=C(C=C(C=C2)[N+](=O)[O-])C(=O)O
5S,12R,18R-trihydroxy-6Z,8E,10E,14Z,16E-eicosapentaenoic acid	C499823		Hyperalgesia	MESH:D006930	10473088	CC[C@H](/C=C/C=C\C[C@H](/C=C/C=C/C=C\[C@H](CCCC(=O)O)O)O)O
5S,12R,18R-trihydroxy-6Z,8E,10E,14Z,16E-eicosapentaenoic acid	C499823		Inflammation	MESH:D007249	10473088	CC[C@H](/C=C/C=C\C[C@H](/C=C/C=C/C=C\[C@H](CCCC(=O)O)O)O)O
5S,12R,18R-trihydroxy-6Z,8E,10E,14Z,16E-eicosapentaenoic acid	C499823		Pain	MESH:D010146	10473088	CC[C@H](/C=C/C=C\C[C@H](/C=C/C=C/C=C\[C@H](CCCC(=O)O)O)O)O
5-thio-D-glucose	C003002	20408-97-3	Diabetes Mellitus, Experimental	MESH:D003921	88527	C([C@H]([C@H]([C@@H]([C@H](C=O)O)O)O)S)O
5-thio-D-glucose	C003002	20408-97-3	Seizures	MESH:D012640	88527	C([C@H]([C@H]([C@@H]([C@H](C=O)O)O)O)S)O
6,2,4-trimethoxyflavone	C546607		Neoplasm Metastasis	MESH:D009362	688802	COC1=CC2=C(C=C1)OC(=CC2=O)C3=C(C=C(C=C3)OC)OC
6-((3-chloro)anilino)-2-(isopropyl-2-hydroxyethylamino)-9-isopropylpurine	C471843		Colonic Neoplasms	MESH:D003110	456214	CC(C)[C@H](CO)NC1=NC2=C(C(=N1)NC3=CC(=CC=C3)Cl)N=CN2C(C)C
6-((3-cyclobutyl-2,3,4,5-tetrahydro-1H-3-benzazepin-7-yl)oxy)-N-methyl-3-pyridinecarboxamide	C521312		Amnesia	MESH:D000647	9798547	CNC(=O)C1=CN=C(C=C1)OC2=CC3=C(CCN(CC3)C4CCC4)C=C2
6-((3-cyclobutyl-2,3,4,5-tetrahydro-1H-3-benzazepin-7-yl)oxy)-N-methyl-3-pyridinecarboxamide	C521312		Cognition Disorders	MESH:D003072	9798547	CNC(=O)C1=CN=C(C=C1)OC2=CC3=C(CCN(CC3)C4CCC4)C=C2
6-((3-cyclobutyl-2,3,4,5-tetrahydro-1H-3-benzazepin-7-yl)oxy)-N-methyl-3-pyridinecarboxamide	C521312		Narcolepsy	MESH:D009290	9798547	CNC(=O)C1=CN=C(C=C1)OC2=CC3=C(CCN(CC3)C4CCC4)C=C2
6-(4-(3-(2-methylpyrrolidin-1-yl)propoxy)phenyl)-2H-pyridazin-3-one	C561238		Cognition Disorders	MESH:D003072	25070031	C[C@@H]1CCCN1CCCOC2=CC=C(C=C2)C3=NNC(=O)C=C3
6-(5-((cyclopropylamino)carbonyl)-3-fluoro-2-methylphenyl)-N-(2,2-dimethylprpyl)-3-pyridinecarboxamide	C543534		Pulmonary Disease, Chronic Obstructive	MESH:D029424	11552706	CC1=C(C=C(C=C1C2=NC=C(C=C2)C(=O)NCC(C)(C)C)C(=O)NC3CC3)F
6-(6-(4-hydroxypiperidinyl)hexyloxy)-3-methylflavone hydrochloride	C081310	139652-86-1	Seizures	MESH:D012640	9890958	CC1=C(OC2=C(C1=O)C=C(C=C2)OCCCCCCN3CCC(CC3)O)C4=CC=CC=C4.Cl
6,7-dibromo-5-nitro-2,3-quinoxalinedione	C092061		Seizures	MESH:D012640	9799201	C1=C2C(=C(C(=C1Br)Br)[N+](=O)[O-])NC(=O)C(=O)N2
6,7-dichloroquinoxaline-2,3-dione	C061603	6639-79-8	Cocaine-Related Disorders	MESH:D019970	1845	C1=C2C(=CC(=C1Cl)Cl)NC(=O)C(=O)N2
6,7-dichloroquinoxaline-2,3-dione	C061603	6639-79-8	Seizures	MESH:D012640	1845	C1=C2C(=CC(=C1Cl)Cl)NC(=O)C(=O)N2
6,7-dihydroxyflavone	C485383		Amphetamine-Related Disorders	MESH:D019969	1880	C1=CC=C(C=C1)C2=CC(=O)C3=C(O2)C(=C(C=C3)O)O
6,7-dihydroxyflavone	C485383		Neurotoxicity Syndromes	MESH:D020258	1880	C1=CC=C(C=C1)C2=CC(=O)C3=C(O2)C(=C(C=C3)O)O
6,7-dimethoxy-3-phenylquinoxaline	C106250	146535-11-7	Leukemia, Myeloid, Acute	MESH:D015470	2049	COC1=C(C=C2C(=C1)N=CC(=N2)C3=CC=CC=C3)OC
680C91	C093792		Micronuclei, Chromosome-Defective	MESH:D048629	10014426	C1=CC(=CN=C1)/C=C/C2=CNC3=C2C=CC(=C3)F
6-amino-N-cyclohexyl-N,3-dimethylthiazolo(3,2-a)benzimidazole-2-carboxamide	C505455		Hyperalgesia	MESH:D006930	9819432	CC1=C(SC2=NC3=C(N12)C=C(C=C3)N)C(=O)N(C)C4CCCCC4
6-bromodihydropapaverine	C023610	41823-67-0	Spasm	MESH:D013035	43029	COC1=C(C=C2C(=C1)CCN=C2CC3=CC(=C(C=C3Br)OC)OC)OC
6-chloro-2-(1-piperazinyl)pyrazine	C014896		Cocaine-Related Disorders	MESH:D019970	107992	C1CN(CCN1)C2=CN=CC(=N2)Cl
6-chloro-2-(1-piperazinyl)pyrazine	C014896		Hyperkinesis	MESH:D006948	107992	C1CN(CCN1)C2=CN=CC(=N2)Cl
6-chloro-2-(1-piperazinyl)pyrazine	C014896		Myoclonus	MESH:D009207	107992	C1CN(CCN1)C2=CN=CC(=N2)Cl
6-chloro-5-methyl-1-((2-(2-methylpyrid-3-yloxy)pyrid-5-yl)carbamoyl)indoline	C107820		Catalepsy	MESH:D002375	3644637	CC1=C(C=C2C(=C1)CCN2C(=O)NC3=CN=C(C=C3)OC4=C(N=CC=C4)C)Cl
6-formylindolo(3,2-b)carbazole	C111855		Prenatal Injuries	MESH:D049188	1863	C1=CC=C2C(=C1)C3=CC4=C(C5=CC=CC=C5N4)C(=C3N2)C=O
6-formylindolo(3,2-b)carbazole	C111855		Pulmonary Eosinophilia	MESH:D011657	1863	C1=CC=C2C(=C1)C3=CC4=C(C5=CC=CC=C5N4)C(=C3N2)C=O
6-hydroxy-2,5,7,8-tetramethylchroman-2-carboxylic acid	C010643	56305-04-5	Cardiomyopathies	MESH:D009202	40634	CC1=C(C(=C2CCC(OC2=C1C)(C)C(=O)O)C)O
6-hydroxy-2,5,7,8-tetramethylchroman-2-carboxylic acid	C010643	56305-04-5	Cholestasis	MESH:D002779	40634	CC1=C(C(=C2CCC(OC2=C1C)(C)C(=O)O)C)O
6-hydroxy-2,5,7,8-tetramethylchroman-2-carboxylic acid	C010643	56305-04-5	Drug-Induced Liver Injury	MESH:D056486	40634	CC1=C(C(=C2CCC(OC2=C1C)(C)C(=O)O)C)O
6-hydroxy-2,5,7,8-tetramethylchroman-2-carboxylic acid	C010643	56305-04-5	Hemolysis	MESH:D006461	40634	CC1=C(C(=C2CCC(OC2=C1C)(C)C(=O)O)C)O
6-hydroxy-2,5,7,8-tetramethylchroman-2-carboxylic acid	C010643	56305-04-5	Hyperalgesia	MESH:D006930	40634	CC1=C(C(=C2CCC(OC2=C1C)(C)C(=O)O)C)O
6-hydroxy-2,5,7,8-tetramethylchroman-2-carboxylic acid	C010643	56305-04-5	Melanoma	MESH:D008545	40634	CC1=C(C(=C2CCC(OC2=C1C)(C)C(=O)O)C)O
6-hydroxy-2,5,7,8-tetramethylchroman-2-carboxylic acid	C010643	56305-04-5	Micronuclei, Chromosome-Defective	MESH:D048629	40634	CC1=C(C(=C2CCC(OC2=C1C)(C)C(=O)O)C)O
6-hydroxy-2,5,7,8-tetramethylchroman-2-carboxylic acid	C010643	56305-04-5	Motor Skills Disorders	MESH:D019957	40634	CC1=C(C(=C2CCC(OC2=C1C)(C)C(=O)O)C)O
6-hydroxydopa	C001388	21373-30-8	Catalepsy	MESH:D002375	33755	C1=C(C(=CC(=C1O)O)O)C[C@@H](C(=O)O)N
6-hydroxymelatonin	C012365	2208-41-5	Heart Diseases	MESH:D006331	1864	CC(=O)NCCC1=CNC2=CC(=C(C=C21)OC)O
6-isopropoxy-9-oxoxanthene-2-carboxylic acid	C053876	33458-93-4	Hyperalgesia	MESH:D006930	119461	CC(C)OC1=CC2=C(C=C1)C(=O)C3=C(O2)C=CC(=C3)C(=O)O
6-ketocholestanol	C063833	70223-10-8	Necrosis	MESH:D009336	102008	C[C@H](CCCC(C)C)[C@H]1CC[C@@H]2[C@@]1(CC[C@H]3[C@H]2CC(=O)[C@@H]4[C@@]3(CC[C@@H](C4)O)C)C
6-methyl-1,2,3,5-tetrahydroimidazo(2,1-b)quinazolin-2-one hydrochloride	C009709	50608-63-4	Myocardial Infarction	MESH:D009203	128048	CC1=C2CN3CC(=O)N=C3NC2=CC=C1.Cl
6-methyl-1,3,8-trichlorodibenzofuran	C054923	115039-00-4	Lung Neoplasms	MESH:D008175	114900	CC1=C2C(=CC(=C1)Cl)C3=C(C=C(C=C3O2)Cl)Cl
6-methyl-1,3,8-trichlorodibenzofuran	C054923	115039-00-4	Neoplasm Metastasis	MESH:D009362	114900	CC1=C2C(=CC(=C1)Cl)C3=C(C=C(C=C3O2)Cl)Cl
6-methyl-1,3,8-trichlorodibenzofuran	C054923	115039-00-4	Neoplasms, Experimental	MESH:D009374	114900	CC1=C2C(=CC(=C1)Cl)C3=C(C=C(C=C3O2)Cl)Cl
6-methyl-2-(phenylethynyl)pyridine	C121465		Catalepsy	MESH:D002375	3025961	CC1=CC=CC(=N1)C#CC2=CC=CC=C2
6-methyl-2-(phenylethynyl)pyridine	C121465		Cocaine-Related Disorders	MESH:D019970	3025961	CC1=CC=CC(=N1)C#CC2=CC=CC=C2
6-methyl-2-(phenylethynyl)pyridine	C121465		Craniofacial Abnormalities	MESH:D019465	3025961	CC1=CC=CC(=N1)C#CC2=CC=CC=C2
6-methyl-2-(phenylethynyl)pyridine	C121465		Dyskinesia, Drug-Induced	MESH:D004409	3025961	CC1=CC=CC(=N1)C#CC2=CC=CC=C2
6-methyl-2-(phenylethynyl)pyridine	C121465		Hyperalgesia	MESH:D006930	3025961	CC1=CC=CC(=N1)C#CC2=CC=CC=C2
6-methyl-2-(phenylethynyl)pyridine	C121465		Muscle Rigidity	MESH:D009127	3025961	CC1=CC=CC(=N1)C#CC2=CC=CC=C2
6-methyl-2-(phenylethynyl)pyridine	C121465		Neuralgia	MESH:D009437	3025961	CC1=CC=CC(=N1)C#CC2=CC=CC=C2
6-methyl-2-(phenylethynyl)pyridine	C121465		Parkinsonian Disorders	MESH:D020734	3025961	CC1=CC=CC(=N1)C#CC2=CC=CC=C2
6-methyl-2-(phenylethynyl)pyridine	C121465		Seizures	MESH:D012640	3025961	CC1=CC=CC(=N1)C#CC2=CC=CC=C2
6-methyl-2-(phenylethynyl)pyridine	C121465		Status Epilepticus	MESH:D013226	3025961	CC1=CC=CC(=N1)C#CC2=CC=CC=C2
6-methyl-2-(phenylethynyl)pyridine	C121465		Substance Withdrawal Syndrome	MESH:D013375	3025961	CC1=CC=CC(=N1)C#CC2=CC=CC=C2
6-methyl-2-(phenylethynyl)pyridine	C121465		Tobacco Use Disorder	MESH:D014029	3025961	CC1=CC=CC(=N1)C#CC2=CC=CC=C2
6-methyl-6,11-dihydro-11-((N,N-dimethylamino)acetyl)dibenzo(c,f)-(1,2,5)-thiadiazepine 5,5-dioxide	C071160	128377-70-8	Duodenal Ulcer	MESH:D004381	124870	CN1C2=CC=CC=C2N(C3=CC=CC=C3S1(=O)=O)C(=O)CN(C)C
6-methyl-6,11-dihydro-11-((N,N-dimethylamino)acetyl)dibenzo(c,f)-(1,2,5)-thiadiazepine 5,5-dioxide	C071160	128377-70-8	Seizures	MESH:D012640	124870	CN1C2=CC=CC=C2N(C3=CC=CC=C3S1(=O)=O)C(=O)CN(C)C
6-N,N-diethyl-beta,gamma-dibromomethylene-D-ATP	C092431		Aortic Valve Stenosis	MESH:D001024	10078572	CCN(CC)C1=NC=NC2=C1N=CN2[C@H]3[C@@H]([C@@H]([C@H](O3)COP(=O)(O)OP(=O)(C(P(=O)(O)O)(Br)Br)O)O)O
6-O-stearoyl-N-acetylmuramyl-alanylisoglutamine	C035295	60398-08-5	Substance Withdrawal Syndrome	MESH:D013375	124703	CCCCCCCCCCCCCCCCCC(=O)OC[C@@H]1[C@H]([C@@H]([C@H]([C@H](O1)O)NC(=O)C)OC(C)C(=O)N[C@@H](C)C(=O)N[C@H](CCC(=O)N)C(=O)O)O
711389-S	C044492	94899-83-9	Arrhythmias, Cardiac	MESH:D001145	146863	CC(C)NCC(COC1=C(C=CC(=C1C(=C)N2C=CN=C2)Cl)Cl)O.Cl
711389-S	C044492	94899-83-9	Atrial Fibrillation	MESH:D001281	146863	CC(C)NCC(COC1=C(C=CC(=C1C(=C)N2C=CN=C2)Cl)Cl)O.Cl
711389-S	C044492	94899-83-9	Ventricular Premature Complexes	MESH:D018879	146863	CC(C)NCC(COC1=C(C=CC(=C1C(=C)N2C=CN=C2)Cl)Cl)O.Cl
7,14-dihydroxydocosa-4,8,10,12,16,19-hexaenoic acid	C535211		Hyperemia	MESH:D006940	42607314	CC/C=C\C/C=C\C[C@@H](/C=C/C=C/C=C/[C@H](C/C=C\CCC(=O)O)O)O
7,14-dihydroxydocosa-4,8,10,12,16,19-hexaenoic acid	C535211		Inflammation	MESH:D007249	42607314	CC/C=C\C/C=C\C[C@@H](/C=C/C=C/C=C/[C@H](C/C=C\CCC(=O)O)O)O
7,14-dihydroxydocosa-4,8,10,12,16,19-hexaenoic acid	C535211		Necrosis	MESH:D009336	42607314	CC/C=C\C/C=C\C[C@@H](/C=C/C=C/C=C/[C@H](C/C=C\CCC(=O)O)O)O
7,14-dihydroxydocosa-4,8,10,12,16,19-hexaenoic acid	C535211		Pain	MESH:D010146	42607314	CC/C=C\C/C=C\C[C@@H](/C=C/C=C/C=C/[C@H](C/C=C\CCC(=O)O)O)O
7,14-dihydroxydocosa-4,8,10,12,16,19-hexaenoic acid	C535211		Ulcer	MESH:D014456	42607314	CC/C=C\C/C=C\C[C@@H](/C=C/C=C/C=C/[C@H](C/C=C\CCC(=O)O)O)O
(7-(2-(4-difluorophenyl)-1-piperazinyl)ethyl)-2-(2-furanyl)-7H-pyrazolo(4,3-e)(1,2,4)triazolo(1,5-c)pyrimidin-5-amine	C534887		Basal Ganglia Diseases	MESH:D001480	9912318	C1CN(CCN1CCN2C3=C(C=N2)C4=NC(=NN4C(=N3)N)C5=CC=CO5)C6=C(C=C(C=C6)F)F
(7-(2-(4-difluorophenyl)-1-piperazinyl)ethyl)-2-(2-furanyl)-7H-pyrazolo(4,3-e)(1,2,4)triazolo(1,5-c)pyrimidin-5-amine	C534887		Catalepsy	MESH:D002375	9912318	C1CN(CCN1CCN2C3=C(C=N2)C4=NC(=NN4C(=N3)N)C5=CC=CO5)C6=C(C=C(C=C6)F)F
7-(2-amino-1-oxo-3-thio-propyl)-8-cyclohexylmethyl-2-phenyl-5,6,7,8-tetrahydro-imidazo-(1,2a)-pyrazine dimer, hydrochloride	C533004		Hyperalgesia	MESH:D006930	11593027	C1CCC(CC1)C[C@H]2C3=NC(=CN3CCN2C(=O)[C@H](CSSC[C@@H](C(=O)N4CCN5C=C(N=C5[C@@H]4CC6CCCCC6)C7=CC=CC=C7)N)N)C8=CC=CC=C8
7-(2-amino-1-oxo-3-thio-propyl)-8-cyclohexylmethyl-2-phenyl-5,6,7,8-tetrahydro-imidazo-(1,2a)-pyrazine dimer, hydrochloride	C533004		Pain	MESH:D010146	11593027	C1CCC(CC1)C[C@H]2C3=NC(=CN3CCN2C(=O)[C@H](CSSC[C@@H](C(=O)N4CCN5C=C(N=C5[C@@H]4CC6CCCCC6)C7=CC=CC=C7)N)N)C8=CC=CC=C8
7,7-dimethoxy-(4,4-bi-1,3-benzodioxole)-5,5-dicarboxylic acid dimethyl ester	C041398	73536-69-3	Hepatitis B	MESH:D006509	108213	COC1=C2C(=C(C(=C1)C(=O)OC)C3=C4C(=C(C=C3C(=O)OC)OC)OCO4)OCO2
7,7-diphenyl-2-(1-imino-2-(2-methoxyphenyl)ethyl)perhydroisoindol-4-one	C071693	135911-02-3	Cocaine-Related Disorders	MESH:D019970	107686	COC1=CC=CC=C1CC(=N)N2C[C@H]3[C@@H](C2)C(CCC3=O)(C4=CC=CC=C4)C5=CC=CC=C5
7,7-diphenyl-2-(1-imino-2-(2-methoxyphenyl)ethyl)perhydroisoindol-4-one	C071693	135911-02-3	Extravasation of Diagnostic and Therapeutic Materials	MESH:D005119	107686	COC1=CC=CC=C1CC(=N)N2C[C@H]3[C@@H](C2)C(CCC3=O)(C4=CC=CC=C4)C5=CC=CC=C5
7,7-diphenyl-2-(1-imino-2-(2-methoxyphenyl)ethyl)perhydroisoindol-4-one	C071693	135911-02-3	Hyperalgesia	MESH:D006930	107686	COC1=CC=CC=C1CC(=N)N2C[C@H]3[C@@H](C2)C(CCC3=O)(C4=CC=CC=C4)C5=CC=CC=C5
7,7-diphenyl-2-(1-imino-2-(2-methoxyphenyl)ethyl)perhydroisoindol-4-one	C071693	135911-02-3	Pain	MESH:D010146	107686	COC1=CC=CC=C1CC(=N)N2C[C@H]3[C@@H](C2)C(CCC3=O)(C4=CC=CC=C4)C5=CC=CC=C5
7,7-diphenyl-2-(1-imino-2-(2-methoxyphenyl)ethyl)perhydroisoindol-4-one	C071693	135911-02-3	Reflex, Abnormal	MESH:D012021	107686	COC1=CC=CC=C1CC(=N)N2C[C@H]3[C@@H](C2)C(CCC3=O)(C4=CC=CC=C4)C5=CC=CC=C5
7,7-diphenyl-2-(1-imino-2-(2-methoxyphenyl)ethyl)perhydroisoindol-4-one	C071693	135911-02-3	Urinary Bladder Diseases	MESH:D001745	107686	COC1=CC=CC=C1CC(=N)N2C[C@H]3[C@@H](C2)C(CCC3=O)(C4=CC=CC=C4)C5=CC=CC=C5
7,7-diphenyl-2-(1-imino-2-(2-methoxyphenyl)ethyl)perhydroisoindol-4-one	C071693	135911-02-3	Urinary Bladder, Overactive	MESH:D053201	107686	COC1=CC=CC=C1CC(=N)N2C[C@H]3[C@@H](C2)C(CCC3=O)(C4=CC=CC=C4)C5=CC=CC=C5
7,8-dichloro-1,2,3,4-tetrahydroisoquinoline	C012153	57987-77-6	Bradycardia	MESH:D001919	123920	C1CNCC2=C1C=CC(=C2Cl)Cl
7,8-dichloro-1,2,3,4-tetrahydroisoquinoline	C012153	57987-77-6	Hypotension	MESH:D007022	123920	C1CNCC2=C1C=CC(=C2Cl)Cl
7-Ala-angiotensin (1-7)	C092006		Bradycardia	MESH:D001919	10169886	CC[C@H](C)[C@@H](C(=O)N[C@@H](CC1=CN=CN1)C(=O)N[C@H](C)C(=O)O)NC(=O)[C@H](CC2=CC=C(C=C2)O)NC(=O)[C@H](C(C)C)NC(=O)[C@H](CCCN=C(N)N)NC(=O)[C@H](CC(=O)O)N
7-chloro-3-imino-5-methyl-2-azabicyclo(4.1.0)heptane	C407360		Lung Injury	MESH:D055370	9815539	C[C@H]1CC(=N[C@H]2[C@@H]1[C@H]2Cl)N
7-chloro-3-imino-5-methyl-2-azabicyclo(4.1.0)heptane	C407360		Pneumonia, Aspiration	MESH:D011015	9815539	C[C@H]1CC(=N[C@H]2[C@@H]1[C@H]2Cl)N
7-chlorokynurenic acid	C057013	18000-24-3	Hyperkinesis	MESH:D006948	1884	C1=CC2=C(C=C1Cl)NC(=CC2=O)C(=O)O
7-chlorokynurenic acid	C057013	18000-24-3	Seizures	MESH:D012640	1884	C1=CC2=C(C=C1Cl)NC(=CC2=O)C(=O)O
7-chlorothiokynurenic acid	C084485	135025-56-8	Hyperalgesia	MESH:D006930	3035668	C1=CC2=C(C=C1Cl)NC(=CC2=S)C(=O)O
7-hydroxy-2-N,N-dipropylaminotetralin	C031349	74938-11-7	Catalepsy	MESH:D002375	1219	CCCN(CCC)C1CCC2=C(C1)C=C(C=C2)O
7-hydroxy-2-N,N-dipropylaminotetralin	C031349	74938-11-7	Cocaine-Related Disorders	MESH:D019970	1219	CCCN(CCC)C1CCC2=C(C1)C=C(C=C2)O
7-hydroxy-2-N,N-dipropylaminotetralin	C031349	74938-11-7	Hyperkinesis	MESH:D006948	1219	CCCN(CCC)C1CCC2=C(C1)C=C(C=C2)O
7-hydroxycoumarin	C031477	93-35-6	Glucose Intolerance	MESH:D018149	5281426	C1=CC(=CC2=C1C=CC(=O)O2)O
7-hydroxycoumarin	C031477	93-35-6	Hyperglycemia	MESH:D006943	5281426	C1=CC(=CC2=C1C=CC(=O)O2)O
7-hydroxycoumarin	C031477	93-35-6	Hypertriglyceridemia	MESH:D015228	5281426	C1=CC(=CC2=C1C=CC(=O)O2)O
7-hydroxyfluphenazine	C086815	33098-48-5	Catalepsy	MESH:D002375	169490	C1CN(CCN1CCCN2C3=C(C=C(C=C3)O)SC4=C2C=C(C=C4)C(F)(F)F)CCO
7-hydroxyfluphenazine	C086815	33098-48-5	Hyperkinesis	MESH:D006948	169490	C1CN(CCN1CCCN2C3=C(C=C(C=C3)O)SC4=C2C=C(C=C4)C(F)(F)F)CCO
7-hydroxymitragynine	C482678		Pain	MESH:D010146	44301524	CC[C@@H]1CN2CC[C@]3(C(=NC4=C3C(=CC=C4)OC)[C@@H]2C[C@@H]1/C(=C\OC)/C(=O)OC)O
7-hydroxystaurosporine	C054852	112953-11-4	Breast Neoplasms	MESH:D001943	72271	C[C@@]12[C@@H]([C@@H](C[C@@H](O1)N3C4=CC=CC=C4C5=C6C(=C7C8=CC=CC=C8N2C7=C53)[C@H](NC6=O)O)NC)OC
7-hydroxytheonellasterol	C412852		Cholestasis	MESH:D002779	21606528	CC[C@@H](CC[C@@H](C)[C@H]1CCC2=C3[C@H](CC[C@]12C)[C@]4(CC[C@@H](C(=C)[C@@H]4C[C@H]3O)O)C)C(C)C
7-methyl-6,7,8,9,14,15-hexahydro-5H-benz(d)indolo(2,3-g)azecine	C409874		Cocaine-Related Disorders	MESH:D019970	4350931	CN1CCC2=CC=CC=C2CC3=C(CC1)C4=CC=CC=C4N3
7-nitroindazole	C080122	2942-42-9	Dyskinesia, Drug-Induced	MESH:D004409	1893	C1=CC2=C(C(=C1)[N+](=O)[O-])NN=C2
7-nitroindazole	C080122	2942-42-9	Hyperalgesia	MESH:D006930	1893	C1=CC2=C(C(=C1)[N+](=O)[O-])NN=C2
7-nitroindazole	C080122	2942-42-9	Hyperkinesis	MESH:D006948	1893	C1=CC2=C(C(=C1)[N+](=O)[O-])NN=C2
7-nitroindazole	C080122	2942-42-9	Nerve Degeneration	MESH:D009410	1893	C1=CC2=C(C(=C1)[N+](=O)[O-])NN=C2
7-nitroindazole	C080122	2942-42-9	Pain	MESH:D010146	1893	C1=CC2=C(C(=C1)[N+](=O)[O-])NN=C2
7-nitroindazole	C080122	2942-42-9	Seizures	MESH:D012640	1893	C1=CC2=C(C(=C1)[N+](=O)[O-])NN=C2
7-nitroindazole	C080122	2942-42-9	Substance Withdrawal Syndrome	MESH:D013375	1893	C1=CC2=C(C(=C1)[N+](=O)[O-])NN=C2
7-(N,N-dipropylamino)-5,6,7,8-tetrahydronaphtho(2,3-b)dihydro-2,3-furan	C090812	157622-55-4	Catalepsy	MESH:D002375	115007	CCCN(CCC)C1CCC2=CC3=C(C=C2C1)OCC3
7-oxoprostaglandin I2	C033705	79821-50-4	Arrhythmias, Cardiac	MESH:D001145	122238	CCCCC[C@@H](C=C[C@H]1[C@@H](C[C@H]2[C@@H]1C(=O)C(=CCCCC(=O)O)O2)O)O
7-oxoprostaglandin I2	C033705	79821-50-4	Ischemia	MESH:D007511	122238	CCCCC[C@@H](C=C[C@H]1[C@@H](C[C@H]2[C@@H]1C(=O)C(=CCCCC(=O)O)O2)O)O
8-(3-chlorostyryl)caffeine	C081320	148589-13-3	Catalepsy	MESH:D002375	5353365	CN1C(=NC2=C1C(=O)N(C(=O)N2C)C)/C=C/C3=CC(=CC=C3)Cl
8-(3-chlorostyryl)caffeine	C081320	148589-13-3	Hypotension	MESH:D007022	5353365	CN1C(=NC2=C1C(=O)N(C(=O)N2C)C)/C=C/C3=CC(=CC=C3)Cl
8-(3-chlorostyryl)caffeine	C081320	148589-13-3	Movement Disorders	MESH:D009069	5353365	CN1C(=NC2=C1C(=O)N(C(=O)N2C)C)/C=C/C3=CC(=CC=C3)Cl
8-(3-chlorostyryl)caffeine	C081320	148589-13-3	Ventricular Dysfunction	MESH:D018754	5353365	CN1C(=NC2=C1C(=O)N(C(=O)N2C)C)/C=C/C3=CC(=CC=C3)Cl
8-(4-sulfophenyl)theophylline	C031433	80206-91-3	Hypotension	MESH:D007022	1908	CN1C2=C(C(=O)N(C1=O)C)NC(=N2)C3=CC=C(C=C3)S(=O)(=O)O
8-(5-(5-amino-2,4-dimethoxyphenyl)-5-oxopentyl)-1,3,8-triazaspiro(4.5)decane-2,4-dione	C107821		Catalepsy	MESH:D002375	3693566	COC1=CC(=C(C=C1C(=O)CCCCN2CCC3(CC2)C(=O)NC(=O)N3)NS(=O)(=O)C4=CC=C(C=C4)C(F)(F)F)OC
8-(5-(5-amino-2,4-dimethoxyphenyl)-5-oxopentyl)-1,3,8-triazaspiro(4.5)decane-2,4-dione	C107821		Seizures	MESH:D012640	3693566	COC1=CC(=C(C=C1C(=O)CCCCN2CCC3(CC2)C(=O)NC(=O)N3)NS(=O)(=O)C4=CC=C(C=C4)C(F)(F)F)OC
8-(bis(2-methylphenyl)methyl)-3-phenyl-8-azabicyclo(3.2.1)octan-3-ol	C530605		Colitis	MESH:D003092	9887077	CC1=CC=CC=C1C(C2=CC=CC=C2C)N3C4CCC3CC(C4)(C5=CC=CC=C5)O
8-(bis(2-methylphenyl)methyl)-3-phenyl-8-azabicyclo(3.2.1)octan-3-ol	C530605		Ulcer	MESH:D014456	9887077	CC1=CC=CC=C1C(C2=CC=CC=C2C)N3C4CCC3CC(C4)(C5=CC=CC=C5)O
8-bromo-9-ethyladenine	C502528		Catalepsy	MESH:D002375	5248753	CCN1C2=C(C(=NC=N2)N)N=C1Br
8-bromocyclic GMP	C016276	31356-94-2	Hyperalgesia	MESH:D006930	1915	C1C2C(C(C(O2)N3C4=C(C(=O)N=C(N4)N)N=C3Br)O)OP(=O)(O1)O
8-bromocyclic GMP	C016276	31356-94-2	Melanoma	MESH:D008545	1915	C1C2C(C(C(O2)N3C4=C(C(=O)N=C(N4)N)N=C3Br)O)OP(=O)(O1)O
8-bromocyclic GMP	C016276	31356-94-2	Skin Neoplasms	MESH:D012878	1915	C1C2C(C(C(O2)N3C4=C(C(=O)N=C(N4)N)N=C3Br)O)OP(=O)(O1)O
8-bromoguanosino-3,5-cyclic monophosphorothioate	C083763	150418-07-8	Hyperalgesia	MESH:D006930	3035839	C1=C2C(=NC(=N1)N)N(C(=N2)Br)[C@H]3C(=C([C@H](O3)COP(=S)(O)O)O)O
8-(dicyclopropylmethyl)-1,3-dipropylxanthine	C067197	131080-42-7	Amnesia	MESH:D000647	131337	CCCN1C2=C(C(=O)N(C1=O)CCC)NC(=N2)C(C3CC3)C4CC4
8-ethoxy- 9-ethyladenine	C502530		Catalepsy	MESH:D002375	11805896	CCN1C2=C(C(=NC=N2)N)N=C1OCC
8-fluoro-12-(4-methylpiperazin-1-yl)-6H-(1)benzothieno(2,3-b)(1,5)benzodiazepine	C434584		Hyperkinesis	MESH:D006948	9913124	CN1CCN(CC1)C2=NC3=C(C=C(C=C3)F)NC4=C2C5=CC=CC=C5S4
8-fluoro-12-(4-methylpiperazin-1-yl)-6H-(1)benzothieno(2,3-b)(1,5)benzodiazepine	C434584		Personality Disorders	MESH:D010554	9913124	CN1CCN(CC1)C2=NC3=C(C=C(C=C3)F)NC4=C2C5=CC=CC=C5S4
8-(N,N-diethylamino)octyl-3,4,5-trimethoxybenzoate	C006014	57818-92-5	Hyperalgesia	MESH:D006930	5494	CCN(CC)CCCCCCCCOC(=O)C1=CC(=C(C(=C1)OC)OC)OC
8-phenyltheophylline	C028322	961-45-5	Hyperemia	MESH:D006940	1922	CN1C2=C(C(=O)N(C1=O)C)NC(=N2)C3=CC=CC=C3
8-phenyltheophylline	C028322	961-45-5	Hypotension	MESH:D007022	1922	CN1C2=C(C(=O)N(C1=O)C)NC(=N2)C3=CC=CC=C3
9,11-linoleic acid	C046938	1839-11-8	Arteriosclerosis	MESH:D001161	74607	CCCCCCC=CC=CCCCCCCCC(=O)O
9-(6-aminopyridin-3-yl)-1-(3-(trifluoromethyl)phenyl)benzo(h)(1,6)naphthyridin-2(1H)-one	C558529		Neuroblastoma	MESH:D009447	51358113	C1=CC(=CC(=C1)N2C(=O)C=CC3=CN=C4C=CC(=CC4=C32)C5=CN=C(C=C5)N)C(F)(F)F
9,9-dimethylcarbazine	C036600	6267-02-03	Tuberculosis	MESH:D014376	22647	CC1(C2=CC=CC=C2NC3=CC=CC=C31)C
9-cis-retinal	C031390	514-85-2	Retinal Degeneration	MESH:D012162	6436082	CC1=C(C(CCC1)(C)C)/C=C/C(=C\C=C\C(=C\C=O)\C)/C
9-deoxy-delta-9-prostaglandin D2	C037112	60203-57-8	Lung Neoplasms	MESH:D008175	4961	CCCCCC(C=CC1C(C=CC1=O)CC=CCCCC(=O)O)O
9-methoxycamptothecin	C025724	19685-10-0	Carcinoma	MESH:D002277	97283	CC[C@@]1(C2=C(COC1=O)C(=O)N3CC4=C(C3=C2)N=C5C=CC(=CC5=C4)OC)O
9-methoxycamptothecin	C025724	19685-10-0	Ovarian Neoplasms	MESH:D010051	97283	CC[C@@]1(C2=C(COC1=O)C(=O)N3CC4=C(C3=C2)N=C5C=CC(=CC5=C4)OC)O
9-methoxycamptothecin	C025724	19685-10-0	Uterine Cervical Neoplasms	MESH:D002583	97283	CC[C@@]1(C2=C(COC1=O)C(=O)N3CC4=C(C3=C2)N=C5C=CC(=CC5=C4)OC)O
A119637	C436344		Hypertension	MESH:D006973	9890547	COC1=CC=CC=C1N2CCN(CC2)CCN3C(=O)C4=C(NC3=O)SC=C4C5=CC=CC=C5
A-317491	C470346		Cystitis	MESH:D003556	9829395	C1C[C@@H](C2=CC=CC=C2C1)N(CC3=CC(=CC=C3)OC4=CC=CC=C4)C(=O)C5=CC(=C(C=C5C(=O)O)C(=O)O)C(=O)O
A-317491	C470346		Hyperalgesia	MESH:D006930	9829395	C1C[C@@H](C2=CC=CC=C2C1)N(CC3=CC(=CC=C3)OC4=CC=CC=C4)C(=O)C5=CC(=C(C=C5C(=O)O)C(=O)O)C(=O)O
A-317491	C470346		Pain	MESH:D010146	9829395	C1C[C@@H](C2=CC=CC=C2C1)N(CC3=CC(=CC=C3)OC4=CC=CC=C4)C(=O)C5=CC(=C(C=C5C(=O)O)C(=O)O)C(=O)O
A349821	C489829		Cognition Disorders	MESH:D003072	15608077	[2H]C([C@@H]([C@@H]([C@H]([C@H](C)OC(=O)C)OC)OC)OC(=O)C)OC(=O)C
A-582941	C524029		Memory Disorders	MESH:D008569	11173546	CN1CC2CN(CC2C1)C3=NN=C(C=C3)C4=CC=CC=C4
A 68930	C065380	130465-45-1	Hyperkinesis	MESH:D006948	122324	C1[C@H](O[C@H](C2=C1C(=C(C=C2)O)O)CN)C3=CC=CC=C3
A 69024	C061450	58939-37-0	Self Mutilation	MESH:D012652	173657	CN1CCC2=CC(=C(C=C2C1CC3=CC(=C(C=C3Br)OC)OC)O)OC
A 77636	C079415	145307-34-2	Dyskinesia, Drug-Induced	MESH:D004409	64637	C1C2CC3CC1CC(C2)(C3)C4CC5=C(C=CC(=C5O)O)[C@@H](O4)CN.Cl
A 77636	C079415	145307-34-2	Parkinson Disease	MESH:D010300	64637	C1C2CC3CC1CC(C2)(C3)C4CC5=C(C=CC(=C5O)O)[C@@H](O4)CN.Cl
A-836339	C540311		Hyperplasia	MESH:D006965	2794650	B1(OC(C(O1)(C)C)(C)C)C2=CC3=C(C=C2)SC(=C3)C(=O)OC
A 85380	C104288		Dyskinesia, Drug-Induced	MESH:D004409	1962	C1CNC1COC2=CN=CC=C2
A 86929	C095427		Parkinson Disease, Secondary	MESH:D010302	9841398	CCCC1=CC2=C(S1)CN[C@H]3[C@H]2C4=CC(=C(C=C4CC3)O)O
A 86929	C095427		Parkinsonian Disorders	MESH:D020734	9841398	CCCC1=CC2=C(S1)CN[C@H]3[C@H]2C4=CC(=C(C=C4CC3)O)O
abacavir	C106538		Hepatitis B	MESH:D006509	1971	C1CC1NC2=NC(=NC3=C2N=CN3C4CC(C=C4)CO)N
abacavir	C106538		HIV Infections	MESH:D015658	1971	C1CC1NC2=NC(=NC3=C2N=CN3C4CC(C=C4)CO)N
abamectin	C048324	71751-41-2	Intestinal Diseases, Parasitic	MESH:D007411	6435890	CCC(C)[C@@H]1[C@H](C=C[C@@]2(O1)C[C@@H]3C[C@H](O2)C/C=C(/[C@H]([C@H](/C=C/C=C/4\CO[C@H]5[C@@]4([C@@H](C=C([C@H]5O)C)C(=O)O3)O)C)O[C@H]6C[C@@H]([C@H]([C@@H](O6)C)O[C@H]7C[C@@H]([C@H]([C@@H](O7)C)O)OC)OC)\C)C.C[C@H]1/C=C/C=C/2\CO[C@H]3[C@@]2([C@@H](C=C([C@H]3O)C)C(=O)O[C@H]4C[C@@H](C/C=C(/[C@H]1O[C@H]5C[C@@H]([C@H]([C@@H](O5)C)O[C@H]6C[C@@H]([C@H]([C@@H](O6)C)O)OC)OC)\C)O[C@]7(C4)C=C[C@@H]([C@H](O7…
abamectin	C048324	71751-41-2	Lung Diseases, Parasitic	MESH:D008174	6435890	CCC(C)[C@@H]1[C@H](C=C[C@@]2(O1)C[C@@H]3C[C@H](O2)C/C=C(/[C@H]([C@H](/C=C/C=C/4\CO[C@H]5[C@@]4([C@@H](C=C([C@H]5O)C)C(=O)O3)O)C)O[C@H]6C[C@@H]([C@H]([C@@H](O6)C)O[C@H]7C[C@@H]([C@H]([C@@H](O7)C)O)OC)OC)\C)C.C[C@H]1/C=C/C=C/2\CO[C@H]3[C@@]2([C@@H](C=C([C@H]3O)C)C(=O)O[C@H]4C[C@@H](C/C=C(/[C@H]1O[C@H]5C[C@@H]([C@H]([C@@H](O5)C)O[C@H]6C[C@@H]([C@H]([C@@H](O6)C)O)OC)OC)\C)O[C@]7(C4)C=C[C@@H]([C@H](O7…
abamectin	C048324	71751-41-2	Onchocerciasis	MESH:D009855	6435890	CCC(C)[C@@H]1[C@H](C=C[C@@]2(O1)C[C@@H]3C[C@H](O2)C/C=C(/[C@H]([C@H](/C=C/C=C/4\CO[C@H]5[C@@]4([C@@H](C=C([C@H]5O)C)C(=O)O3)O)C)O[C@H]6C[C@@H]([C@H]([C@@H](O6)C)O[C@H]7C[C@@H]([C@H]([C@@H](O7)C)O)OC)OC)\C)C.C[C@H]1/C=C/C=C/2\CO[C@H]3[C@@]2([C@@H](C=C([C@H]3O)C)C(=O)O[C@H]4C[C@@H](C/C=C(/[C@H]1O[C@H]5C[C@@H]([C@H]([C@@H](O5)C)O[C@H]6C[C@@H]([C@H]([C@@H](O6)C)O)OC)OC)\C)O[C@]7(C4)C=C[C@@H]([C@H](O7…
abamectin	C048324	71751-41-2	Strongyloidiasis	MESH:D013322	6435890	CCC(C)[C@@H]1[C@H](C=C[C@@]2(O1)C[C@@H]3C[C@H](O2)C/C=C(/[C@H]([C@H](/C=C/C=C/4\CO[C@H]5[C@@]4([C@@H](C=C([C@H]5O)C)C(=O)O3)O)C)O[C@H]6C[C@@H]([C@H]([C@@H](O6)C)O[C@H]7C[C@@H]([C@H]([C@@H](O7)C)O)OC)OC)\C)C.C[C@H]1/C=C/C=C/2\CO[C@H]3[C@@]2([C@@H](C=C([C@H]3O)C)C(=O)O[C@H]4C[C@@H](C/C=C(/[C@H]1O[C@H]5C[C@@H]([C@H]([C@@H](O5)C)O[C@H]6C[C@@H]([C@H]([C@@H](O6)C)O)OC)OC)\C)O[C@]7(C4)C=C[C@@H]([C@H](O7…
abecarnil	C062769	111841-85-1	Myoclonus	MESH:D009207	65914	CC(C)OC(=O)C1=NC=C2C(=C1COC)C3=C(N2)C=CC(=C3)OCC4=CC=CC=C4
abecarnil	C062769	111841-85-1	Seizures	MESH:D012640	65914	CC(C)OC(=O)C1=NC=C2C(=C1COC)C3=C(N2)C=CC(=C3)OCC4=CC=CC=C4
abiraterone	C089740		Prostatic Neoplasms	MESH:D011471	132971	C[C@]12CC[C@@H](CC1=CC[C@@H]3[C@@H]2CC[C@]4([C@H]3CC=C4C5=CN=CC=C5)C)O
Abiraterone Acetate	D000069501		Prostatic Neoplasms	MESH:D011471	132970	CC(=O)O[C@H]1CC[C@@]2(C3CC[C@]4(C(C3CC=C2C1)CC=C4C5=CN=CC=C5)C)C
ABT-100	C503142		Liver Neoplasms	MESH:D008113	6451154	CN1C=NC=C1[C@](COC2=C(C=C(C=C2)C#N)C3=CC=C(C=C3)OC(F)(F)F)(C4=CC=C(C=C4)C#N)O
ABT-267	C586094		Hepatitis C	MESH:D006526	54767916	CC(C)[C@@H](C(=O)N1CCC[C@H]1C(=O)NC2=CC=C(C=C2)[C@@H]3CC[C@H](N3C4=CC=C(C=C4)C(C)(C)C)C5=CC=C(C=C5)NC(=O)[C@@H]6CCCN6C(=O)[C@H](C(C)C)NC(=O)OC)NC(=O)OC
ABT-333	C588260		Hepatitis C	MESH:D006526	56640146	CC(C)(C)C1=C(C(=CC(=C1)N2C=CC(=O)NC2=O)C3=CC4=C(C=C3)C=C(C=C4)NS(=O)(=O)C)OC
ABT-450	C585405		Hepatitis C	MESH:D006526	45110509	CC1=NC=C(N=C1)C(=O)N[C@H]2CCCCC/C=C\[C@@H]3C[C@]3(NC(=O)[C@@H]4C[C@H](CN4C2=O)OC5=NC6=CC=CC=C6C7=CC=CC=C75)C(=O)NS(=O)(=O)C8CC8
ABT-737	C501332		Leukemia, Experimental	MESH:D007942	11228183	CN(C)CC[C@H](CSC1=CC=CC=C1)NC2=C(C=C(C=C2)S(=O)(=O)NC(=O)C3=CC=C(C=C3)N4CCN(CC4)CC5=CC=CC=C5C6=CC=C(C=C6)Cl)[N+](=O)[O-]
ABT-737	C501332		Leukemia, Myeloid, Acute	MESH:D015470	11228183	CN(C)CC[C@H](CSC1=CC=CC=C1)NC2=C(C=C(C=C2)S(=O)(=O)NC(=O)C3=CC=C(C=C3)N4CCN(CC4)CC5=CC=CC=C5C6=CC=C(C=C6)Cl)[N+](=O)[O-]
ABT-737	C501332		Lung Neoplasms	MESH:D008175	11228183	CN(C)CC[C@H](CSC1=CC=CC=C1)NC2=C(C=C(C=C2)S(=O)(=O)NC(=O)C3=CC=C(C=C3)N4CCN(CC4)CC5=CC=CC=C5C6=CC=C(C=C6)Cl)[N+](=O)[O-]
ABT-737	C501332		Lymphoma, Large B-Cell, Diffuse	MESH:D016403	11228183	CN(C)CC[C@H](CSC1=CC=CC=C1)NC2=C(C=C(C=C2)S(=O)(=O)NC(=O)C3=CC=C(C=C3)N4CCN(CC4)CC5=CC=CC=C5C6=CC=C(C=C6)Cl)[N+](=O)[O-]
ABT-737	C501332		Lymphoma, Mantle-Cell	MESH:D020522	11228183	CN(C)CC[C@H](CSC1=CC=CC=C1)NC2=C(C=C(C=C2)S(=O)(=O)NC(=O)C3=CC=C(C=C3)N4CCN(CC4)CC5=CC=CC=C5C6=CC=C(C=C6)Cl)[N+](=O)[O-]
ABT-737	C501332		Medulloblastoma	MESH:D008527	11228183	CN(C)CC[C@H](CSC1=CC=CC=C1)NC2=C(C=C(C=C2)S(=O)(=O)NC(=O)C3=CC=C(C=C3)N4CCN(CC4)CC5=CC=CC=C5C6=CC=C(C=C6)Cl)[N+](=O)[O-]
ABT-737	C501332		Neoplasms, Experimental	MESH:D009374	11228183	CN(C)CC[C@H](CSC1=CC=CC=C1)NC2=C(C=C(C=C2)S(=O)(=O)NC(=O)C3=CC=C(C=C3)N4CCN(CC4)CC5=CC=CC=C5C6=CC=C(C=C6)Cl)[N+](=O)[O-]
ABT-737	C501332		Neovascularization, Pathologic	MESH:D009389	11228183	CN(C)CC[C@H](CSC1=CC=CC=C1)NC2=C(C=C(C=C2)S(=O)(=O)NC(=O)C3=CC=C(C=C3)N4CCN(CC4)CC5=CC=CC=C5C6=CC=C(C=C6)Cl)[N+](=O)[O-]
ABT-737	C501332		Neuroblastoma	MESH:D009447	11228183	CN(C)CC[C@H](CSC1=CC=CC=C1)NC2=C(C=C(C=C2)S(=O)(=O)NC(=O)C3=CC=C(C=C3)N4CCN(CC4)CC5=CC=CC=C5C6=CC=C(C=C6)Cl)[N+](=O)[O-]
ABT-737	C501332		Precursor Cell Lymphoblastic Leukemia-Lymphoma	MESH:D054198	11228183	CN(C)CC[C@H](CSC1=CC=CC=C1)NC2=C(C=C(C=C2)S(=O)(=O)NC(=O)C3=CC=C(C=C3)N4CCN(CC4)CC5=CC=CC=C5C6=CC=C(C=C6)Cl)[N+](=O)[O-]
ABT-737	C501332		Small Cell Lung Carcinoma	MESH:D055752	11228183	CN(C)CC[C@H](CSC1=CC=CC=C1)NC2=C(C=C(C=C2)S(=O)(=O)NC(=O)C3=CC=C(C=C3)N4CCN(CC4)CC5=CC=CC=C5C6=CC=C(C=C6)Cl)[N+](=O)[O-]
ABVD protocol	C034632		Hodgkin Disease	MESH:D006689	56842158	CC[C@@]1(C[C@H]2C[C@@](C3=C(CCN(C2)C1)C4=CC=CC=C4N3)(C5=C(C6=C(C=C5)[C@]78CCN9[C@H]7[C@@](C=CC9)([C@H]([C@@]([C@@H]8N6C)(C(=O)OC)O)OC(=O)C)CC)OC)C(=O)OC)O.C[C@H]1[C@H]([C@H](C[C@@H](O1)O[C@H]2C[C@@](CC3=C(C4=C(C(=C23)O)C(=O)C5=C(C4=O)C=CC=C5OC)O)(C(=O)CO)O)N)O.CC1=C(N=C(N=C1N)[C@H](CC(=O)N)NC[C@@H](C(=O)N)N)C(=O)N[C@@H](C(C2=CN=CN2)O[C@H]3[C@H]([C@H]([C@@H]([C@@H](O3)CO)O)O)O[C@@H]4[C@@H]([C@H]([…
ABVD protocol	C034632		Ichthyosis	MESH:D007057	56842158	CC[C@@]1(C[C@H]2C[C@@](C3=C(CCN(C2)C1)C4=CC=CC=C4N3)(C5=C(C6=C(C=C5)[C@]78CCN9[C@H]7[C@@](C=CC9)([C@H]([C@@]([C@@H]8N6C)(C(=O)OC)O)OC(=O)C)CC)OC)C(=O)OC)O.C[C@H]1[C@H]([C@H](C[C@@H](O1)O[C@H]2C[C@@](CC3=C(C4=C(C(=C23)O)C(=O)C5=C(C4=O)C=CC=C5OC)O)(C(=O)CO)O)N)O.CC1=C(N=C(N=C1N)[C@H](CC(=O)N)NC[C@@H](C(=O)N)N)C(=O)N[C@@H](C(C2=CN=CN2)O[C@H]3[C@H]([C@H]([C@@H]([C@@H](O3)CO)O)O)O[C@@H]4[C@@H]([C@H]([…
ABVD protocol	C034632		Lymphoma, AIDS-Related	MESH:D016483	56842158	CC[C@@]1(C[C@H]2C[C@@](C3=C(CCN(C2)C1)C4=CC=CC=C4N3)(C5=C(C6=C(C=C5)[C@]78CCN9[C@H]7[C@@](C=CC9)([C@H]([C@@]([C@@H]8N6C)(C(=O)OC)O)OC(=O)C)CC)OC)C(=O)OC)O.C[C@H]1[C@H]([C@H](C[C@@H](O1)O[C@H]2C[C@@](CC3=C(C4=C(C(=C23)O)C(=O)C5=C(C4=O)C=CC=C5OC)O)(C(=O)CO)O)N)O.CC1=C(N=C(N=C1N)[C@H](CC(=O)N)NC[C@@H](C(=O)N)N)C(=O)N[C@@H](C(C2=CN=CN2)O[C@H]3[C@H]([C@H]([C@@H]([C@@H](O3)CO)O)O)O[C@@H]4[C@@H]([C@H]([…
ABVD protocol	C034632		Nephrosis, Lipoid	MESH:D009402	56842158	CC[C@@]1(C[C@H]2C[C@@](C3=C(CCN(C2)C1)C4=CC=CC=C4N3)(C5=C(C6=C(C=C5)[C@]78CCN9[C@H]7[C@@](C=CC9)([C@H]([C@@]([C@@H]8N6C)(C(=O)OC)O)OC(=O)C)CC)OC)C(=O)OC)O.C[C@H]1[C@H]([C@H](C[C@@H](O1)O[C@H]2C[C@@](CC3=C(C4=C(C(=C23)O)C(=O)C5=C(C4=O)C=CC=C5OC)O)(C(=O)CO)O)N)O.CC1=C(N=C(N=C1N)[C@H](CC(=O)N)NC[C@@H](C(=O)N)N)C(=O)N[C@@H](C(C2=CN=CN2)O[C@H]3[C@H]([C@H]([C@@H]([C@@H](O3)CO)O)O)O[C@@H]4[C@@H]([C@H]([…
acadesine	C011651	2627-69-2	Leukemia, Lymphocytic, Chronic, B-Cell	MESH:D015451	17513	C1=NC(=C(N1[C@H]2[C@@H]([C@@H]([C@H](O2)CO)O)O)N)C(=O)N
acamprosate	C043877	77337-76-9	Alcoholic Intoxication	MESH:D000435	71158	CC(=O)NCCCS(=O)(=O)O
acamprosate	C043877	77337-76-9	Alcoholism	MESH:D000437	71158	CC(=O)NCCCS(=O)(=O)O
acamprosate	C043877	77337-76-9	Brain Ischemia	MESH:D002545	71158	CC(=O)NCCCS(=O)(=O)O
acamprosate	C043877	77337-76-9	Cocaine-Related Disorders	MESH:D019970	71158	CC(=O)NCCCS(=O)(=O)O
acamprosate	C043877	77337-76-9	Morphine Dependence	MESH:D009021	71158	CC(=O)NCCCS(=O)(=O)O
acamprosate	C043877	77337-76-9	Neurologic Manifestations	MESH:D009461	71158	CC(=O)NCCCS(=O)(=O)O
acamprosate	C043877	77337-76-9	Substance Withdrawal Syndrome	MESH:D013375	71158	CC(=O)NCCCS(=O)(=O)O
acanthoic acid	C099958		Drug-Induced Liver Injury	MESH:D056486	9861219	C[C@@]12CCC[C@@](C1CCC3C2=CC[C@](C3)(C)C=C)(C)C(=O)O
acanthoic acid	C099958		Fibrosis	MESH:D005355	9861219	C[C@@]12CCC[C@@](C1CCC3C2=CC[C@](C3)(C)C=C)(C)C(=O)O
acanthoic acid	C099958		Necrosis	MESH:D009336	9861219	C[C@@]12CCC[C@@](C1CCC3C2=CC[C@](C3)(C)C=C)(C)C(=O)O
Acarbose	D020909	56180-94-0	Cardiomyopathy, Hypertrophic	MESH:D002312	41774	C[C@@H]1[C@H]([C@@H]([C@H]([C@H](O1)O[C@@H]2[C@H](O[C@@H]([C@@H]([C@H]2O)O)O[C@@H]3[C@H](OC([C@@H]([C@H]3O)O)O)CO)CO)O)O)N[C@H]4C=C([C@H]([C@@H]([C@H]4O)O)O)CO
Acarbose	D020909	56180-94-0	Diabetes Mellitus, Type 2	MESH:D003924	41774	C[C@@H]1[C@H]([C@@H]([C@H]([C@H](O1)O[C@@H]2[C@H](O[C@@H]([C@@H]([C@H]2O)O)O[C@@H]3[C@H](OC([C@@H]([C@H]3O)O)O)CO)CO)O)O)N[C@H]4C=C([C@H]([C@@H]([C@H]4O)O)O)CO
Acarbose	D020909	56180-94-0	Endomyocardial Fibrosis	MESH:D004719	41774	C[C@@H]1[C@H]([C@@H]([C@H]([C@H](O1)O[C@@H]2[C@H](O[C@@H]([C@@H]([C@H]2O)O)O[C@@H]3[C@H](OC([C@@H]([C@H]3O)O)O)CO)CO)O)O)N[C@H]4C=C([C@H]([C@@H]([C@H]4O)O)O)CO
Acarbose	D020909	56180-94-0	Fatty Liver	MESH:D005234	41774	C[C@@H]1[C@H]([C@@H]([C@H]([C@H](O1)O[C@@H]2[C@H](O[C@@H]([C@@H]([C@H]2O)O)O[C@@H]3[C@H](OC([C@@H]([C@H]3O)O)O)CO)CO)O)O)N[C@H]4C=C([C@H]([C@@H]([C@H]4O)O)O)CO
Acarbose	D020909	56180-94-0	Gastrointestinal Neoplasms	MESH:D005770	41774	C[C@@H]1[C@H]([C@@H]([C@H]([C@H](O1)O[C@@H]2[C@H](O[C@@H]([C@@H]([C@H]2O)O)O[C@@H]3[C@H](OC([C@@H]([C@H]3O)O)O)CO)CO)O)O)N[C@H]4C=C([C@H]([C@@H]([C@H]4O)O)O)CO
Acarbose	D020909	56180-94-0	Hyperglycemia	MESH:D006943	41774	C[C@@H]1[C@H]([C@@H]([C@H]([C@H](O1)O[C@@H]2[C@H](O[C@@H]([C@@H]([C@H]2O)O)O[C@@H]3[C@H](OC([C@@H]([C@H]3O)O)O)CO)CO)O)O)N[C@H]4C=C([C@H]([C@@H]([C@H]4O)O)O)CO
Acarbose	D020909	56180-94-0	Inflammation	MESH:D007249	41774	C[C@@H]1[C@H]([C@@H]([C@H]([C@H](O1)O[C@@H]2[C@H](O[C@@H]([C@@H]([C@H]2O)O)O[C@@H]3[C@H](OC([C@@H]([C@H]3O)O)O)CO)CO)O)O)N[C@H]4C=C([C@H]([C@@H]([C@H]4O)O)O)CO
Acarbose	D020909	56180-94-0	Obesity	MESH:D009765	41774	C[C@@H]1[C@H]([C@@H]([C@H]([C@H](O1)O[C@@H]2[C@H](O[C@@H]([C@@H]([C@H]2O)O)O[C@@H]3[C@H](OC([C@@H]([C@H]3O)O)O)CO)CO)O)O)N[C@H]4C=C([C@H]([C@@H]([C@H]4O)O)O)CO
ACEA 1011	C082999	153504-72-4	Seizures	MESH:D012640	127872	C1=C(C=C(C2=C1NC(=O)C(=O)N2)Cl)C(F)(F)F
ACEA 1328	C093392		Cocaine-Related Disorders	MESH:D019970	9816093	CC1=CC2=C(C(=C1C)[N+](=O)[O-])NC(=O)C(=O)N2
ACEA 1328	C093392		Seizures	MESH:D012640	9816093	CC1=CC2=C(C(=C1C)[N+](=O)[O-])NC(=O)C(=O)N2
Acebutolol	D000070	37517-30-9	Angina Pectoris	MESH:D000787	1978	CCCC(=O)NC1=CC(=C(C=C1)OCC(CNC(C)C)O)C(=O)C
Acebutolol	D000070	37517-30-9	Anxiety Disorders	MESH:D001008	1978	CCCC(=O)NC1=CC(=C(C=C1)OCC(CNC(C)C)O)C(=O)C
Acebutolol	D000070	37517-30-9	Arrhythmias, Cardiac	MESH:D001145	1978	CCCC(=O)NC1=CC(=C(C=C1)OCC(CNC(C)C)O)C(=O)C
Acebutolol	D000070	37517-30-9	Hypertension	MESH:D006973	1978	CCCC(=O)NC1=CC(=C(C=C1)OCC(CNC(C)C)O)C(=O)C
Acebutolol	D000070	37517-30-9	Myocardial Ischemia	MESH:D017202	1978	CCCC(=O)NC1=CC(=C(C=C1)OCC(CNC(C)C)O)C(=O)C
Acebutolol	D000070	37517-30-9	Tachycardia	MESH:D013610	1978	CCCC(=O)NC1=CC(=C(C=C1)OCC(CNC(C)C)O)C(=O)C
Acebutolol	D000070	37517-30-9	Ventricular Fibrillation	MESH:D014693	1978	CCCC(=O)NC1=CC(=C(C=C1)OCC(CNC(C)C)O)C(=O)C
Acebutolol	D000070	37517-30-9	Ventricular Premature Complexes	MESH:D018879	1978	CCCC(=O)NC1=CC(=C(C=C1)OCC(CNC(C)C)O)C(=O)C
Acecainide	D000120	32795-44-1	Tachycardia, Paroxysmal	MESH:D013614	4342	CCN(CC)CCNC(=O)C1=CC=C(C=C1)NC(=O)C
Acecainide	D000120	32795-44-1	Ventricular Premature Complexes	MESH:D018879	4342	CCN(CC)CCNC(=O)C1=CC=C(C=C1)NC(=O)C
acecarbromal	C023718		Erectile Dysfunction	MESH:D007172	6489	CCC(CC)(C(=O)NC(=O)NC(=O)C)Br
aceclofenac	C056498	89796-99-6	Arthritis, Rheumatoid	MESH:D001172	71771	C1=CC=C(C(=C1)CC(=O)OCC(=O)O)NC2=C(C=CC=C2Cl)Cl
aceclofenac	C056498	89796-99-6	Low Back Pain	MESH:D017116	71771	C1=CC=C(C(=C1)CC(=O)OCC(=O)O)NC2=C(C=CC=C2Cl)Cl
aceclofenac	C056498	89796-99-6	Pain	MESH:D010146	71771	C1=CC=C(C(=C1)CC(=O)OCC(=O)O)NC2=C(C=CC=C2Cl)Cl
Acenocoumarol	D000074	152-72-7	Aortic Diseases	MESH:D001018	54676537	CC(=O)CC(C1=CC=C(C=C1)[N+](=O)[O-])C2=C(C3=CC=CC=C3OC2=O)O
Acenocoumarol	D000074	152-72-7	Arrhythmias, Cardiac	MESH:D001145	54676537	CC(=O)CC(C1=CC=C(C=C1)[N+](=O)[O-])C2=C(C3=CC=CC=C3OC2=O)O
Acenocoumarol	D000074	152-72-7	Atrial Fibrillation	MESH:D001281	54676537	CC(=O)CC(C1=CC=C(C=C1)[N+](=O)[O-])C2=C(C3=CC=CC=C3OC2=O)O
Acenocoumarol	D000074	152-72-7	Brain Infarction	MESH:D020520	54676537	CC(=O)CC(C1=CC=C(C=C1)[N+](=O)[O-])C2=C(C3=CC=CC=C3OC2=O)O
Acenocoumarol	D000074	152-72-7	Embolism	MESH:D004617	54676537	CC(=O)CC(C1=CC=C(C=C1)[N+](=O)[O-])C2=C(C3=CC=CC=C3OC2=O)O
Acenocoumarol	D000074	152-72-7	Rheumatic Heart Disease	MESH:D012214	54676537	CC(=O)CC(C1=CC=C(C=C1)[N+](=O)[O-])C2=C(C3=CC=CC=C3OC2=O)O
Acenocoumarol	D000074	152-72-7	Thrombocytopenia	MESH:D013921	54676537	CC(=O)CC(C1=CC=C(C=C1)[N+](=O)[O-])C2=C(C3=CC=CC=C3OC2=O)O
Acenocoumarol	D000074	152-72-7	Thromboembolism	MESH:D013923	54676537	CC(=O)CC(C1=CC=C(C=C1)[N+](=O)[O-])C2=C(C3=CC=CC=C3OC2=O)O
Acenocoumarol	D000074	152-72-7	Venous Thromboembolism	MESH:D054556	54676537	CC(=O)CC(C1=CC=C(C=C1)[N+](=O)[O-])C2=C(C3=CC=CC=C3OC2=O)O
Acenocoumarol	D000074	152-72-7	Venous Thrombosis	MESH:D020246	54676537	CC(=O)CC(C1=CC=C(C=C1)[N+](=O)[O-])C2=C(C3=CC=CC=C3OC2=O)O
ACE protocol 1	C042831		Adenocarcinoma	MESH:D000230	56841826	C[C@H]1[C@H]([C@H](C[C@@H](O1)O[C@H]2C[C@@](CC3=C(C4=C(C(=C23)O)C(=O)C5=C(C4=O)C=CC=C5OC)O)(C(=O)CO)O)N)O.C[C@@H]1OC[C@@H]2[C@@H](O1)[C@@H]([C@H]([C@@H](O2)OC3[C@H]4COC(=O)[C@@H]4[C@@H](C5=CC6=C(C=C35)OCO6)C7=CC(=C(C(=C7)OC)O)OC)O)O.C1CNP(=O)(OC1)N(CCCl)CCCl
ACE protocol 1	C042831		Breast Neoplasms	MESH:D001943	56841826	C[C@H]1[C@H]([C@H](C[C@@H](O1)O[C@H]2C[C@@](CC3=C(C4=C(C(=C23)O)C(=O)C5=C(C4=O)C=CC=C5OC)O)(C(=O)CO)O)N)O.C[C@@H]1OC[C@@H]2[C@@H](O1)[C@@H]([C@H]([C@@H](O2)OC3[C@H]4COC(=O)[C@@H]4[C@@H](C5=CC6=C(C=C35)OCO6)C7=CC(=C(C(=C7)OC)O)OC)O)O.C1CNP(=O)(OC1)N(CCCl)CCCl
ACE protocol 1	C042831		Lymphoma	MESH:D008223	56841826	C[C@H]1[C@H]([C@H](C[C@@H](O1)O[C@H]2C[C@@](CC3=C(C4=C(C(=C23)O)C(=O)C5=C(C4=O)C=CC=C5OC)O)(C(=O)CO)O)N)O.C[C@@H]1OC[C@@H]2[C@@H](O1)[C@@H]([C@H]([C@@H](O2)OC3[C@H]4COC(=O)[C@@H]4[C@@H](C5=CC6=C(C=C35)OCO6)C7=CC(=C(C(=C7)OC)O)OC)O)O.C1CNP(=O)(OC1)N(CCCl)CCCl
ACE protocol 1	C042831		Lymphoma, Non-Hodgkin	MESH:D008228	56841826	C[C@H]1[C@H]([C@H](C[C@@H](O1)O[C@H]2C[C@@](CC3=C(C4=C(C(=C23)O)C(=O)C5=C(C4=O)C=CC=C5OC)O)(C(=O)CO)O)N)O.C[C@@H]1OC[C@@H]2[C@@H](O1)[C@@H]([C@H]([C@@H](O2)OC3[C@H]4COC(=O)[C@@H]4[C@@H](C5=CC6=C(C=C35)OCO6)C7=CC(=C(C(=C7)OC)O)OC)O)O.C1CNP(=O)(OC1)N(CCCl)CCCl
acetabutone	C073053	807-31-8	Hyperkinesis	MESH:D006948	13122	CC(=O)NCC1(CCN(CC1)CCCC(=O)C2=CC=C(C=C2)F)C3=CC=CC=C3
acetabutone	C073053	807-31-8	Myoclonus	MESH:D009207	13122	CC(=O)NCC1(CCN(CC1)CCCC(=O)C2=CC=C(C=C2)F)C3=CC=CC=C3
acetamide	C030686	60-35-5	Plant Poisoning	MESH:D010939	178	CC(=O)N
4-Acetamido-4-isothiocyanatostilbene-2,2-disulfonic Acid	D012856	27816-59-7	Cataract	MESH:D002386	5282250	CC(=O)NC1=CC(=C(C=C1)/C=C/C2=C(C=C(C=C2)N=C=S)S(=O)(=O)O)S(=O)(=O)O
4-Acetamido-4-isothiocyanatostilbene-2,2-disulfonic Acid	D012856	27816-59-7	Choledochal Cyst	MESH:D015529	5282250	CC(=O)NC1=CC(=C(C=C1)/C=C/C2=C(C=C(C=C2)N=C=S)S(=O)(=O)O)S(=O)(=O)O
Acetaminophen	D000082	103-90-2	Airway Obstruction	MESH:D000402	1983	CC(=O)NC1=CC=C(C=C1)O
Acetaminophen	D000082	103-90-2	Alcohol-Induced Disorders	MESH:D020751	1983	CC(=O)NC1=CC=C(C=C1)O
Acetaminophen	D000082	103-90-2	Angioedema	MESH:D000799	1983	CC(=O)NC1=CC=C(C=C1)O
Acetaminophen	D000082	103-90-2	Arteriosclerosis	MESH:D001161	1983	CC(=O)NC1=CC=C(C=C1)O
Acetaminophen	D000082	103-90-2	Arthralgia	MESH:D018771	1983	CC(=O)NC1=CC=C(C=C1)O
Acetaminophen	D000082	103-90-2	Arthritis, Gouty	MESH:D015210	1983	CC(=O)NC1=CC=C(C=C1)O
Acetaminophen	D000082	103-90-2	Arthritis, Rheumatoid	MESH:D001172	1983	CC(=O)NC1=CC=C(C=C1)O
Acetaminophen	D000082	103-90-2	Carcinoma, Hepatocellular	MESH:D006528	1983	CC(=O)NC1=CC=C(C=C1)O
Acetaminophen	D000082	103-90-2	Catalepsy	MESH:D002375	1983	CC(=O)NC1=CC=C(C=C1)O
Acetaminophen	D000082	103-90-2	Colonic Neoplasms	MESH:D003110	1983	CC(=O)NC1=CC=C(C=C1)O
Acetaminophen	D000082	103-90-2	Crohn Disease	MESH:D003424	1983	CC(=O)NC1=CC=C(C=C1)O
Acetaminophen	D000082	103-90-2	Exophthalmos	MESH:D005094	1983	CC(=O)NC1=CC=C(C=C1)O
Acetaminophen	D000082	103-90-2	Facial Pain	MESH:D005157	1983	CC(=O)NC1=CC=C(C=C1)O
Acetaminophen	D000082	103-90-2	Hyperalgesia	MESH:D006930	1983	CC(=O)NC1=CC=C(C=C1)O
Acetaminophen	D000082	103-90-2	Hyperesthesia	MESH:D006941	1983	CC(=O)NC1=CC=C(C=C1)O
Acetaminophen	D000082	103-90-2	Hypotension	MESH:D007022	1983	CC(=O)NC1=CC=C(C=C1)O
Acetaminophen	D000082	103-90-2	Inflammation	MESH:D007249	1983	CC(=O)NC1=CC=C(C=C1)O
Acetaminophen	D000082	103-90-2	Liver Neoplasms, Experimental	MESH:D008114	1983	CC(=O)NC1=CC=C(C=C1)O
Acetaminophen	D000082	103-90-2	Melanoma	MESH:D008545	1983	CC(=O)NC1=CC=C(C=C1)O
Acetaminophen	D000082	103-90-2	Melanoma, Experimental	MESH:D008546	1983	CC(=O)NC1=CC=C(C=C1)O
Acetaminophen	D000082	103-90-2	Migraine Disorders	MESH:D008881	1983	CC(=O)NC1=CC=C(C=C1)O
Acetaminophen	D000082	103-90-2	Mydriasis	MESH:D015878	1983	CC(=O)NC1=CC=C(C=C1)O
Acetaminophen	D000082	103-90-2	Myocardial Infarction	MESH:D009203	1983	CC(=O)NC1=CC=C(C=C1)O
Acetaminophen	D000082	103-90-2	Neurodegenerative Diseases	MESH:D019636	1983	CC(=O)NC1=CC=C(C=C1)O
Acetaminophen	D000082	103-90-2	Neuroleptic Malignant Syndrome	MESH:D009459	1983	CC(=O)NC1=CC=C(C=C1)O
Acetaminophen	D000082	103-90-2	Osteoarthritis	MESH:D010003	1983	CC(=O)NC1=CC=C(C=C1)O
Acetaminophen	D000082	103-90-2	Pain	MESH:D010146	1983	CC(=O)NC1=CC=C(C=C1)O
Acetaminophen	D000082	103-90-2	Pain, Postoperative	MESH:D010149	1983	CC(=O)NC1=CC=C(C=C1)O
Acetaminophen	D000082	103-90-2	Postoperative Nausea and Vomiting	MESH:D020250	1983	CC(=O)NC1=CC=C(C=C1)O
Acetaminophen	D000082	103-90-2	Precancerous Conditions	MESH:D011230	1983	CC(=O)NC1=CC=C(C=C1)O
Acetaminophen	D000082	103-90-2	Psychomotor Agitation	MESH:D011595	1983	CC(=O)NC1=CC=C(C=C1)O
Acetaminophen	D000082	103-90-2	Renal Insufficiency	MESH:D051437	1983	CC(=O)NC1=CC=C(C=C1)O
Acetaminophen	D000082	103-90-2	Respiratory Tract Infections	MESH:D012141	1983	CC(=O)NC1=CC=C(C=C1)O
Acetaminophen	D000082	103-90-2	Seizures	MESH:D012640	1983	CC(=O)NC1=CC=C(C=C1)O
Acetaminophen	D000082	103-90-2	Sinusitis	MESH:D012852	1983	CC(=O)NC1=CC=C(C=C1)O
Acetaminophen	D000082	103-90-2	Spondylosis	MESH:D055009	1983	CC(=O)NC1=CC=C(C=C1)O
Acetaminophen	D000082	103-90-2	Stroke	MESH:D020521	1983	CC(=O)NC1=CC=C(C=C1)O
Acetaminophen	D000082	103-90-2	Thrombosis	MESH:D013927	1983	CC(=O)NC1=CC=C(C=C1)O
Acetazolamide	D000086	59-66-5	Alkalosis	MESH:D000471	1986	CC(=O)NC1=NN=C(S1)S(=O)(=O)N
Acetazolamide	D000086	59-66-5	Altitude Sickness	MESH:D000532	1986	CC(=O)NC1=NN=C(S1)S(=O)(=O)N
Acetazolamide	D000086	59-66-5	Ataxia	MESH:D001259	1986	CC(=O)NC1=NN=C(S1)S(=O)(=O)N
Acetazolamide	D000086	59-66-5	Brain Edema	MESH:D001929	1986	CC(=O)NC1=NN=C(S1)S(=O)(=O)N
Acetazolamide	D000086	59-66-5	Cerebellar Ataxia	MESH:D002524	1986	CC(=O)NC1=NN=C(S1)S(=O)(=O)N
Acetazolamide	D000086	59-66-5	Cerebral Hemorrhage	MESH:D002543	1986	CC(=O)NC1=NN=C(S1)S(=O)(=O)N
Acetazolamide	D000086	59-66-5	Craniocerebral Trauma	MESH:D006259	1986	CC(=O)NC1=NN=C(S1)S(=O)(=O)N
Acetazolamide	D000086	59-66-5	Dystonia	MESH:D004421	1986	CC(=O)NC1=NN=C(S1)S(=O)(=O)N
Acetazolamide	D000086	59-66-5	Epilepsy	MESH:D004827	1986	CC(=O)NC1=NN=C(S1)S(=O)(=O)N
Acetazolamide	D000086	59-66-5	Eye Injuries	MESH:D005131	1986	CC(=O)NC1=NN=C(S1)S(=O)(=O)N
Acetazolamide	D000086	59-66-5	Glaucoma	MESH:D005901	1986	CC(=O)NC1=NN=C(S1)S(=O)(=O)N
Acetazolamide	D000086	59-66-5	Glaucoma, Angle-Closure	MESH:D015812	1986	CC(=O)NC1=NN=C(S1)S(=O)(=O)N
Acetazolamide	D000086	59-66-5	Headache	MESH:D006261	1986	CC(=O)NC1=NN=C(S1)S(=O)(=O)N
Acetazolamide	D000086	59-66-5	Headache Disorders, Primary	MESH:D051270	1986	CC(=O)NC1=NN=C(S1)S(=O)(=O)N
Acetazolamide	D000086	59-66-5	Hydrocephalus	MESH:D006849	1986	CC(=O)NC1=NN=C(S1)S(=O)(=O)N
Acetazolamide	D000086	59-66-5	Hyperalgesia	MESH:D006930	1986	CC(=O)NC1=NN=C(S1)S(=O)(=O)N
Acetazolamide	D000086	59-66-5	Hypokalemic Periodic Paralysis	MESH:D020514	1986	CC(=O)NC1=NN=C(S1)S(=O)(=O)N
Acetazolamide	D000086	59-66-5	Infant, Premature, Diseases	MESH:D007235	1986	CC(=O)NC1=NN=C(S1)S(=O)(=O)N
Acetazolamide	D000086	59-66-5	Intracranial Hypertension	MESH:D019586	1986	CC(=O)NC1=NN=C(S1)S(=O)(=O)N
Acetazolamide	D000086	59-66-5	Myoclonic Epilepsy, Juvenile	MESH:D020190	1986	CC(=O)NC1=NN=C(S1)S(=O)(=O)N
Acetazolamide	D000086	59-66-5	Myotonia	MESH:D009222	1986	CC(=O)NC1=NN=C(S1)S(=O)(=O)N
Acetazolamide	D000086	59-66-5	Myotonia Congenita	MESH:D009224	1986	CC(=O)NC1=NN=C(S1)S(=O)(=O)N
Acetazolamide	D000086	59-66-5	Myotonic Disorders	MESH:D020967	1986	CC(=O)NC1=NN=C(S1)S(=O)(=O)N
Acetazolamide	D000086	59-66-5	Ocular Hypertension	MESH:D009798	1986	CC(=O)NC1=NN=C(S1)S(=O)(=O)N
Acetazolamide	D000086	59-66-5	Papilledema	MESH:D010211	1986	CC(=O)NC1=NN=C(S1)S(=O)(=O)N
Acetazolamide	D000086	59-66-5	Paralysis	MESH:D010243	1986	CC(=O)NC1=NN=C(S1)S(=O)(=O)N
Acetazolamide	D000086	59-66-5	Pseudotumor Cerebri	MESH:D011559	1986	CC(=O)NC1=NN=C(S1)S(=O)(=O)N
Acetazolamide	D000086	59-66-5	Psychomotor Agitation	MESH:D011595	1986	CC(=O)NC1=NN=C(S1)S(=O)(=O)N
Acetazolamide	D000086	59-66-5	Pulmonary Disease, Chronic Obstructive	MESH:D029424	1986	CC(=O)NC1=NN=C(S1)S(=O)(=O)N
Acetazolamide	D000086	59-66-5	Retinal Artery Occlusion	MESH:D015356	1986	CC(=O)NC1=NN=C(S1)S(=O)(=O)N
Acetazolamide	D000086	59-66-5	Seizures	MESH:D012640	1986	CC(=O)NC1=NN=C(S1)S(=O)(=O)N
Acetazolamide	D000086	59-66-5	Sleep Apnea, Central	MESH:D020182	1986	CC(=O)NC1=NN=C(S1)S(=O)(=O)N
Acetazolamide	D000086	59-66-5	Stroke	MESH:D020521	1986	CC(=O)NC1=NN=C(S1)S(=O)(=O)N
Acetazolamide	D000086	59-66-5	Tremor	MESH:D014202	1986	CC(=O)NC1=NN=C(S1)S(=O)(=O)N
Acetazolamide	D000086	59-66-5	Vision, Low	MESH:D015354	1986	CC(=O)NC1=NN=C(S1)S(=O)(=O)N
acetiromate	C002002	2260-08-04	Hyperlipidemias	MESH:D006949	16748	CC(=O)OC1=C(C=C(C=C1)OC2=C(C=C(C=C2I)C(=O)O)I)I
acetiromate	C002002	2260-08-04	Xanthomatosis	MESH:D014973	16748	CC(=O)OC1=C(C=C(C=C1)OC2=C(C=C(C=C2I)C(=O)O)I)I
Acetohexamide	D000092	968-81-0	Nephrosis	MESH:D009401	1989	CC(=O)C1=CC=C(C=C1)S(=O)(=O)NC(=O)NC2CCCCC2
acetohydroxamic acid	C006358		Urolithiasis	MESH:D052878	1990	CC(=O)NO
Acetone	D000096	67-64-1	Drug-Induced Liver Injury	MESH:D056486	180	CC(=O)C
Acetone	D000096	67-64-1	Seizures	MESH:D012640	180	CC(=O)C
acetone cyanohydrin	C010833	75-86-5	Carcinoma, Ehrlich Tumor	MESH:D002286	6406	CC(C)(C#N)O
acetophenazine	C100162	2751-68-0	Anxiety Disorders	MESH:D001008	17676	CC(=O)C1=CC2=C(C=C1)SC3=CC=CC=C3N2CCCN4CCN(CC4)CCO
acetophenazine	C100162	2751-68-0	Depressive Disorder	MESH:D003866	17676	CC(=O)C1=CC2=C(C=C1)SC3=CC=CC=C3N2CCCN4CCN(CC4)CCO
acetophenazine	C100162	2751-68-0	Heart Diseases	MESH:D006331	17676	CC(=O)C1=CC2=C(C=C1)SC3=CC=CC=C3N2CCCN4CCN(CC4)CCO
acetophenazine	C100162	2751-68-0	Hyperkinesis	MESH:D006948	17676	CC(=O)C1=CC2=C(C=C1)SC3=CC=CC=C3N2CCCN4CCN(CC4)CCO
acetophenazine	C100162	2751-68-0	Neurotic Disorders	MESH:D009497	17676	CC(=O)C1=CC2=C(C=C1)SC3=CC=CC=C3N2CCCN4CCN(CC4)CCO
acetophenazine	C100162	2751-68-0	Paranoid Disorders	MESH:D010259	17676	CC(=O)C1=CC2=C(C=C1)SC3=CC=CC=C3N2CCCN4CCN(CC4)CCO
acetophenazine	C100162	2751-68-0	Psychotic Disorders	MESH:D011618	17676	CC(=O)C1=CC2=C(C=C1)SC3=CC=CC=C3N2CCCN4CCN(CC4)CCO
acetophenazine	C100162	2751-68-0	Schizophrenia	MESH:D012559	17676	CC(=O)C1=CC2=C(C=C1)SC3=CC=CC=C3N2CCCN4CCN(CC4)CCO
acetophenazine	C100162	2751-68-0	Schizophrenia, Childhood	MESH:D012561	17676	CC(=O)C1=CC2=C(C=C1)SC3=CC=CC=C3N2CCCN4CCN(CC4)CCO
acetovanillone	C056165	498-02-2	Albuminuria	MESH:D000419	2214	CC(=O)C1=CC(=C(C=C1)O)OC
acetovanillone	C056165	498-02-2	Anemia	MESH:D000740	2214	CC(=O)C1=CC(=C(C=C1)O)OC
acetovanillone	C056165	498-02-2	Bradycardia	MESH:D001919	2214	CC(=O)C1=CC(=C(C=C1)O)OC
acetovanillone	C056165	498-02-2	Brain Infarction	MESH:D020520	2214	CC(=O)C1=CC(=C(C=C1)O)OC
acetovanillone	C056165	498-02-2	Cardiomyopathy, Alcoholic	MESH:D002310	2214	CC(=O)C1=CC(=C(C=C1)O)OC
acetovanillone	C056165	498-02-2	Diabetic Nephropathies	MESH:D003928	2214	CC(=O)C1=CC(=C(C=C1)O)OC
acetovanillone	C056165	498-02-2	Disease Models, Animal	MESH:D004195	2214	CC(=O)C1=CC(=C(C=C1)O)OC
acetovanillone	C056165	498-02-2	Heart Diseases	MESH:D006331	2214	CC(=O)C1=CC(=C(C=C1)O)OC
acetovanillone	C056165	498-02-2	Hemorrhage	MESH:D006470	2214	CC(=O)C1=CC(=C(C=C1)O)OC
acetovanillone	C056165	498-02-2	Hypertension	MESH:D006973	2214	CC(=O)C1=CC(=C(C=C1)O)OC
acetovanillone	C056165	498-02-2	Hypotension	MESH:D007022	2214	CC(=O)C1=CC(=C(C=C1)O)OC
acetovanillone	C056165	498-02-2	Muscle Weakness	MESH:D018908	2214	CC(=O)C1=CC(=C(C=C1)O)OC
acetovanillone	C056165	498-02-2	Muscular Dystrophy, Duchenne	MESH:D020388	2214	CC(=O)C1=CC(=C(C=C1)O)OC
acetovanillone	C056165	498-02-2	Necrosis	MESH:D009336	2214	CC(=O)C1=CC(=C(C=C1)O)OC
acetovanillone	C056165	498-02-2	Neoplasm Invasiveness	MESH:D009361	2214	CC(=O)C1=CC(=C(C=C1)O)OC
acetovanillone	C056165	498-02-2	Nerve Degeneration	MESH:D009410	2214	CC(=O)C1=CC(=C(C=C1)O)OC
acetovanillone	C056165	498-02-2	Pneumonia	MESH:D011014	2214	CC(=O)C1=CC(=C(C=C1)O)OC
acetovanillone	C056165	498-02-2	Stomach Ulcer	MESH:D013276	2214	CC(=O)C1=CC(=C(C=C1)O)OC
acetovanillone	C056165	498-02-2	Testicular Diseases	MESH:D013733	2214	CC(=O)C1=CC(=C(C=C1)O)OC
acetyl-11-ketoboswellic acid	C094432		Memory Disorders	MESH:D008569	6918115	C[C@@H]1CC[C@@]2(CC[C@@]3(C(=CC(=O)C4[C@]3(CCC5[C@@]4(CC[C@H]([C@]5(C)C(=O)O)OC(=O)C)C)C)C2[C@H]1C)C)C
acetyl-11-ketoboswellic acid	C094432		Movement Disorders	MESH:D009069	6918115	C[C@@H]1CC[C@@]2(CC[C@@]3(C(=CC(=O)C4[C@]3(CCC5[C@@]4(CC[C@H]([C@]5(C)C(=O)O)OC(=O)C)C)C)C2[C@H]1C)C)C
acetyl-11-ketoboswellic acid	C094432		Seizures	MESH:D012640	6918115	C[C@@H]1CC[C@@]2(CC[C@@]3(C(=CC(=O)C4[C@]3(CCC5[C@@]4(CC[C@H]([C@]5(C)C(=O)O)OC(=O)C)C)C)C2[C@H]1C)C)C
Acetylcarnitine	D000108	14992-62-2	Brain Diseases	MESH:D001927	1	CC(=O)OC(CC(=O)[O-])C[N+](C)(C)C
Acetylcarnitine	D000108	14992-62-2	Cardiomyopathies	MESH:D009202	1	CC(=O)OC(CC(=O)[O-])C[N+](C)(C)C
Acetylcarnitine	D000108	14992-62-2	Cataract	MESH:D002386	1	CC(=O)OC(CC(=O)[O-])C[N+](C)(C)C
Acetylcarnitine	D000108	14992-62-2	Drug-Induced Liver Injury	MESH:D056486	1	CC(=O)OC(CC(=O)[O-])C[N+](C)(C)C
Acetylcarnitine	D000108	14992-62-2	Hearing Loss, Sensorineural	MESH:D006319	1	CC(=O)OC(CC(=O)[O-])C[N+](C)(C)C
Acetylcarnitine	D000108	14992-62-2	Hyperalgesia	MESH:D006930	1	CC(=O)OC(CC(=O)[O-])C[N+](C)(C)C
Acetylcarnitine	D000108	14992-62-2	Kidney Diseases	MESH:D007674	1	CC(=O)OC(CC(=O)[O-])C[N+](C)(C)C
Acetylcarnitine	D000108	14992-62-2	Lung Diseases	MESH:D008171	1	CC(=O)OC(CC(=O)[O-])C[N+](C)(C)C
Acetylcarnitine	D000108	14992-62-2	Mitochondrial Diseases	MESH:D028361	1	CC(=O)OC(CC(=O)[O-])C[N+](C)(C)C
Acetylcarnitine	D000108	14992-62-2	Neuralgia	MESH:D009437	1	CC(=O)OC(CC(=O)[O-])C[N+](C)(C)C
Acetylcarnitine	D000108	14992-62-2	Pain	MESH:D010146	1	CC(=O)OC(CC(=O)[O-])C[N+](C)(C)C
Acetylcarnitine	D000108	14992-62-2	Peripheral Nervous System Diseases	MESH:D010523	1	CC(=O)OC(CC(=O)[O-])C[N+](C)(C)C
Acetylcholine	D000109	51-84-3	Alzheimer Disease	MESH:D000544	187	CC(=O)OCC[N+](C)(C)C
Acetylcholine	D000109	51-84-3	Erectile Dysfunction	MESH:D007172	187	CC(=O)OCC[N+](C)(C)C
Acetylcholine	D000109	51-84-3	Hypertension	MESH:D006973	187	CC(=O)OCC[N+](C)(C)C
Acetylcholine	D000109	51-84-3	Hypotension	MESH:D007022	187	CC(=O)OCC[N+](C)(C)C
Acetylcysteine	D000111	616-91-1	Acute Kidney Injury	MESH:D058186	12035	CC(=O)N[C@@H](CS)C(=O)O
Acetylcysteine	D000111	616-91-1	Anemia	MESH:D000740	12035	CC(=O)N[C@@H](CS)C(=O)O
Acetylcysteine	D000111	616-91-1	Angina, Unstable	MESH:D000789	12035	CC(=O)N[C@@H](CS)C(=O)O
Acetylcysteine	D000111	616-91-1	Arteritis	MESH:D001167	12035	CC(=O)N[C@@H](CS)C(=O)O
Acetylcysteine	D000111	616-91-1	Bipolar Disorder	MESH:D001714	12035	CC(=O)N[C@@H](CS)C(=O)O
Acetylcysteine	D000111	616-91-1	Brain Edema	MESH:D001929	12035	CC(=O)N[C@@H](CS)C(=O)O
Acetylcysteine	D000111	616-91-1	Brain Injuries	MESH:D001930	12035	CC(=O)N[C@@H](CS)C(=O)O
Acetylcysteine	D000111	616-91-1	Carcinoma, Hepatocellular	MESH:D006528	12035	CC(=O)N[C@@H](CS)C(=O)O
Acetylcysteine	D000111	616-91-1	Carcinoma, Squamous Cell	MESH:D002294	12035	CC(=O)N[C@@H](CS)C(=O)O
Acetylcysteine	D000111	616-91-1	Cardiomyopathies	MESH:D009202	12035	CC(=O)N[C@@H](CS)C(=O)O
Acetylcysteine	D000111	616-91-1	Cardiovascular Abnormalities	MESH:D018376	12035	CC(=O)N[C@@H](CS)C(=O)O
Acetylcysteine	D000111	616-91-1	Cardiovirus Infections	MESH:D018188	12035	CC(=O)N[C@@H](CS)C(=O)O
Acetylcysteine	D000111	616-91-1	Cartilage Diseases	MESH:D002357	12035	CC(=O)N[C@@H](CS)C(=O)O
Acetylcysteine	D000111	616-91-1	Cell Transformation, Neoplastic	MESH:D002471	12035	CC(=O)N[C@@H](CS)C(=O)O
Acetylcysteine	D000111	616-91-1	Chromosome Aberrations	MESH:D002869	12035	CC(=O)N[C@@H](CS)C(=O)O
Acetylcysteine	D000111	616-91-1	Chromosome Breakage	MESH:D019457	12035	CC(=O)N[C@@H](CS)C(=O)O
Acetylcysteine	D000111	616-91-1	Cocaine-Related Disorders	MESH:D019970	12035	CC(=O)N[C@@H](CS)C(=O)O
Acetylcysteine	D000111	616-91-1	Colonic Neoplasms	MESH:D003110	12035	CC(=O)N[C@@H](CS)C(=O)O
Acetylcysteine	D000111	616-91-1	Compartment Syndromes	MESH:D003161	12035	CC(=O)N[C@@H](CS)C(=O)O
Acetylcysteine	D000111	616-91-1	Cystic Fibrosis	MESH:D003550	12035	CC(=O)N[C@@H](CS)C(=O)O
Acetylcysteine	D000111	616-91-1	Cystitis	MESH:D003556	12035	CC(=O)N[C@@H](CS)C(=O)O
Acetylcysteine	D000111	616-91-1	Death, Sudden	MESH:D003645	12035	CC(=O)N[C@@H](CS)C(=O)O
Acetylcysteine	D000111	616-91-1	Demyelinating Diseases	MESH:D003711	12035	CC(=O)N[C@@H](CS)C(=O)O
Acetylcysteine	D000111	616-91-1	Depressive Disorder, Major	MESH:D003865	12035	CC(=O)N[C@@H](CS)C(=O)O
Acetylcysteine	D000111	616-91-1	Diabetes Complications	MESH:D048909	12035	CC(=O)N[C@@H](CS)C(=O)O
Acetylcysteine	D000111	616-91-1	Diabetic Angiopathies	MESH:D003925	12035	CC(=O)N[C@@H](CS)C(=O)O
Acetylcysteine	D000111	616-91-1	Diabetic Cardiomyopathies	MESH:D058065	12035	CC(=O)N[C@@H](CS)C(=O)O
Acetylcysteine	D000111	616-91-1	Disseminated Intravascular Coagulation	MESH:D004211	12035	CC(=O)N[C@@H](CS)C(=O)O
Acetylcysteine	D000111	616-91-1	Drug Eruptions	MESH:D003875	12035	CC(=O)N[C@@H](CS)C(=O)O
Acetylcysteine	D000111	616-91-1	Drug Hypersensitivity	MESH:D004342	12035	CC(=O)N[C@@H](CS)C(=O)O
Acetylcysteine	D000111	616-91-1	Drug-Induced Liver Injury	MESH:D056486	12035	CC(=O)N[C@@H](CS)C(=O)O
Acetylcysteine	D000111	616-91-1	Dyslipidemias	MESH:D050171	12035	CC(=O)N[C@@H](CS)C(=O)O
Acetylcysteine	D000111	616-91-1	Ear Diseases	MESH:D004427	12035	CC(=O)N[C@@H](CS)C(=O)O
Acetylcysteine	D000111	616-91-1	Epstein-Barr Virus Infections	MESH:D020031	12035	CC(=O)N[C@@H](CS)C(=O)O
Acetylcysteine	D000111	616-91-1	Esophageal Neoplasms	MESH:D004938	12035	CC(=O)N[C@@H](CS)C(=O)O
Acetylcysteine	D000111	616-91-1	Fatty Liver	MESH:D005234	12035	CC(=O)N[C@@H](CS)C(=O)O
Acetylcysteine	D000111	616-91-1	Gastrointestinal Diseases	MESH:D005767	12035	CC(=O)N[C@@H](CS)C(=O)O
Acetylcysteine	D000111	616-91-1	Glucose Intolerance	MESH:D018149	12035	CC(=O)N[C@@H](CS)C(=O)O
Acetylcysteine	D000111	616-91-1	Hearing Disorders	MESH:D006311	12035	CC(=O)N[C@@H](CS)C(=O)O
Acetylcysteine	D000111	616-91-1	Hearing Loss	MESH:D034381	12035	CC(=O)N[C@@H](CS)C(=O)O
Acetylcysteine	D000111	616-91-1	Heart Diseases	MESH:D006331	12035	CC(=O)N[C@@H](CS)C(=O)O
Acetylcysteine	D000111	616-91-1	Hematuria	MESH:D006417	12035	CC(=O)N[C@@H](CS)C(=O)O
Acetylcysteine	D000111	616-91-1	Hemorrhage	MESH:D006470	12035	CC(=O)N[C@@H](CS)C(=O)O
Acetylcysteine	D000111	616-91-1	Hepatic Encephalopathy	MESH:D006501	12035	CC(=O)N[C@@H](CS)C(=O)O
Acetylcysteine	D000111	616-91-1	Hepatitis	MESH:D006505	12035	CC(=O)N[C@@H](CS)C(=O)O
Acetylcysteine	D000111	616-91-1	Hepatomegaly	MESH:D006529	12035	CC(=O)N[C@@H](CS)C(=O)O
Acetylcysteine	D000111	616-91-1	Hypercholesterolemia	MESH:D006937	12035	CC(=O)N[C@@H](CS)C(=O)O
Acetylcysteine	D000111	616-91-1	Hyperglycemia	MESH:D006943	12035	CC(=O)N[C@@H](CS)C(=O)O
Acetylcysteine	D000111	616-91-1	Hyperkinesis	MESH:D006948	12035	CC(=O)N[C@@H](CS)C(=O)O
Acetylcysteine	D000111	616-91-1	Hyperoxaluria	MESH:D006959	12035	CC(=O)N[C@@H](CS)C(=O)O
Acetylcysteine	D000111	616-91-1	Hyperplasia	MESH:D006965	12035	CC(=O)N[C@@H](CS)C(=O)O
Acetylcysteine	D000111	616-91-1	Hypersensitivity	MESH:D006967	12035	CC(=O)N[C@@H](CS)C(=O)O
Acetylcysteine	D000111	616-91-1	Hypersensitivity, Delayed	MESH:D006968	12035	CC(=O)N[C@@H](CS)C(=O)O
Acetylcysteine	D000111	616-91-1	Hypertension	MESH:D006973	12035	CC(=O)N[C@@H](CS)C(=O)O
Acetylcysteine	D000111	616-91-1	Hypertrophy	MESH:D006984	12035	CC(=O)N[C@@H](CS)C(=O)O
Acetylcysteine	D000111	616-91-1	Hypotension	MESH:D007022	12035	CC(=O)N[C@@H](CS)C(=O)O
Acetylcysteine	D000111	616-91-1	Infant, Newborn, Diseases	MESH:D007232	12035	CC(=O)N[C@@H](CS)C(=O)O
Acetylcysteine	D000111	616-91-1	Inflammation	MESH:D007249	12035	CC(=O)N[C@@H](CS)C(=O)O
Acetylcysteine	D000111	616-91-1	Insulin Resistance	MESH:D007333	12035	CC(=O)N[C@@H](CS)C(=O)O
Acetylcysteine	D000111	616-91-1	Kidney Diseases	MESH:D007674	12035	CC(=O)N[C@@H](CS)C(=O)O
Acetylcysteine	D000111	616-91-1	Kidney Tubular Necrosis, Acute	MESH:D007683	12035	CC(=O)N[C@@H](CS)C(=O)O
Acetylcysteine	D000111	616-91-1	Learning Disorders	MESH:D007859	12035	CC(=O)N[C@@H](CS)C(=O)O
Acetylcysteine	D000111	616-91-1	Liver Diseases	MESH:D008107	12035	CC(=O)N[C@@H](CS)C(=O)O
Acetylcysteine	D000111	616-91-1	Liver Failure	MESH:D017093	12035	CC(=O)N[C@@H](CS)C(=O)O
Acetylcysteine	D000111	616-91-1	Liver Failure, Acute	MESH:D017114	12035	CC(=O)N[C@@H](CS)C(=O)O
Acetylcysteine	D000111	616-91-1	Liver Neoplasms, Experimental	MESH:D008114	12035	CC(=O)N[C@@H](CS)C(=O)O
Acetylcysteine	D000111	616-91-1	Lung Diseases	MESH:D008171	12035	CC(=O)N[C@@H](CS)C(=O)O
Acetylcysteine	D000111	616-91-1	Lung Injury	MESH:D055370	12035	CC(=O)N[C@@H](CS)C(=O)O
Acetylcysteine	D000111	616-91-1	Memory Disorders	MESH:D008569	12035	CC(=O)N[C@@H](CS)C(=O)O
Acetylcysteine	D000111	616-91-1	Micronuclei, Chromosome-Defective	MESH:D048629	12035	CC(=O)N[C@@H](CS)C(=O)O
Acetylcysteine	D000111	616-91-1	Movement Disorders	MESH:D009069	12035	CC(=O)N[C@@H](CS)C(=O)O
Acetylcysteine	D000111	616-91-1	Multiple Organ Failure	MESH:D009102	12035	CC(=O)N[C@@H](CS)C(=O)O
Acetylcysteine	D000111	616-91-1	Myocardial Infarction	MESH:D009203	12035	CC(=O)N[C@@H](CS)C(=O)O
Acetylcysteine	D000111	616-91-1	Myocardial Ischemia	MESH:D017202	12035	CC(=O)N[C@@H](CS)C(=O)O
Acetylcysteine	D000111	616-91-1	Myocardial Reperfusion Injury	MESH:D015428	12035	CC(=O)N[C@@H](CS)C(=O)O
Acetylcysteine	D000111	616-91-1	Myocarditis	MESH:D009205	12035	CC(=O)N[C@@H](CS)C(=O)O
Acetylcysteine	D000111	616-91-1	Necrosis	MESH:D009336	12035	CC(=O)N[C@@H](CS)C(=O)O
Acetylcysteine	D000111	616-91-1	Neoplasm Invasiveness	MESH:D009361	12035	CC(=O)N[C@@H](CS)C(=O)O
Acetylcysteine	D000111	616-91-1	Neoplasm Metastasis	MESH:D009362	12035	CC(=O)N[C@@H](CS)C(=O)O
Acetylcysteine	D000111	616-91-1	Nerve Degeneration	MESH:D009410	12035	CC(=O)N[C@@H](CS)C(=O)O
Acetylcysteine	D000111	616-91-1	Neural Tube Defects	MESH:D009436	12035	CC(=O)N[C@@H](CS)C(=O)O
Acetylcysteine	D000111	616-91-1	Neurotoxicity Syndromes	MESH:D020258	12035	CC(=O)N[C@@H](CS)C(=O)O
Acetylcysteine	D000111	616-91-1	Obesity	MESH:D009765	12035	CC(=O)N[C@@H](CS)C(=O)O
Acetylcysteine	D000111	616-91-1	Pain	MESH:D010146	12035	CC(=O)N[C@@H](CS)C(=O)O
Acetylcysteine	D000111	616-91-1	Peripheral Nervous System Diseases	MESH:D010523	12035	CC(=O)N[C@@H](CS)C(=O)O
Acetylcysteine	D000111	616-91-1	Poisoning	MESH:D011041	12035	CC(=O)N[C@@H](CS)C(=O)O
Acetylcysteine	D000111	616-91-1	Protein Deficiency	MESH:D011488	12035	CC(=O)N[C@@H](CS)C(=O)O
Acetylcysteine	D000111	616-91-1	Proteinuria	MESH:D011507	12035	CC(=O)N[C@@H](CS)C(=O)O
Acetylcysteine	D000111	616-91-1	Pulmonary Edema	MESH:D011654	12035	CC(=O)N[C@@H](CS)C(=O)O
Acetylcysteine	D000111	616-91-1	Pulmonary Fibrosis	MESH:D011658	12035	CC(=O)N[C@@H](CS)C(=O)O
Acetylcysteine	D000111	616-91-1	Renal Insufficiency	MESH:D051437	12035	CC(=O)N[C@@H](CS)C(=O)O
Acetylcysteine	D000111	616-91-1	Renal Insufficiency, Chronic	MESH:D051436	12035	CC(=O)N[C@@H](CS)C(=O)O
Acetylcysteine	D000111	616-91-1	Respiratory Distress Syndrome, Adult	MESH:D012128	12035	CC(=O)N[C@@H](CS)C(=O)O
Acetylcysteine	D000111	616-91-1	Schistosomiasis mansoni	MESH:D012555	12035	CC(=O)N[C@@H](CS)C(=O)O
Acetylcysteine	D000111	616-91-1	Seizures	MESH:D012640	12035	CC(=O)N[C@@H](CS)C(=O)O
Acetylcysteine	D000111	616-91-1	Skin Neoplasms	MESH:D012878	12035	CC(=O)N[C@@H](CS)C(=O)O
Acetylcysteine	D000111	616-91-1	Stomach Ulcer	MESH:D013276	12035	CC(=O)N[C@@H](CS)C(=O)O
Acetylcysteine	D000111	616-91-1	Substance Withdrawal Syndrome	MESH:D013375	12035	CC(=O)N[C@@H](CS)C(=O)O
Acetylcysteine	D000111	616-91-1	Urinary Bladder Calculi	MESH:D001744	12035	CC(=O)N[C@@H](CS)C(=O)O
Acetylcysteine	D000111	616-91-1	Ventricular Dysfunction	MESH:D018754	12035	CC(=O)N[C@@H](CS)C(=O)O
Sialic Acids	D012794		Acute Kidney Injury	MESH:D058186	349960	CC(=O)NC(C(CC(=O)C(=O)O)O)C(C(C(CO)O)O)O.C(C(C(C(C(C(CO)O)O)O)N)O)C(=O)C(=O)O
acetylsalicylic acid lysinate	C010395	37933-78-1	Hypertension	MESH:D006973	44219	CC(=O)OC1=CC=CC=C1C(=O)[O-].C(CC[NH3+])CC(C(=O)O)N
acetylsalicylic acid lysinate	C010395	37933-78-1	Muscular Diseases	MESH:D009135	44219	CC(=O)OC1=CC=CC=C1C(=O)[O-].C(CC[NH3+])CC(C(=O)O)N
acetylsalicylic acid lysinate	C010395	37933-78-1	Pain	MESH:D010146	44219	CC(=O)OC1=CC=CC=C1C(=O)[O-].C(CC[NH3+])CC(C(=O)O)N
acetylsalicylic acid lysinate	C010395	37933-78-1	Pain, Postoperative	MESH:D010149	44219	CC(=O)OC1=CC=CC=C1C(=O)[O-].C(CC[NH3+])CC(C(=O)O)N
acetylsalicylic acid lysinate	C010395	37933-78-1	Thrombosis	MESH:D013927	44219	CC(=O)OC1=CC=CC=C1C(=O)[O-].C(CC[NH3+])CC(C(=O)O)N
acetylspiramycin	C033163	24916-51-6	Toxoplasmosis, Congenital	MESH:D014125	5282173	C[C@@H]1C/C=C/C=C/[C@@H]([C@@H](C[C@@H]([C@@H]([C@H]([C@@H](CC(=O)O1)OC(=O)C)OC)O[C@H]2[C@@H]([C@H]([C@@H]([C@H](O2)C)O[C@H]3C[C@@]([C@H]([C@@H](O3)C)O)(C)O)N(C)C)O)CC=O)C)O[C@H]4CC[C@@H]([C@@H](O4)C)N(C)C
acetylspiramycin	C033163	24916-51-6	Toxoplasmosis, Ocular	MESH:D014126	5282173	C[C@@H]1C/C=C/C=C/[C@@H]([C@@H](C[C@@H]([C@@H]([C@H]([C@@H](CC(=O)O1)OC(=O)C)OC)O[C@H]2[C@@H]([C@H]([C@@H]([C@H](O2)C)O[C@H]3C[C@@]([C@H]([C@@H](O3)C)O)(C)O)N(C)C)O)CC=O)C)O[C@H]4CC[C@@H]([C@@H](O4)C)N(C)C
acetylstrophanthidin	C004681	60-38-8	Heart Failure	MESH:D006333	261075	CC(=O)O[C@H]1CC[C@@]2([C@H]3CC[C@@]4([C@H](CC[C@@]4([C@@H]3CC[C@@]2(C1)O)O)C5=CC(=O)OC5)C)C=O
acipimox	C027696	51037-30-0	Arteriosclerosis	MESH:D001161	5310993	CC1=CN=C(C=[N+]1[O-])C(=O)O
acipimox	C027696	51037-30-0	Hypercholesterolemia	MESH:D006937	5310993	CC1=CN=C(C=[N+]1[O-])C(=O)O
Acitretin	D017255	55079-83-9	Arthritis, Psoriatic	MESH:D015535	5284513	CC1=CC(=C(C(=C1/C=C/C(=C/C=C/C(=C/C(=O)O)/C)/C)C)C)OC
Acitretin	D017255	55079-83-9	Carcinoma, Squamous Cell	MESH:D002294	5284513	CC1=CC(=C(C(=C1/C=C/C(=C/C=C/C(=C/C(=O)O)/C)/C)C)C)OC
Acitretin	D017255	55079-83-9	Melanoma	MESH:D008545	5284513	CC1=CC(=C(C(=C1/C=C/C(=C/C=C/C(=C/C(=O)O)/C)/C)C)C)OC
Acitretin	D017255	55079-83-9	Papillon-Lefevre Disease	MESH:D010214	5284513	CC1=CC(=C(C(=C1/C=C/C(=C/C=C/C(=C/C(=O)O)/C)/C)C)C)OC
Acitretin	D017255	55079-83-9	Psoriasis	MESH:D011565	5284513	CC1=CC(=C(C(=C1/C=C/C(=C/C=C/C(=C/C(=O)O)/C)/C)C)C)OC
Acitretin	D017255	55079-83-9	Skin Neoplasms	MESH:D012878	5284513	CC1=CC(=C(C(=C1/C=C/C(=C/C=C/C(=C/C(=O)O)/C)/C)C)C)OC
Acitretin	D017255	55079-83-9	Tongue Neoplasms	MESH:D014062	5284513	CC1=CC(=C(C(=C1/C=C/C(=C/C=C/C(=C/C(=O)O)/C)/C)C)C)OC
acivicin	C006303	52583-41-2	Cholestasis	MESH:D002779	2007	C1C(ON=C1Cl)C(C(=O)O)N
acivicin	C006303	52583-41-2	Glycosuria	MESH:D006029	2007	C1C(ON=C1Cl)C(C(=O)O)N
acivicin	C006303	52583-41-2	Kidney Diseases	MESH:D007674	2007	C1C(ON=C1Cl)C(C(=O)O)N
Aclarubicin	D015250	57576-44-0	Leukemia, Myeloid, Acute	MESH:D015470	2008	CCC1(CC(C2=C(C1C(=O)OC)C=C3C(=C2O)C(=O)C4=C(C3=O)C=CC=C4O)OC5CC(C(C(O5)C)OC6CC(C(C(O6)C)OC7CCC(=O)C(O7)C)O)N(C)C)O
aclidinium bromide	C542859		Pulmonary Disease, Chronic Obstructive	MESH:D029424	11519741	C1C[N+]2(CCC1[C@H](C2)OC(=O)C(C3=CC=CS3)(C4=CC=CS4)O)CCCOC5=CC=CC=C5.[Br-]
Aconitine	D000157	302-27-2	Neoplasm Invasiveness	MESH:D009361	2012	CCN1CC2(C(CC(C34C2C(C(C31)C5(C6C4CC(C6OC(=O)C7=CC=CC=C7)(C(C5O)OC)O)OC(=O)C)OC)OC)O)COC
AC protocol	C038334		Breast Neoplasms	MESH:D001943	56841756	C[C@H]1[C@H]([C@H](C[C@@H](O1)O[C@H]2C[C@@](CC3=C(C4=C(C(=C23)O)C(=O)C5=C(C4=O)C=CC=C5OC)O)(C(=O)CO)O)N)O.C1CNP(=O)(OC1)N(CCCl)CCCl
Acridine Orange	D000165	494-38-2	Melanoma	MESH:D008545	62344	CN(C)C1=CC2=C(C=C1)C=C3C=CC(=CC3=N2)N(C)C
Acridine Orange	D000165	494-38-2	Neuroblastoma	MESH:D009447	62344	CN(C)C1=CC2=C(C=C1)C=C3C=CC(=CC3=N2)N(C)C
acrivastine	C043648		Urticaria	MESH:D014581	5284514	CC1=CC=C(C=C1)/C(=C\CN2CCCC2)/C3=CC=CC(=N3)/C=C/C(=O)O
Acrolein	D000171	107-02-8	Colorectal Neoplasms	MESH:D015179	7847	C=CC=O
Acrolein	D000171	107-02-8	Melanoma, Experimental	MESH:D008546	7847	C=CC=O
Acrylonitrile	D000181	107-13-1	Chorea	MESH:D002819	7855	C=CC#N
acteoside	C058956	61276-17-3	Inflammation	MESH:D007249	5281800	C[C@H]1[C@@H]([C@H]([C@H]([C@@H](O1)O[C@@H]2[C@H]([C@@H](O[C@@H]([C@H]2OC(=O)/C=C/C3=CC(=C(C=C3)O)O)CO)OCCC4=CC(=C(C=C4)O)O)O)O)O)O
acteoside	C058956	61276-17-3	Leukemia	MESH:D007938	5281800	C[C@H]1[C@@H]([C@H]([C@H]([C@@H](O1)O[C@@H]2[C@H]([C@@H](O[C@@H]([C@H]2OC(=O)/C=C/C3=CC(=C(C=C3)O)O)CO)OCCC4=CC(=C(C=C4)O)O)O)O)O)O
acteoside	C058956	61276-17-3	Skin Neoplasms	MESH:D012878	5281800	C[C@H]1[C@@H]([C@H]([C@H]([C@@H](O1)O[C@@H]2[C@H]([C@@H](O[C@@H]([C@H]2OC(=O)/C=C/C3=CC(=C(C=C3)O)O)CO)OCCC4=CC(=C(C=C4)O)O)O)O)O)O
ACTH (4-10)	C011394	4037-01-08	Epilepsy	MESH:D004827	123787	CSCC[C@@H](C(=O)N[C@@H](CCC(=O)O)C(=O)N[C@@H](CC1=CN=CN1)C(=O)N[C@@H](CC2=CC=CC=C2)C(=O)N[C@@H](CCCN=C(N)N)C(=O)N[C@@H](CC3=CNC4=CC=CC=C43)C(=O)NCC(=O)O)N
ACTH (4-10), Phe(7)-	C034159	39877-09-3	Epilepsy	MESH:D004827	193798	CSCC[C@@H](C(=O)N[C@@H](CCC(=O)O)C(=O)N[C@@H](CC1C=NC=N1)C(=O)N[C@H](CC2=CC=CC=C2)C(=O)N[C@@H](CCCN=C(N)N)C(=O)N[C@@H](CC3=CNC4=CC=CC=C43)C(=O)NCC(=O)O)N
ACTH (4-9)	C028024	56236-83-0	Epilepsy	MESH:D004827	123993	CSCCC(C(=O)N[C@@H](CCC(=O)O)C(=O)N[C@@H](CC1=CN=CN1)C(=O)N[C@@H](CC2=CC=CC=C2)C(=O)N[C@@H](CCCN=C(N)N)C(=O)N[C@@H](CC3=CNC4=CC=CC=C43)C(=O)O)N
ACTH (4-9)	C028024	56236-83-0	Nerve Degeneration	MESH:D009410	123993	CSCCC(C(=O)N[C@@H](CCC(=O)O)C(=O)N[C@@H](CC1=CN=CN1)C(=O)N[C@@H](CC2=CC=CC=C2)C(=O)N[C@@H](CCCN=C(N)N)C(=O)N[C@@H](CC3=CNC4=CC=CC=C43)C(=O)O)N
Cosyntropin	D003366	16960-16-0	Spasms, Infantile	MESH:D013036	16129617	CC(C)[C@@H](C(=O)NCC(=O)N[C@H](CCCCN)C(=O)N[C@H](CCCCN)C(=O)N[C@H](CCCNC(=N)N)C(=O)N[C@H](CCCNC(=N)N)C(=O)N1CCC[C@H]1C(=O)N[C@@H](C(C)C)C(=O)N[C@@H](CCCCN)C(=O)N[C@@H](C(C)C)C(=O)N[C@@H](CC2=CC=C(C=C2)O)C(=O)N3CCC[C@H]3C(=O)O)NC(=O)[C@@H]4CCCN4C(=O)[C@H](CCCCN)NC(=O)CNC(=O)[C@H](CC5=CNC6=CC=CC=C65)NC(=O)[C@H](CCCNC(=N)N)NC(=O)[C@H](CC7=CC=CC=C7)NC(=O)[C@H](CC8=CNC=N8)NC(=O)[C@H](CCC(=O)O)NC(=O)[C…
Acyclovir	D000212	59277-89-3	Acquired Immunodeficiency Syndrome	MESH:D000163	2022	C1=NC2=C(N1COCCO)NC(=NC2=O)N
Acyclovir	D000212	59277-89-3	AIDS-Related Complex	MESH:D000386	2022	C1=NC2=C(N1COCCO)NC(=NC2=O)N
Acyclovir	D000212	59277-89-3	AIDS-Related Opportunistic Infections	MESH:D017088	2022	C1=NC2=C(N1COCCO)NC(=NC2=O)N
Acyclovir	D000212	59277-89-3	Bacterial Infections	MESH:D001424	2022	C1=NC2=C(N1COCCO)NC(=NC2=O)N
Acyclovir	D000212	59277-89-3	Cystitis	MESH:D003556	2022	C1=NC2=C(N1COCCO)NC(=NC2=O)N
Acyclovir	D000212	59277-89-3	Cytomegalovirus Infections	MESH:D003586	2022	C1=NC2=C(N1COCCO)NC(=NC2=O)N
Acyclovir	D000212	59277-89-3	Encephalitis	MESH:D004660	2022	C1=NC2=C(N1COCCO)NC(=NC2=O)N
Acyclovir	D000212	59277-89-3	Encephalitis, Herpes Simplex	MESH:D020803	2022	C1=NC2=C(N1COCCO)NC(=NC2=O)N
Acyclovir	D000212	59277-89-3	Encephalitis, Viral	MESH:D018792	2022	C1=NC2=C(N1COCCO)NC(=NC2=O)N
Acyclovir	D000212	59277-89-3	Facial Nerve Diseases	MESH:D005155	2022	C1=NC2=C(N1COCCO)NC(=NC2=O)N
Acyclovir	D000212	59277-89-3	Hepatitis B	MESH:D006509	2022	C1=NC2=C(N1COCCO)NC(=NC2=O)N
Acyclovir	D000212	59277-89-3	Herpes Genitalis	MESH:D006558	2022	C1=NC2=C(N1COCCO)NC(=NC2=O)N
Acyclovir	D000212	59277-89-3	Herpes Simplex	MESH:D006561	2022	C1=NC2=C(N1COCCO)NC(=NC2=O)N
Acyclovir	D000212	59277-89-3	Herpesviridae Infections	MESH:D006566	2022	C1=NC2=C(N1COCCO)NC(=NC2=O)N
Acyclovir	D000212	59277-89-3	Herpes Zoster	MESH:D006562	2022	C1=NC2=C(N1COCCO)NC(=NC2=O)N
Acyclovir	D000212	59277-89-3	Herpes Zoster Ophthalmicus	MESH:D006563	2022	C1=NC2=C(N1COCCO)NC(=NC2=O)N
Acyclovir	D000212	59277-89-3	Herpes Zoster Oticus	MESH:D016697	2022	C1=NC2=C(N1COCCO)NC(=NC2=O)N
Acyclovir	D000212	59277-89-3	Leukoencephalopathies	MESH:D056784	2022	C1=NC2=C(N1COCCO)NC(=NC2=O)N
Acyclovir	D000212	59277-89-3	Meningoencephalitis	MESH:D008590	2022	C1=NC2=C(N1COCCO)NC(=NC2=O)N
Acyclovir	D000212	59277-89-3	Necrosis	MESH:D009336	2022	C1=NC2=C(N1COCCO)NC(=NC2=O)N
Acyclovir	D000212	59277-89-3	Neuralgia	MESH:D009437	2022	C1=NC2=C(N1COCCO)NC(=NC2=O)N
Acyclovir	D000212	59277-89-3	Retinal Necrosis Syndrome, Acute	MESH:D015882	2022	C1=NC2=C(N1COCCO)NC(=NC2=O)N
acyline	C109238	170157-13-8	Infertility, Male	MESH:D007248	16137348	C[C@H](C(=O)N)NC(=O)[C@@H]1CCCN1C(=O)[C@H](CCCCNC(C)C)NC(=O)[C@H](CC(C)C)NC(=O)[C@@H](CC2=CC=C(C=C2)NC(=O)C)NC(=O)[C@H](CC3=CC=C(C=C3)NC(=O)C)NC(=O)[C@H](CO)NC(=O)[C@@H](CC4=CN=CC=C4)NC(=O)[C@@H](CC5=CC=C(C=C5)Cl)NC(=O)[C@@H](CC6=CC7=CC=CC=C7C=C6)NC(=O)C
adafenoxate	C054061	82168-26-1	Amnesia	MESH:D000647	64517	C1C2CC3CC1CC(C2)(C3)NCCOC(=O)COC4=CC=C(C=C4)Cl
Adapalene	D000068816		Acne Vulgaris	MESH:D000152	60164	COC1=C(C=C(C=C1)C2=CC3=C(C=C2)C=C(C=C3)C(=O)O)C45CC6CC(C4)CC(C6)C5
Adapalene	D000068816		Inflammation	MESH:D007249	60164	COC1=C(C=C(C=C1)C2=CC3=C(C=C2)C=C(C=C3)C(=O)O)C45CC6CC(C4)CC(C6)C5
Adapalene	D000068816		Pain	MESH:D010146	60164	COC1=C(C=C(C=C1)C2=CC3=C(C=C2)C=C(C=C3)C(=O)O)C45CC6CC(C4)CC(C6)C5
Adapalene	D000068816		Psoriasis	MESH:D011565	60164	COC1=C(C=C(C=C1)C2=CC3=C(C=C2)C=C(C=C3)C(=O)O)C45CC6CC(C4)CC(C6)C5
adefovir	C053001	106941-25-7	Ascites	MESH:D001201	60172	C1=NC2=C(C(=N1)N)N=CN2CCOCP(=O)(O)O
adefovir	C053001	106941-25-7	Hepatitis B	MESH:D006509	60172	C1=NC2=C(C(=N1)N)N=CN2CCOCP(=O)(O)O
adefovir	C053001	106941-25-7	Hepatitis B, Chronic	MESH:D019694	60172	C1=NC2=C(C(=N1)N)N=CN2CCOCP(=O)(O)O
adefovir	C053001	106941-25-7	Liver Cirrhosis	MESH:D008103	60172	C1=NC2=C(C(=N1)N)N=CN2CCOCP(=O)(O)O
adefovir dipivoxil	C106812	142340-99-6	Hepatitis B	MESH:D006509	60871	CC(C)(C)C(=O)OCOP(=O)(COCCN1C=NC2=C1N=CN=C2N)OCOC(=O)C(C)(C)C
adefovir dipivoxil	C106812	142340-99-6	Hepatitis B, Chronic	MESH:D019694	60871	CC(C)(C)C(=O)OCOP(=O)(COCCN1C=NC2=C1N=CN=C2N)OCOC(=O)C(C)(C)C
adefovir dipivoxil	C106812	142340-99-6	HIV Infections	MESH:D015658	60871	CC(C)(C)C(=O)OCOP(=O)(COCCN1C=NC2=C1N=CN=C2N)OCOC(=O)C(C)(C)C
adefovir dipivoxil	C106812	142340-99-6	Jaundice	MESH:D007565	60871	CC(C)(C)C(=O)OCOP(=O)(COCCN1C=NC2=C1N=CN=C2N)OCOC(=O)C(C)(C)C
adefovir dipivoxil	C106812	142340-99-6	Liver Cirrhosis	MESH:D008103	60871	CC(C)(C)C(=O)OCOP(=O)(COCCN1C=NC2=C1N=CN=C2N)OCOC(=O)C(C)(C)C
adefovir dipivoxil	C106812	142340-99-6	Liver Cirrhosis, Biliary	MESH:D008105	60871	CC(C)(C)C(=O)OCOP(=O)(COCCN1C=NC2=C1N=CN=C2N)OCOC(=O)C(C)(C)C
adefovir dipivoxil	C106812	142340-99-6	Liver Failure	MESH:D017093	60871	CC(C)(C)C(=O)OCOP(=O)(COCCN1C=NC2=C1N=CN=C2N)OCOC(=O)C(C)(C)C
adefovir dipivoxil	C106812	142340-99-6	Viremia	MESH:D014766	60871	CC(C)(C)C(=O)OCOP(=O)(COCCN1C=NC2=C1N=CN=C2N)OCOC(=O)C(C)(C)C
Adenosine	D000241	58-61-7	Arrhythmias, Cardiac	MESH:D001145	60961	C1=NC2=C(C(=N1)N)N=CN2[C@H]3[C@@H]([C@@H]([C@H](O3)CO)O)O
Adenosine	D000241	58-61-7	Asthma	MESH:D001249	60961	C1=NC2=C(C(=N1)N)N=CN2[C@H]3[C@@H]([C@@H]([C@H](O3)CO)O)O
Adenosine	D000241	58-61-7	Atrial Flutter	MESH:D001282	60961	C1=NC2=C(C(=N1)N)N=CN2[C@H]3[C@@H]([C@@H]([C@H](O3)CO)O)O
Adenosine	D000241	58-61-7	Cardiomyopathies	MESH:D009202	60961	C1=NC2=C(C(=N1)N)N=CN2[C@H]3[C@@H]([C@@H]([C@H](O3)CO)O)O
Adenosine	D000241	58-61-7	Epilepsy	MESH:D004827	60961	C1=NC2=C(C(=N1)N)N=CN2[C@H]3[C@@H]([C@@H]([C@H](O3)CO)O)O
Adenosine	D000241	58-61-7	Epilepsy, Tonic-Clonic	MESH:D004830	60961	C1=NC2=C(C(=N1)N)N=CN2[C@H]3[C@@H]([C@@H]([C@H](O3)CO)O)O
Adenosine	D000241	58-61-7	Heart Failure	MESH:D006333	60961	C1=NC2=C(C(=N1)N)N=CN2[C@H]3[C@@H]([C@@H]([C@H](O3)CO)O)O
Adenosine	D000241	58-61-7	Hyperalgesia	MESH:D006930	60961	C1=NC2=C(C(=N1)N)N=CN2[C@H]3[C@@H]([C@@H]([C@H](O3)CO)O)O
Adenosine	D000241	58-61-7	Hypertension	MESH:D006973	60961	C1=NC2=C(C(=N1)N)N=CN2[C@H]3[C@@H]([C@@H]([C@H](O3)CO)O)O
Adenosine	D000241	58-61-7	Hypertension, Renal	MESH:D006977	60961	C1=NC2=C(C(=N1)N)N=CN2[C@H]3[C@@H]([C@@H]([C@H](O3)CO)O)O
Adenosine	D000241	58-61-7	Myocardial Ischemia	MESH:D017202	60961	C1=NC2=C(C(=N1)N)N=CN2[C@H]3[C@@H]([C@@H]([C@H](O3)CO)O)O
Adenosine	D000241	58-61-7	Necrosis	MESH:D009336	60961	C1=NC2=C(C(=N1)N)N=CN2[C@H]3[C@@H]([C@@H]([C@H](O3)CO)O)O
Adenosine	D000241	58-61-7	Nerve Degeneration	MESH:D009410	60961	C1=NC2=C(C(=N1)N)N=CN2[C@H]3[C@@H]([C@@H]([C@H](O3)CO)O)O
Adenosine	D000241	58-61-7	Pain	MESH:D010146	60961	C1=NC2=C(C(=N1)N)N=CN2[C@H]3[C@@H]([C@@H]([C@H](O3)CO)O)O
Adenosine	D000241	58-61-7	Reperfusion Injury	MESH:D015427	60961	C1=NC2=C(C(=N1)N)N=CN2[C@H]3[C@@H]([C@@H]([C@H](O3)CO)O)O
Adenosine	D000241	58-61-7	Seizures	MESH:D012640	60961	C1=NC2=C(C(=N1)N)N=CN2[C@H]3[C@@H]([C@@H]([C@H](O3)CO)O)O
Adenosine	D000241	58-61-7	Stomach Diseases	MESH:D013272	60961	C1=NC2=C(C(=N1)N)N=CN2[C@H]3[C@@H]([C@@H]([C@H](O3)CO)O)O
Adenosine	D000241	58-61-7	Tachycardia	MESH:D013610	60961	C1=NC2=C(C(=N1)N)N=CN2[C@H]3[C@@H]([C@@H]([C@H](O3)CO)O)O
Adenosine	D000241	58-61-7	Tachycardia, Supraventricular	MESH:D013617	60961	C1=NC2=C(C(=N1)N)N=CN2[C@H]3[C@@H]([C@@H]([C@H](O3)CO)O)O
Adenosine	D000241	58-61-7	Tachycardia, Ventricular	MESH:D017180	60961	C1=NC2=C(C(=N1)N)N=CN2[C@H]3[C@@H]([C@@H]([C@H](O3)CO)O)O
adenosine-3,5-cyclic phosphorothioate	C016957	23645-17-2	Hyperalgesia	MESH:D006930	6858240	C1[C@@H]2[C@H]([C@H]([C@@H](O2)N3C=NC4=C3N=CN=C4N)O)OP(=S)(O1)O
adenosine-3,5-cyclic phosphorothioate	C016957	23645-17-2	Substance Withdrawal Syndrome	MESH:D013375	6858240	C1[C@@H]2[C@H]([C@H]([C@@H](O2)N3C=NC4=C3N=CN=C4N)O)OP(=S)(O1)O
Cyclic AMP	D000242	60-92-4	Asthma	MESH:D001249	6076	C1[C@@H]2[C@H]([C@H]([C@@H](O2)N3C=NC4=C3N=CN=C4N)O)OP(=O)(O1)O
Adenosine Diphosphate	D000244	58-64-0	Extravasation of Diagnostic and Therapeutic Materials	MESH:D005119	6022	C1=NC2=C(C(=N1)N)N=CN2[C@H]3[C@@H]([C@@H]([C@H](O3)COP(=O)(O)OP(=O)(O)O)O)O
Adenosine Triphosphate	D000255	56-65-5	Carcinoma, Large Cell	MESH:D018287	5957	C1=NC2=C(C(=N1)N)N=CN2[C@H]3[C@@H]([C@@H]([C@H](O3)COP(=O)(O)OP(=O)(O)OP(=O)(O)O)O)O
Adenosine Triphosphate	D000255	56-65-5	Extravasation of Diagnostic and Therapeutic Materials	MESH:D005119	5957	C1=NC2=C(C(=N1)N)N=CN2[C@H]3[C@@H]([C@@H]([C@H](O3)COP(=O)(O)OP(=O)(O)OP(=O)(O)O)O)O
Adenosine Triphosphate	D000255	56-65-5	Lung Neoplasms	MESH:D008175	5957	C1=NC2=C(C(=N1)N)N=CN2[C@H]3[C@@H]([C@@H]([C@H](O3)COP(=O)(O)OP(=O)(O)OP(=O)(O)O)O)O
Adenosine Triphosphate	D000255	56-65-5	Meniere Disease	MESH:D008575	5957	C1=NC2=C(C(=N1)N)N=CN2[C@H]3[C@@H]([C@@H]([C@H](O3)COP(=O)(O)OP(=O)(O)OP(=O)(O)O)O)O
Adenosine Triphosphate	D000255	56-65-5	Neoplasms, Experimental	MESH:D009374	5957	C1=NC2=C(C(=N1)N)N=CN2[C@H]3[C@@H]([C@@H]([C@H](O3)COP(=O)(O)OP(=O)(O)OP(=O)(O)O)O)O
Adenosine Triphosphate	D000255	56-65-5	Olfaction Disorders	MESH:D000857	5957	C1=NC2=C(C(=N1)N)N=CN2[C@H]3[C@@H]([C@@H]([C@H](O3)COP(=O)(O)OP(=O)(O)OP(=O)(O)O)O)O
Adenosine Triphosphate	D000255	56-65-5	Tachycardia, Atrioventricular Nodal Reentry	MESH:D013611	5957	C1=NC2=C(C(=N1)N)N=CN2[C@H]3[C@@H]([C@@H]([C@H](O3)COP(=O)(O)OP(=O)(O)OP(=O)(O)O)O)O
Adenosine Triphosphate	D000255	56-65-5	Tachycardia, Paroxysmal	MESH:D013614	5957	C1=NC2=C(C(=N1)N)N=CN2[C@H]3[C@@H]([C@@H]([C@H](O3)COP(=O)(O)OP(=O)(O)OP(=O)(O)O)O)O
Adenosine Triphosphate	D000255	56-65-5	Tachycardia, Supraventricular	MESH:D013617	5957	C1=NC2=C(C(=N1)N)N=CN2[C@H]3[C@@H]([C@@H]([C@H](O3)COP(=O)(O)OP(=O)(O)OP(=O)(O)O)O)O
Adenosine Triphosphate	D000255	56-65-5	Tachycardia, Ventricular	MESH:D017180	5957	C1=NC2=C(C(=N1)N)N=CN2[C@H]3[C@@H]([C@@H]([C@H](O3)COP(=O)(O)OP(=O)(O)OP(=O)(O)O)O)O
S-Adenosylmethionine	D012436	29908-03-0	Cholestasis	MESH:D002779	34755	C[S+](CC[C@@H](C(=O)[O-])N)C[C@@H]1[C@H]([C@H]([C@@H](O1)N2C=NC3=C2N=CN=C3N)O)O
S-Adenosylmethionine	D012436	29908-03-0	Cognition Disorders	MESH:D003072	34755	C[S+](CC[C@@H](C(=O)[O-])N)C[C@@H]1[C@H]([C@H]([C@@H](O1)N2C=NC3=C2N=CN=C3N)O)O
S-Adenosylmethionine	D012436	29908-03-0	Death, Sudden	MESH:D003645	34755	C[S+](CC[C@@H](C(=O)[O-])N)C[C@@H]1[C@H]([C@H]([C@@H](O1)N2C=NC3=C2N=CN=C3N)O)O
S-Adenosylmethionine	D012436	29908-03-0	Dementia	MESH:D003704	34755	C[S+](CC[C@@H](C(=O)[O-])N)C[C@@H]1[C@H]([C@H]([C@@H](O1)N2C=NC3=C2N=CN=C3N)O)O
S-Adenosylmethionine	D012436	29908-03-0	Demyelinating Diseases	MESH:D003711	34755	C[S+](CC[C@@H](C(=O)[O-])N)C[C@@H]1[C@H]([C@H]([C@@H](O1)N2C=NC3=C2N=CN=C3N)O)O
S-Adenosylmethionine	D012436	29908-03-0	Depressive Disorder	MESH:D003866	34755	C[S+](CC[C@@H](C(=O)[O-])N)C[C@@H]1[C@H]([C@H]([C@@H](O1)N2C=NC3=C2N=CN=C3N)O)O
S-Adenosylmethionine	D012436	29908-03-0	Drug-Induced Liver Injury	MESH:D056486	34755	C[S+](CC[C@@H](C(=O)[O-])N)C[C@@H]1[C@H]([C@H]([C@@H](O1)N2C=NC3=C2N=CN=C3N)O)O
S-Adenosylmethionine	D012436	29908-03-0	Gallbladder Diseases	MESH:D005705	34755	C[S+](CC[C@@H](C(=O)[O-])N)C[C@@H]1[C@H]([C@H]([C@@H](O1)N2C=NC3=C2N=CN=C3N)O)O
S-Adenosylmethionine	D012436	29908-03-0	Hepatomegaly	MESH:D006529	34755	C[S+](CC[C@@H](C(=O)[O-])N)C[C@@H]1[C@H]([C@H]([C@@H](O1)N2C=NC3=C2N=CN=C3N)O)O
S-Adenosylmethionine	D012436	29908-03-0	Hyperkinesis	MESH:D006948	34755	C[S+](CC[C@@H](C(=O)[O-])N)C[C@@H]1[C@H]([C@H]([C@@H](O1)N2C=NC3=C2N=CN=C3N)O)O
S-Adenosylmethionine	D012436	29908-03-0	Hypothyroidism	MESH:D007037	34755	C[S+](CC[C@@H](C(=O)[O-])N)C[C@@H]1[C@H]([C@H]([C@@H](O1)N2C=NC3=C2N=CN=C3N)O)O
S-Adenosylmethionine	D012436	29908-03-0	Jaundice	MESH:D007565	34755	C[S+](CC[C@@H](C(=O)[O-])N)C[C@@H]1[C@H]([C@H]([C@@H](O1)N2C=NC3=C2N=CN=C3N)O)O
S-Adenosylmethionine	D012436	29908-03-0	Liver Cirrhosis	MESH:D008103	34755	C[S+](CC[C@@H](C(=O)[O-])N)C[C@@H]1[C@H]([C@H]([C@@H](O1)N2C=NC3=C2N=CN=C3N)O)O
S-Adenosylmethionine	D012436	29908-03-0	Liver Cirrhosis, Experimental	MESH:D008106	34755	C[S+](CC[C@@H](C(=O)[O-])N)C[C@@H]1[C@H]([C@H]([C@@H](O1)N2C=NC3=C2N=CN=C3N)O)O
S-Adenosylmethionine	D012436	29908-03-0	Liver Diseases	MESH:D008107	34755	C[S+](CC[C@@H](C(=O)[O-])N)C[C@@H]1[C@H]([C@H]([C@@H](O1)N2C=NC3=C2N=CN=C3N)O)O
S-Adenosylmethionine	D012436	29908-03-0	Liver Neoplasms	MESH:D008113	34755	C[S+](CC[C@@H](C(=O)[O-])N)C[C@@H]1[C@H]([C@H]([C@@H](O1)N2C=NC3=C2N=CN=C3N)O)O
S-Adenosylmethionine	D012436	29908-03-0	Liver Neoplasms, Experimental	MESH:D008114	34755	C[S+](CC[C@@H](C(=O)[O-])N)C[C@@H]1[C@H]([C@H]([C@@H](O1)N2C=NC3=C2N=CN=C3N)O)O
S-Adenosylmethionine	D012436	29908-03-0	Metabolism, Inborn Errors	MESH:D008661	34755	C[S+](CC[C@@H](C(=O)[O-])N)C[C@@H]1[C@H]([C@H]([C@@H](O1)N2C=NC3=C2N=CN=C3N)O)O
S-Adenosylmethionine	D012436	29908-03-0	Mucocele	MESH:D009078	34755	C[S+](CC[C@@H](C(=O)[O-])N)C[C@@H]1[C@H]([C@H]([C@@H](O1)N2C=NC3=C2N=CN=C3N)O)O
S-Adenosylmethionine	D012436	29908-03-0	Necrosis	MESH:D009336	34755	C[S+](CC[C@@H](C(=O)[O-])N)C[C@@H]1[C@H]([C@H]([C@@H](O1)N2C=NC3=C2N=CN=C3N)O)O
S-Adenosylmethionine	D012436	29908-03-0	Paraparesis	MESH:D020335	34755	C[S+](CC[C@@H](C(=O)[O-])N)C[C@@H]1[C@H]([C@H]([C@@H](O1)N2C=NC3=C2N=CN=C3N)O)O
S-Adenosylmethionine	D012436	29908-03-0	Renal Insufficiency	MESH:D051437	34755	C[S+](CC[C@@H](C(=O)[O-])N)C[C@@H]1[C@H]([C@H]([C@@H](O1)N2C=NC3=C2N=CN=C3N)O)O
S-Adenosylmethionine	D012436	29908-03-0	Schizophrenia	MESH:D012559	34755	C[S+](CC[C@@H](C(=O)[O-])N)C[C@@H]1[C@H]([C@H]([C@@H](O1)N2C=NC3=C2N=CN=C3N)O)O
S-Adenosylmethionine	D012436	29908-03-0	Spinal Cord Diseases	MESH:D013118	34755	C[S+](CC[C@@H](C(=O)[O-])N)C[C@@H]1[C@H]([C@H]([C@@H](O1)N2C=NC3=C2N=CN=C3N)O)O
Adenylyl Imidodiphosphate	D000266	25612-73-1	Hyperalgesia	MESH:D006930	33113	C1=NC2=C(C(=N1)N)N=CN2[C@H]3[C@@H]([C@@H]([C@H](O3)COP(=O)(O)OP(=O)(NP(=O)(O)O)O)O)O
adepren	C012169	58916-73-7	Depressive Disorder	MESH:D003866	161461	CN1CCC(=N)C2=CC=CC=C21.I
adinazolam	C039668	37115-32-5	Agoraphobia	MESH:D000379	37632	CN(C)CC1=NN=C2N1C3=C(C=C(C=C3)Cl)C(=NC2)C4=CC=CC=C4
adinazolam	C039668	37115-32-5	Anxiety Disorders	MESH:D001008	37632	CN(C)CC1=NN=C2N1C3=C(C=C(C=C3)Cl)C(=NC2)C4=CC=CC=C4
adinazolam	C039668	37115-32-5	Depressive Disorder	MESH:D003866	37632	CN(C)CC1=NN=C2N1C3=C(C=C(C=C3)Cl)C(=NC2)C4=CC=CC=C4
adinazolam	C039668	37115-32-5	Panic Disorder	MESH:D016584	37632	CN(C)CC1=NN=C2N1C3=C(C=C(C=C3)Cl)C(=NC2)C4=CC=CC=C4
adiphenine	C084829	64-95-9	Brain Edema	MESH:D001929	2031	CCN(CC)CCOC(=O)C(C1=CC=CC=C1)C2=CC=CC=C2
adrafinil	C022116		Seizures	MESH:D012640	3033226	C1=CC=C(C=C1)C(C2=CC=CC=C2)S(=O)CC(=O)NO
Adrenocorticotropic Hormone	D000324	9002-60-2	Epilepsy	MESH:D004827	16132265	C[C@@H](C(=O)N[C@@H](CCC(=O)O)C(=O)N[C@@H](CC(=O)O)C(=O)N[C@@H](CCC(=O)O)C(=O)N[C@@H](CO)C(=O)N[C@@H](C)C(=O)N[C@@H](CCC(=O)O)C(=O)N[C@@H](C)C(=O)N[C@@H](CC1=CC=CC=C1)C(=O)N2CCC[C@H]2C(=O)N[C@@H](CC(C)C)C(=O)N[C@@H](CCC(=O)O)C(=O)N[C@@H](CC3=CC=CC=C3)C(=O)O)NC(=O)CNC(=O)[C@H](CC(=O)N)NC(=O)[C@@H]4CCCN4C(=O)[C@H](CC5=CC=C(C=C5)O)NC(=O)[C@H](C(C)C)NC(=O)[C@H](CCCCN)NC(=O)[C@H](C(C)C)NC(=O)[C@@H]6CC…
Adrenocorticotropic Hormone	D000324	9002-60-2	Glycogen Storage Disease Type V	MESH:D006012	16132265	C[C@@H](C(=O)N[C@@H](CCC(=O)O)C(=O)N[C@@H](CC(=O)O)C(=O)N[C@@H](CCC(=O)O)C(=O)N[C@@H](CO)C(=O)N[C@@H](C)C(=O)N[C@@H](CCC(=O)O)C(=O)N[C@@H](C)C(=O)N[C@@H](CC1=CC=CC=C1)C(=O)N2CCC[C@H]2C(=O)N[C@@H](CC(C)C)C(=O)N[C@@H](CCC(=O)O)C(=O)N[C@@H](CC3=CC=CC=C3)C(=O)O)NC(=O)CNC(=O)[C@H](CC(=O)N)NC(=O)[C@@H]4CCCN4C(=O)[C@H](CC5=CC=C(C=C5)O)NC(=O)[C@H](C(C)C)NC(=O)[C@H](CCCCN)NC(=O)[C@H](C(C)C)NC(=O)[C@@H]6CC…
Adrenocorticotropic Hormone	D000324	9002-60-2	Inflammatory Bowel Diseases	MESH:D015212	16132265	C[C@@H](C(=O)N[C@@H](CCC(=O)O)C(=O)N[C@@H](CC(=O)O)C(=O)N[C@@H](CCC(=O)O)C(=O)N[C@@H](CO)C(=O)N[C@@H](C)C(=O)N[C@@H](CCC(=O)O)C(=O)N[C@@H](C)C(=O)N[C@@H](CC1=CC=CC=C1)C(=O)N2CCC[C@H]2C(=O)N[C@@H](CC(C)C)C(=O)N[C@@H](CCC(=O)O)C(=O)N[C@@H](CC3=CC=CC=C3)C(=O)O)NC(=O)CNC(=O)[C@H](CC(=O)N)NC(=O)[C@@H]4CCCN4C(=O)[C@H](CC5=CC=C(C=C5)O)NC(=O)[C@H](C(C)C)NC(=O)[C@H](CCCCN)NC(=O)[C@H](C(C)C)NC(=O)[C@@H]6CC…
Adrenocorticotropic Hormone	D000324	9002-60-2	Multiple Sclerosis	MESH:D009103	16132265	C[C@@H](C(=O)N[C@@H](CCC(=O)O)C(=O)N[C@@H](CC(=O)O)C(=O)N[C@@H](CCC(=O)O)C(=O)N[C@@H](CO)C(=O)N[C@@H](C)C(=O)N[C@@H](CCC(=O)O)C(=O)N[C@@H](C)C(=O)N[C@@H](CC1=CC=CC=C1)C(=O)N2CCC[C@H]2C(=O)N[C@@H](CC(C)C)C(=O)N[C@@H](CCC(=O)O)C(=O)N[C@@H](CC3=CC=CC=C3)C(=O)O)NC(=O)CNC(=O)[C@H](CC(=O)N)NC(=O)[C@@H]4CCCN4C(=O)[C@H](CC5=CC=C(C=C5)O)NC(=O)[C@H](C(C)C)NC(=O)[C@H](CCCCN)NC(=O)[C@H](C(C)C)NC(=O)[C@@H]6CC…
Adrenocorticotropic Hormone	D000324	9002-60-2	Polymyositis	MESH:D017285	16132265	C[C@@H](C(=O)N[C@@H](CCC(=O)O)C(=O)N[C@@H](CC(=O)O)C(=O)N[C@@H](CCC(=O)O)C(=O)N[C@@H](CO)C(=O)N[C@@H](C)C(=O)N[C@@H](CCC(=O)O)C(=O)N[C@@H](C)C(=O)N[C@@H](CC1=CC=CC=C1)C(=O)N2CCC[C@H]2C(=O)N[C@@H](CC(C)C)C(=O)N[C@@H](CCC(=O)O)C(=O)N[C@@H](CC3=CC=CC=C3)C(=O)O)NC(=O)CNC(=O)[C@H](CC(=O)N)NC(=O)[C@@H]4CCCN4C(=O)[C@H](CC5=CC=C(C=C5)O)NC(=O)[C@H](C(C)C)NC(=O)[C@H](CCCCN)NC(=O)[C@H](C(C)C)NC(=O)[C@@H]6CC…
Adrenocorticotropic Hormone	D000324	9002-60-2	Spasms, Infantile	MESH:D013036	16132265	C[C@@H](C(=O)N[C@@H](CCC(=O)O)C(=O)N[C@@H](CC(=O)O)C(=O)N[C@@H](CCC(=O)O)C(=O)N[C@@H](CO)C(=O)N[C@@H](C)C(=O)N[C@@H](CCC(=O)O)C(=O)N[C@@H](C)C(=O)N[C@@H](CC1=CC=CC=C1)C(=O)N2CCC[C@H]2C(=O)N[C@@H](CC(C)C)C(=O)N[C@@H](CCC(=O)O)C(=O)N[C@@H](CC3=CC=CC=C3)C(=O)O)NC(=O)CNC(=O)[C@H](CC(=O)N)NC(=O)[C@@H]4CCCN4C(=O)[C@H](CC5=CC=C(C=C5)O)NC(=O)[C@H](C(C)C)NC(=O)[C@H](CCCCN)NC(=O)[C@H](C(C)C)NC(=O)[C@@H]6CC…
adrenocorticotropin zinc	C006418	53468-06-7	Epilepsies, Myoclonic	MESH:D004831	16130978	CC(C)[C@@H](C(=O)NCC(=O)N[C@@H](CCCCN)C(=O)N[C@@H](CCCCN)C(=O)N[C@@H](CCCNC(=N)N)C(=O)N[C@@H](CCCNC(=N)N)C(=O)N1CCC[C@H]1C(=O)N[C@@H](C(C)C)C(=O)N[C@@H](CCCCN)C(=O)N[C@@H](C(C)C)C(=O)N[C@@H](CC2=CC=C(C=C2)O)C(=O)N3CCC[C@H]3C(=O)O)NC(=O)[C@@H]4CCCN4C(=O)[C@H](CCCCN)NC(=O)CNC(=O)[C@H](CC5=CNC6=CC=CC=C65)NC(=O)[C@H](CCCNC(=N)N)NC(=O)[C@H](CC7=CC=CC=C7)NC(=O)[C@H](CC8=CN=CN8)NC(=O)[C@H](CCC(=O)O)NC(=…
adrenocorticotropin zinc	C006418	53468-06-7	Epilepsy	MESH:D004827	16130978	CC(C)[C@@H](C(=O)NCC(=O)N[C@@H](CCCCN)C(=O)N[C@@H](CCCCN)C(=O)N[C@@H](CCCNC(=N)N)C(=O)N[C@@H](CCCNC(=N)N)C(=O)N1CCC[C@H]1C(=O)N[C@@H](C(C)C)C(=O)N[C@@H](CCCCN)C(=O)N[C@@H](C(C)C)C(=O)N[C@@H](CC2=CC=C(C=C2)O)C(=O)N3CCC[C@H]3C(=O)O)NC(=O)[C@@H]4CCCN4C(=O)[C@H](CCCCN)NC(=O)CNC(=O)[C@H](CC5=CNC6=CC=CC=C65)NC(=O)[C@H](CCCNC(=N)N)NC(=O)[C@H](CC7=CC=CC=C7)NC(=O)[C@H](CC8=CN=CN8)NC(=O)[C@H](CCC(=O)O)NC(=…
adrenocorticotropin zinc	C006418	53468-06-7	Seizures	MESH:D012640	16130978	CC(C)[C@@H](C(=O)NCC(=O)N[C@@H](CCCCN)C(=O)N[C@@H](CCCCN)C(=O)N[C@@H](CCCNC(=N)N)C(=O)N[C@@H](CCCNC(=N)N)C(=O)N1CCC[C@H]1C(=O)N[C@@H](C(C)C)C(=O)N[C@@H](CCCCN)C(=O)N[C@@H](C(C)C)C(=O)N[C@@H](CC2=CC=C(C=C2)O)C(=O)N3CCC[C@H]3C(=O)O)NC(=O)[C@@H]4CCCN4C(=O)[C@H](CCCCN)NC(=O)CNC(=O)[C@H](CC5=CNC6=CC=CC=C65)NC(=O)[C@H](CCCNC(=N)N)NC(=O)[C@H](CC7=CC=CC=C7)NC(=O)[C@H](CC8=CN=CN8)NC(=O)[C@H](CCC(=O)O)NC(=…
adrenocorticotropin zinc	C006418	53468-06-7	Spasms, Infantile	MESH:D013036	16130978	CC(C)[C@@H](C(=O)NCC(=O)N[C@@H](CCCCN)C(=O)N[C@@H](CCCCN)C(=O)N[C@@H](CCCNC(=N)N)C(=O)N[C@@H](CCCNC(=N)N)C(=O)N1CCC[C@H]1C(=O)N[C@@H](C(C)C)C(=O)N[C@@H](CCCCN)C(=O)N[C@@H](C(C)C)C(=O)N[C@@H](CC2=CC=C(C=C2)O)C(=O)N3CCC[C@H]3C(=O)O)NC(=O)[C@@H]4CCCN4C(=O)[C@H](CCCCN)NC(=O)CNC(=O)[C@H](CC5=CNC6=CC=CC=C65)NC(=O)[C@H](CCCNC(=N)N)NC(=O)[C@H](CC7=CC=CC=C7)NC(=O)[C@H](CC8=CN=CN8)NC(=O)[C@H](CCC(=O)O)NC(=…
Adrenomedullin	D053607	148498-78-6	Hypertension	MESH:D006973	56841671	CC[C@H](C)[C@@H](C(=O)N[C@@H](CCCNC(=N)N)C(=O)N[C@@H](CO)C(=O)N[C@@H](CC1=CC=CC=C1)C(=O)NCC(=O)N[C@H]2CSSC[C@H](NC(=O)[C@@H](NC(=O)CNC(=O)[C@@H](NC(=O)[C@@H](NC2=O)CCCNC(=N)N)CC3=CC=CC=C3)[C@@H](C)O)C(=O)N[C@@H]([C@@H](C)O)C(=O)N[C@@H](C(C)C)C(=O)N[C@@H](CCC(=O)N)C(=O)N[C@@H](CCCCN)C(=O)N[C@@H](CC(C)C)C(=O)N[C@@H](C)C(=O)N[C@@H](CC4=CN=CN4)C(=O)N[C@@H](CCC(=O)N)C(=O)N[C@@H]([C@@H](C)CC)C(=O)N[C@@…
adrogolide hydrochloride	C095428		Cocaine-Related Disorders	MESH:D019970	6918298	CCCC1=CC2=C(S1)CN[C@H]3[C@H]2C4=CC(=C(C=C4CC3)OC(=O)C)OC(=O)C.Cl
adrogolide hydrochloride	C095428		Parkinson Disease	MESH:D010300	6918298	CCCC1=CC2=C(S1)CN[C@H]3[C@H]2C4=CC(=C(C=C4CC3)OC(=O)C)OC(=O)C.Cl
adrogolide hydrochloride	C095428		Parkinson Disease, Secondary	MESH:D010302	6918298	CCCC1=CC2=C(S1)CN[C@H]3[C@H]2C4=CC(=C(C=C4CC3)OC(=O)C)OC(=O)C.Cl
AEE 788	C489254		Thyroid Neoplasms	MESH:D013964	10297043	CCN1CCN(CC1)CC2=CC=C(C=C2)C3=CC4=C(N3)N=CN=C4N[C@H](C)C5=CC=CC=C5
AG-041R	C109755		Carcinoid Tumor	MESH:D002276	9807431	CCOC(CN1C2=CC=CC=C2[C@@](C1=O)(CC(=O)NC3=CC=C(C=C3)C)NC(=O)NC4=CC=C(C=C4)C)OCC
AG 1879	C412373		Adenocarcinoma	MESH:D000230	4878	CC(C)(C)N1C2=C(C(=N1)C3=CC=C(C=C3)Cl)C(=NC=N2)N
AG 1879	C412373		Necrosis	MESH:D009336	4878	CC(C)(C)N1C2=C(C(=N1)C3=CC=C(C=C3)Cl)C(=NC=N2)N
AG 1879	C412373		Neoplasm Invasiveness	MESH:D009361	4878	CC(C)(C)N1C2=C(C(=N1)C3=CC=C(C=C3)Cl)C(=NC=N2)N
AG 1879	C412373		Pancreatic Neoplasms	MESH:D010190	4878	CC(C)(C)N1C2=C(C(=N1)C3=CC=C(C=C3)Cl)C(=NC=N2)N
AG 1879	C412373		Urinary Bladder Neoplasms	MESH:D001749	4878	CC(C)(C)N1C2=C(C(=N1)C3=CC=C(C=C3)Cl)C(=NC=N2)N
Agmatine	D000376	306-60-5	Bradycardia	MESH:D001919	199	C(CCN=C(N)N)CN
Agmatine	D000376	306-60-5	Cerebral Infarction	MESH:D002544	199	C(CCN=C(N)N)CN
Agmatine	D000376	306-60-5	Encephalomyelitis, Autoimmune, Experimental	MESH:D004681	199	C(CCN=C(N)N)CN
Agmatine	D000376	306-60-5	Hyperalgesia	MESH:D006930	199	C(CCN=C(N)N)CN
Agmatine	D000376	306-60-5	Hypotension	MESH:D007022	199	C(CCN=C(N)N)CN
Agmatine	D000376	306-60-5	Morphine Dependence	MESH:D009021	199	C(CCN=C(N)N)CN
Agmatine	D000376	306-60-5	Opioid-Related Disorders	MESH:D009293	199	C(CCN=C(N)N)CN
Agmatine	D000376	306-60-5	Pain	MESH:D010146	199	C(CCN=C(N)N)CN
Agmatine	D000376	306-60-5	Substance Withdrawal Syndrome	MESH:D013375	199	C(CCN=C(N)N)CN
AGN 194204	C430898		Mammary Neoplasms, Experimental	MESH:D008325	9863341	C/C(=C\C(=O)O)/C=C/[C@@H]1C[C@]1(C)C2=CC3=C(C=C2)C(CCC3(C)C)(C)C
AGN 194204	C430898		Neoplasm Metastasis	MESH:D009362	9863341	C/C(=C\C(=O)O)/C=C/[C@@H]1C[C@]1(C)C2=CC3=C(C=C2)C(CCC3(C)C)(C)C
AGN 194204	C430898		Prostatic Neoplasms	MESH:D011471	9863341	C/C(=C\C(=O)O)/C=C/[C@@H]1C[C@]1(C)C2=CC3=C(C=C2)C(CCC3(C)C)(C)C
AH 1058	C119283		Arrhythmias, Cardiac	MESH:D001145	9804490	COC1=CC=CC(=C1[N+](=O)[O-])/C=C/CN2CCC(=C3C4=CC=CC=C4C=CC5=CC=CC=C53)CC2
AH 1058	C119283		Tachycardia, Ventricular	MESH:D017180	9804490	COC1=CC=CC(=C1[N+](=O)[O-])/C=C/CN2CCC(=C3C4=CC=CC=C4C=CC5=CC=CC=C53)CC2
AH 1058	C119283		Ventricular Fibrillation	MESH:D014693	9804490	COC1=CC=CC(=C1[N+](=O)[O-])/C=C/CN2CCC(=C3C4=CC=CC=C4C=CC5=CC=CC=C53)CC2
AH 1058	C119283		Ventricular Premature Complexes	MESH:D018879	9804490	COC1=CC=CC(=C1[N+](=O)[O-])/C=C/CN2CCC(=C3C4=CC=CC=C4C=CC5=CC=CC=C53)CC2
AH 21-132	C044843	76166-55-7	Bronchial Spasm	MESH:D001986	6438805	CC(=O)NC1=CC=C(C=C1)C2=N[C@H]3[C@@H](C4=CC(=C(C=C24)OC)OC)CN(CC3)C.C(=C/C(=O)O)\C(=O)O.C(=C/C(=O)O)\C(=O)O
AH 23848	C046926	81443-73-4	Hypertension	MESH:D006973	5310999	C1COCCN1[C@@H]2[C@H]([C@H](CC2=O)OCC3=CC=C(C=C3)C4=CC=CC=C4)CC/C=C\CCC(=O)O
AHR 10718	C045188	96436-73-6	Arrhythmias, Cardiac	MESH:D001145	146908	CCN(CC)CCNC(=O)N(CCS(=O)(=O)C1=CC=CC=C1)C(C)C.C(=CC(=O)O)C(=O)O
AHR 11748	C064672	91077-32-6	Epilepsy, Tonic-Clonic	MESH:D004830	146291	C1C(CN1C(=O)N)OC2=CC=CC(=C2)C(F)(F)F
AHR 12234	C063013	125651-31-2	Tachycardia, Ventricular	MESH:D017180	196790	CCN(CC)CCCN(CCS(=O)(=O)C1=CC=CC=C1)C(=O)NCCN(CC)CC.C(C(=O)O)C(CC(=O)O)(C(=O)O)O.C(C(=O)O)C(CC(=O)O)(C(=O)O)O
AICA ribonucleotide	C031143	3031-94-5	Cardiomegaly	MESH:D006332	65110	C1=NC(=C(N1[C@H]2[C@@H]([C@@H]([C@H](O2)COP(=O)(O)O)O)O)N)C(=O)N
AICA ribonucleotide	C031143	3031-94-5	Glioblastoma	MESH:D005909	65110	C1=NC(=C(N1[C@H]2[C@@H]([C@@H]([C@H](O2)COP(=O)(O)O)O)O)N)C(=O)N
AICA ribonucleotide	C031143	3031-94-5	HIV Infections	MESH:D015658	65110	C1=NC(=C(N1[C@H]2[C@@H]([C@@H]([C@H](O2)COP(=O)(O)O)O)O)N)C(=O)N
AICA ribonucleotide	C031143	3031-94-5	Neoplasms, Experimental	MESH:D009374	65110	C1=NC(=C(N1[C@H]2[C@@H]([C@@H]([C@H](O2)COP(=O)(O)O)O)O)N)C(=O)N
Ajmaline	D000404	4360-12-07	Arrhythmias, Cardiac	MESH:D001145	2073	CCC1C2CC3C4C5(CC(C2C5O)N3C1O)C6=CC=CC=C6N4C
Ajmaline	D000404	4360-12-07	Tachycardia, Ventricular	MESH:D017180	2073	CCC1C2CC3C4C5(CC(C2C5O)N3C1O)C6=CC=CC=C6N4C
Ajmaline	D000404	4360-12-07	Ventricular Fibrillation	MESH:D014693	2073	CCC1C2CC3C4C5(CC(C2C5O)N3C1O)C6=CC=CC=C6N4C
Ajmaline	D000404	4360-12-07	Ventricular Premature Complexes	MESH:D018879	2073	CCC1C2CC3C4C5(CC(C2C5O)N3C1O)C6=CC=CC=C6N4C
ajoene	C048980	92285-01-3	Memory Disorders	MESH:D008569	5386591	C=CCSS/C=C/CS(=O)CC=C
ajulemic acid	C471849		Joint Diseases	MESH:D007592	3083542	CCCCCCC(C)(C)C1=CC2=C([C@@H]3CC(=CC[C@H]3C(O2)(C)C)C(=O)O)C(=C1)O
Enkephalin, Leucine-2-Alanine	D016308	63631-40-3	Hypertension	MESH:D006973	44568	CC(C)CC(C(=O)O)NC(=O)C(CC1=CC=CC=C1)NC(=O)CNC(=O)C(C)NC(=O)C(CC2=CC=C(C=C2)O)N
Enkephalin, Leucine-2-Alanine	D016308	63631-40-3	Parkinsonian Disorders	MESH:D020734	44568	CC(C)CC(C(=O)O)NC(=O)C(CC1=CC=CC=C1)NC(=O)CNC(=O)C(C)NC(=O)C(CC2=CC=C(C=C2)O)N
Enkephalin, Ala(2)-MePhe(4)-Gly(5)-	D020875	100929-53-1	Hepatitis C	MESH:D006526	5462471	C[C@H](C(=O)NCC(=O)N(C)[C@@H](CC1=CC=CC=C1)C(=O)NCCO)NC(=O)[C@H](CC2=CC=C(C=C2)O)N
Enkephalin, Ala(2)-MePhe(4)-Gly(5)-	D020875	100929-53-1	Hyperalgesia	MESH:D006930	5462471	C[C@H](C(=O)NCC(=O)N(C)[C@@H](CC1=CC=CC=C1)C(=O)NCCO)NC(=O)[C@H](CC2=CC=C(C=C2)O)N
Enkephalin, Ala(2)-MePhe(4)-Gly(5)-	D020875	100929-53-1	Hypertension	MESH:D006973	5462471	C[C@H](C(=O)NCC(=O)N(C)[C@@H](CC1=CC=CC=C1)C(=O)NCCO)NC(=O)[C@H](CC2=CC=C(C=C2)O)N
Enkephalin, Ala(2)-MePhe(4)-Gly(5)-	D020875	100929-53-1	Pain	MESH:D010146	5462471	C[C@H](C(=O)NCC(=O)N(C)[C@@H](CC1=CC=CC=C1)C(=O)NCCO)NC(=O)[C@H](CC2=CC=C(C=C2)O)N
Enkephalin, Ala(2)-MePhe(4)-Gly(5)-	D020875	100929-53-1	Personality Disorders	MESH:D010554	5462471	C[C@H](C(=O)NCC(=O)N(C)[C@@H](CC1=CC=CC=C1)C(=O)NCCO)NC(=O)[C@H](CC2=CC=C(C=C2)O)N
Enkephalin, Ala(2)-MePhe(4)-Gly(5)-	D020875	100929-53-1	Substance Withdrawal Syndrome	MESH:D013375	5462471	C[C@H](C(=O)NCC(=O)N(C)[C@@H](CC1=CC=CC=C1)C(=O)NCCO)NC(=O)[C@H](CC2=CC=C(C=C2)O)N
albaconazole	C112424		Mycoses	MESH:D009181	208952	C[C@H]([C@](CN1C=NC=N1)(C2=C(C=C(C=C2)F)F)O)N3C=NC4=C(C3=O)C=CC(=C4)Cl
Albendazole	D015766	54965-21-8	Ascariasis	MESH:D001196	2082	CCCSC1=CC2=C(C=C1)N=C(N2)NC(=O)OC
Albendazole	D015766	54965-21-8	Ciliophora Infections	MESH:D016770	2082	CCCSC1=CC2=C(C=C1)N=C(N2)NC(=O)OC
Albendazole	D015766	54965-21-8	Cysticercosis	MESH:D003551	2082	CCCSC1=CC2=C(C=C1)N=C(N2)NC(=O)OC
Albendazole	D015766	54965-21-8	Drug-Induced Liver Injury	MESH:D056486	2082	CCCSC1=CC2=C(C=C1)N=C(N2)NC(=O)OC
Albendazole	D015766	54965-21-8	Echinococcosis, Hepatic	MESH:D004444	2082	CCCSC1=CC2=C(C=C1)N=C(N2)NC(=O)OC
Albendazole	D015766	54965-21-8	Elephantiasis, Filarial	MESH:D004605	2082	CCCSC1=CC2=C(C=C1)N=C(N2)NC(=O)OC
Albendazole	D015766	54965-21-8	Fish Diseases	MESH:D005393	2082	CCCSC1=CC2=C(C=C1)N=C(N2)NC(=O)OC
Albendazole	D015766	54965-21-8	Giardiasis	MESH:D005873	2082	CCCSC1=CC2=C(C=C1)N=C(N2)NC(=O)OC
Albendazole	D015766	54965-21-8	Granuloma	MESH:D006099	2082	CCCSC1=CC2=C(C=C1)N=C(N2)NC(=O)OC
Albendazole	D015766	54965-21-8	Helminthiasis	MESH:D006373	2082	CCCSC1=CC2=C(C=C1)N=C(N2)NC(=O)OC
Albendazole	D015766	54965-21-8	Hookworm Infections	MESH:D006725	2082	CCCSC1=CC2=C(C=C1)N=C(N2)NC(=O)OC
Albendazole	D015766	54965-21-8	Intracranial Hypertension	MESH:D019586	2082	CCCSC1=CC2=C(C=C1)N=C(N2)NC(=O)OC
Albendazole	D015766	54965-21-8	Neurocysticercosis	MESH:D020019	2082	CCCSC1=CC2=C(C=C1)N=C(N2)NC(=O)OC
Albendazole	D015766	54965-21-8	Onchocerciasis	MESH:D009855	2082	CCCSC1=CC2=C(C=C1)N=C(N2)NC(=O)OC
Albendazole	D015766	54965-21-8	Orbital Diseases	MESH:D009916	2082	CCCSC1=CC2=C(C=C1)N=C(N2)NC(=O)OC
Albendazole	D015766	54965-21-8	Parasitic Diseases, Animal	MESH:D010273	2082	CCCSC1=CC2=C(C=C1)N=C(N2)NC(=O)OC
Albendazole	D015766	54965-21-8	Tauopathies	MESH:D024801	2082	CCCSC1=CC2=C(C=C1)N=C(N2)NC(=O)OC
albiflorin	C014959	39011-90-0	Depressive Disorder	MESH:D003866	162355	CC12CC(C3CC1(C3(C(=O)O2)COC(=O)C4=CC=CC=C4)O[C@H]5[C@@H]([C@H]([C@@H]([C@H](O5)CO)O)O)O)O
Albuterol	D000420	18559-94-9	Anaphylaxis	MESH:D000707	2083	CC(C)(C)NCC(C1=CC(=C(C=C1)O)CO)O
Albuterol	D000420	18559-94-9	Arthritis, Experimental	MESH:D001169	2083	CC(C)(C)NCC(C1=CC(=C(C=C1)O)CO)O
Albuterol	D000420	18559-94-9	Asthma	MESH:D001249	2083	CC(C)(C)NCC(C1=CC(=C(C=C1)O)CO)O
Albuterol	D000420	18559-94-9	Bronchial Spasm	MESH:D001986	2083	CC(C)(C)NCC(C1=CC(=C(C=C1)O)CO)O
Albuterol	D000420	18559-94-9	Bronchitis, Chronic	MESH:D029481	2083	CC(C)(C)NCC(C1=CC(=C(C=C1)O)CO)O
Albuterol	D000420	18559-94-9	Coronary Artery Disease	MESH:D003324	2083	CC(C)(C)NCC(C1=CC(=C(C=C1)O)CO)O
Albuterol	D000420	18559-94-9	Dyspnea	MESH:D004417	2083	CC(C)(C)NCC(C1=CC(=C(C=C1)O)CO)O
Albuterol	D000420	18559-94-9	Gas Poisoning	MESH:D005739	2083	CC(C)(C)NCC(C1=CC(=C(C=C1)O)CO)O
Albuterol	D000420	18559-94-9	Heart Failure	MESH:D006333	2083	CC(C)(C)NCC(C1=CC(=C(C=C1)O)CO)O
Albuterol	D000420	18559-94-9	Hyperkalemia	MESH:D006947	2083	CC(C)(C)NCC(C1=CC(=C(C=C1)O)CO)O
Albuterol	D000420	18559-94-9	Hypertension	MESH:D006973	2083	CC(C)(C)NCC(C1=CC(=C(C=C1)O)CO)O
Albuterol	D000420	18559-94-9	Kidney Failure, Chronic	MESH:D007676	2083	CC(C)(C)NCC(C1=CC(=C(C=C1)O)CO)O
Albuterol	D000420	18559-94-9	Lung Diseases	MESH:D008171	2083	CC(C)(C)NCC(C1=CC(=C(C=C1)O)CO)O
Albuterol	D000420	18559-94-9	Lung Diseases, Obstructive	MESH:D008173	2083	CC(C)(C)NCC(C1=CC(=C(C=C1)O)CO)O
Albuterol	D000420	18559-94-9	Myocarditis	MESH:D009205	2083	CC(C)(C)NCC(C1=CC(=C(C=C1)O)CO)O
Albuterol	D000420	18559-94-9	Obstetric Labor, Premature	MESH:D007752	2083	CC(C)(C)NCC(C1=CC(=C(C=C1)O)CO)O
Albuterol	D000420	18559-94-9	Pulmonary Disease, Chronic Obstructive	MESH:D029424	2083	CC(C)(C)NCC(C1=CC(=C(C=C1)O)CO)O
Albuterol	D000420	18559-94-9	Respiratory Tract Infections	MESH:D012141	2083	CC(C)(C)NCC(C1=CC(=C(C=C1)O)CO)O
Albuterol	D000420	18559-94-9	Spasm	MESH:D013035	2083	CC(C)(C)NCC(C1=CC(=C(C=C1)O)CO)O
Albuterol	D000420	18559-94-9	Status Asthmaticus	MESH:D013224	2083	CC(C)(C)NCC(C1=CC(=C(C=C1)O)CO)O
Albuterol	D000420	18559-94-9	Ventricular Dysfunction, Left	MESH:D018487	2083	CC(C)(C)NCC(C1=CC(=C(C=C1)O)CO)O
albutoin	C006443	830-89-7	Seizures	MESH:D012640	3032361	CC(C)CC1C(=O)N(C(=S)N1)CC=C
alclofenac	C084615	22131-79-9	Arthritis, Rheumatoid	MESH:D001172	30951	C=CCOC1=C(C=C(C=C1)CC(=O)O)Cl
alclometasone dipropionate	C021137	66734-13-2	Dermatitis, Atopic	MESH:D003876	636374	CCC(=O)OCC(=O)[C@]1([C@@H](C[C@@H]2[C@@]1(C[C@@H]([C@H]3[C@H]2[C@@H](CC4=CC(=O)C=C[C@]34C)Cl)O)C)C)OC(=O)CC
alclometasone dipropionate	C021137	66734-13-2	Eczema	MESH:D004485	636374	CCC(=O)OCC(=O)[C@]1([C@@H](C[C@@H]2[C@@]1(C[C@@H]([C@H]3[C@H]2[C@@H](CC4=CC(=O)C=C[C@]34C)Cl)O)C)C)OC(=O)CC
alclometasone dipropionate	C021137	66734-13-2	Psoriasis	MESH:D011565	636374	CCC(=O)OCC(=O)[C@]1([C@@H](C[C@@H]2[C@@]1(C[C@@H]([C@H]3[C@H]2[C@@H](CC4=CC(=O)C=C[C@]34C)Cl)O)C)C)OC(=O)CC
alclometasone dipropionate	C021137	66734-13-2	Skin Diseases	MESH:D012871	636374	CCC(=O)OCC(=O)[C@]1([C@@H](C[C@@H]2[C@@]1(C[C@@H]([C@H]3[C@H]2[C@@H](CC4=CC(=O)C=C[C@]34C)Cl)O)C)C)OC(=O)CC
Alcuronium	D000443	23214-96-2	Bradycardia	MESH:D001919	5311001	C=CC[N+]12[C@@H]3[C@]4(C5=CC=CC=C5N/6[C@H]4/C(=C\N7[C@H]8/C(=C6)/[C@@H]9C(=CCO)C[N+]4([C@H]([C@]8(C5=CC=CC=C75)CC4)C9)CC=C)/[C@@H](C3)C(=CCO)C1)CC2
Alcuronium	D000443	23214-96-2	Fasciculation	MESH:D005207	5311001	C=CC[N+]12[C@@H]3[C@]4(C5=CC=CC=C5N/6[C@H]4/C(=C\N7[C@H]8/C(=C6)/[C@@H]9C(=CCO)C[N+]4([C@H]([C@]8(C5=CC=CC=C75)CC4)C9)CC=C)/[C@@H](C3)C(=CCO)C1)CC2
aldioxa	C017231	5579-81-7	Gastrointestinal Diseases	MESH:D005767	16683101	C1(C(=O)NC(=N1)O[Al])NC(=O)N.O.O
Alendronate	D019386	66376-36-1	Bacterial Infections	MESH:D001424	2088	C(CC(O)(P(=O)(O)O)P(=O)(O)O)CN
Alendronate	D019386	66376-36-1	Bone Diseases	MESH:D001847	2088	C(CC(O)(P(=O)(O)O)P(=O)(O)O)CN
Alendronate	D019386	66376-36-1	Bone Diseases, Metabolic	MESH:D001851	2088	C(CC(O)(P(=O)(O)O)P(=O)(O)O)CN
Alendronate	D019386	66376-36-1	Bone Neoplasms	MESH:D001859	2088	C(CC(O)(P(=O)(O)O)P(=O)(O)O)CN
Alendronate	D019386	66376-36-1	Bone Resorption	MESH:D001862	2088	C(CC(O)(P(=O)(O)O)P(=O)(O)O)CN
Alendronate	D019386	66376-36-1	Fibrosis	MESH:D005355	2088	C(CC(O)(P(=O)(O)O)P(=O)(O)O)CN
Alendronate	D019386	66376-36-1	Giant Cell Tumor of Bone	MESH:D018212	2088	C(CC(O)(P(=O)(O)O)P(=O)(O)O)CN
Alendronate	D019386	66376-36-1	Hyperalgesia	MESH:D006930	2088	C(CC(O)(P(=O)(O)O)P(=O)(O)O)CN
Alendronate	D019386	66376-36-1	Inflammation	MESH:D007249	2088	C(CC(O)(P(=O)(O)O)P(=O)(O)O)CN
Alendronate	D019386	66376-36-1	Necrosis	MESH:D009336	2088	C(CC(O)(P(=O)(O)O)P(=O)(O)O)CN
Alendronate	D019386	66376-36-1	Osteoporosis	MESH:D010024	2088	C(CC(O)(P(=O)(O)O)P(=O)(O)O)CN
Alendronate	D019386	66376-36-1	Osteoporosis, Postmenopausal	MESH:D015663	2088	C(CC(O)(P(=O)(O)O)P(=O)(O)O)CN
Alendronate	D019386	66376-36-1	Osteoporotic Fractures	MESH:D058866	2088	C(CC(O)(P(=O)(O)O)P(=O)(O)O)CN
Alendronate	D019386	66376-36-1	Osteosarcoma	MESH:D012516	2088	C(CC(O)(P(=O)(O)O)P(=O)(O)O)CN
Alendronate	D019386	66376-36-1	Pain	MESH:D010146	2088	C(CC(O)(P(=O)(O)O)P(=O)(O)O)CN
alfacalcidol	C008088	41294-56-8	Adenocarcinoma	MESH:D000230	443990	C[C@H](CCCC(C)C)[C@H]1CC[C@@H]2[C@@]1(CCCC2=CC=C3C[C@H](C[C@@H](C3=C)O)O)C
alfacalcidol	C008088	41294-56-8	Colitis, Ulcerative	MESH:D003093	443990	C[C@H](CCCC(C)C)[C@H]1CC[C@@H]2[C@@]1(CCCC2=CC=C3C[C@H](C[C@@H](C3=C)O)O)C
alfacalcidol	C008088	41294-56-8	Colorectal Neoplasms	MESH:D015179	443990	C[C@H](CCCC(C)C)[C@H]1CC[C@@H]2[C@@]1(CCCC2=CC=C3C[C@H](C[C@@H](C3=C)O)O)C
alfacalcidol	C008088	41294-56-8	Graves Disease	MESH:D006111	443990	C[C@H](CCCC(C)C)[C@H]1CC[C@@H]2[C@@]1(CCCC2=CC=C3C[C@H](C[C@@H](C3=C)O)O)C
alfacalcidol	C008088	41294-56-8	Hyperparathyroidism, Secondary	MESH:D006962	443990	C[C@H](CCCC(C)C)[C@H]1CC[C@@H]2[C@@]1(CCCC2=CC=C3C[C@H](C[C@@H](C3=C)O)O)C
alfacalcidol	C008088	41294-56-8	Hypertension	MESH:D006973	443990	C[C@H](CCCC(C)C)[C@H]1CC[C@@H]2[C@@]1(CCCC2=CC=C3C[C@H](C[C@@H](C3=C)O)O)C
alfacalcidol	C008088	41294-56-8	Hypocalcemia	MESH:D006996	443990	C[C@H](CCCC(C)C)[C@H]1CC[C@@H]2[C@@]1(CCCC2=CC=C3C[C@H](C[C@@H](C3=C)O)O)C
alfacalcidol	C008088	41294-56-8	Hypoparathyroidism	MESH:D007011	443990	C[C@H](CCCC(C)C)[C@H]1CC[C@@H]2[C@@]1(CCCC2=CC=C3C[C@H](C[C@@H](C3=C)O)O)C
alfacalcidol	C008088	41294-56-8	Lymphoma, Follicular	MESH:D008224	443990	C[C@H](CCCC(C)C)[C@H]1CC[C@@H]2[C@@]1(CCCC2=CC=C3C[C@H](C[C@@H](C3=C)O)O)C
alfacalcidol	C008088	41294-56-8	Mammary Neoplasms, Experimental	MESH:D008325	443990	C[C@H](CCCC(C)C)[C@H]1CC[C@@H]2[C@@]1(CCCC2=CC=C3C[C@H](C[C@@H](C3=C)O)O)C
alfacalcidol	C008088	41294-56-8	Osteoporosis	MESH:D010024	443990	C[C@H](CCCC(C)C)[C@H]1CC[C@@H]2[C@@]1(CCCC2=CC=C3C[C@H](C[C@@H](C3=C)O)O)C
alfacalcidol	C008088	41294-56-8	Osteoporosis, Postmenopausal	MESH:D015663	443990	C[C@H](CCCC(C)C)[C@H]1CC[C@@H]2[C@@]1(CCCC2=CC=C3C[C@H](C[C@@H](C3=C)O)O)C
alfacalcidol	C008088	41294-56-8	Renal Osteodystrophy	MESH:D012080	443990	C[C@H](CCCC(C)C)[C@H]1CC[C@@H]2[C@@]1(CCCC2=CC=C3C[C@H](C[C@@H](C3=C)O)O)C
alfacalcidol	C008088	41294-56-8	Respiratory Tract Infections	MESH:D012141	443990	C[C@H](CCCC(C)C)[C@H]1CC[C@@H]2[C@@]1(CCCC2=CC=C3C[C@H](C[C@@H](C3=C)O)O)C
alfacalcidol	C008088	41294-56-8	Rickets	MESH:D012279	443990	C[C@H](CCCC(C)C)[C@H]1CC[C@@H]2[C@@]1(CCCC2=CC=C3C[C@H](C[C@@H](C3=C)O)O)C
Alfaxalone Alfadolone Mixture	D000530	8067-82-1	Postoperative Complications	MESH:D011183	24732	CC(=O)[C@H]1CC[C@@H]2[C@@]1(CC(=O)[C@H]3[C@H]2CC[C@@H]4[C@@]3(CC[C@H](C4)O)C)C.CC(=O)OCC(=O)[C@H]1CC[C@@H]2[C@@]1(CC(=O)[C@H]3[C@H]2CC[C@@H]4[C@@]3(CC[C@H](C4)O)C)C
Alfentanil	D015760	71195-58-9	Cough	MESH:D003371	51263	CCC(=O)N(C1=CC=CC=C1)C2(CCN(CC2)CCN3C(=O)N(N=N3)CC)COC
Alfentanil	D015760	71195-58-9	Fasciculation	MESH:D005207	51263	CCC(=O)N(C1=CC=CC=C1)C2(CCN(CC2)CCN3C(=O)N(N=N3)CC)COC
Alfentanil	D015760	71195-58-9	Hyperalgesia	MESH:D006930	51263	CCC(=O)N(C1=CC=CC=C1)C2(CCN(CC2)CCN3C(=O)N(N=N3)CC)COC
Alfentanil	D015760	71195-58-9	Hypertension	MESH:D006973	51263	CCC(=O)N(C1=CC=CC=C1)C2(CCN(CC2)CCN3C(=O)N(N=N3)CC)COC
Alfentanil	D015760	71195-58-9	Intraoperative Complications	MESH:D007431	51263	CCC(=O)N(C1=CC=CC=C1)C2(CCN(CC2)CCN3C(=O)N(N=N3)CC)COC
Alfentanil	D015760	71195-58-9	Myoclonus	MESH:D009207	51263	CCC(=O)N(C1=CC=CC=C1)C2(CCN(CC2)CCN3C(=O)N(N=N3)CC)COC
Alfentanil	D015760	71195-58-9	Pain	MESH:D010146	51263	CCC(=O)N(C1=CC=CC=C1)C2(CCN(CC2)CCN3C(=O)N(N=N3)CC)COC
Alfentanil	D015760	71195-58-9	Pain, Postoperative	MESH:D010149	51263	CCC(=O)N(C1=CC=CC=C1)C2(CCN(CC2)CCN3C(=O)N(N=N3)CC)COC
Alfentanil	D015760	71195-58-9	Tachycardia	MESH:D013610	51263	CCC(=O)N(C1=CC=CC=C1)C2(CCN(CC2)CCN3C(=O)N(N=N3)CC)COC
alfibrate	C005681	24818-79-9	Hyperlipoproteinemia Type II	MESH:D006938	10390009	CC(C)(C(=O)[O-])OC1=CC=C(C=C1)Cl.CC(C)(C(=O)[O-])OC1=CC=C(C=C1)Cl.[OH-].[Al+3]
alfibrate	C005681	24818-79-9	Hyperlipoproteinemia Type IV	MESH:D006953	10390009	CC(C)(C(=O)[O-])OC1=CC=C(C=C1)Cl.CC(C)(C(=O)[O-])OC1=CC=C(C=C1)Cl.[OH-].[Al+3]
alfuzosin	C047638		Prostatic Diseases	MESH:D011469	2092	CN(CCCNC(=O)C1CCCO1)C2=NC3=CC(=C(C=C3C(=N2)N)OC)OC
alfuzosin	C047638		Prostatic Hyperplasia	MESH:D011470	2092	CN(CCCNC(=O)C1CCCO1)C2=NC3=CC(=C(C=C3C(=N2)N)OC)OC
alfuzosin	C047638		Prostatitis	MESH:D011472	2092	CN(CCCNC(=O)C1CCCO1)C2=NC3=CC(=C(C=C3C(=N2)N)OC)OC
alfuzosin	C047638		Urinary Retention	MESH:D016055	2092	CN(CCCNC(=O)C1CCCO1)C2=NC3=CC(=C(C=C3C(=N2)N)OC)OC
alfuzosin	C047638		Urination Disorders	MESH:D014555	2092	CN(CCCNC(=O)C1CCCO1)C2=NC3=CC(=C(C=C3C(=N2)N)OC)OC
alfuzosin	C047638		Urologic Diseases	MESH:D014570	2092	CN(CCCNC(=O)C1CCCO1)C2=NC3=CC(=C(C=C3C(=N2)N)OC)OC
alinidine	C022192	33178-86-8	Angina Pectoris	MESH:D000787	36354	C=CCN(C1=C(C=CC=C1Cl)Cl)C2=NCCN2
alinidine	C022192	33178-86-8	Arrhythmias, Cardiac	MESH:D001145	36354	C=CCN(C1=C(C=CC=C1Cl)Cl)C2=NCCN2
alinidine	C022192	33178-86-8	Tachycardia, Sinus	MESH:D013616	36354	C=CCN(C1=C(C=CC=C1Cl)Cl)C2=NCCN2
alinidine	C022192	33178-86-8	Tachycardia, Ventricular	MESH:D017180	36354	C=CCN(C1=C(C=CC=C1Cl)Cl)C2=NCCN2
aliskiren	C446481		Cardiomegaly	MESH:D006332	5493444	CC(C)[C@@H](CC1=CC(=C(C=C1)OC)OCCCOC)C[C@@H]([C@H](C[C@@H](C(C)C)C(=O)NCC(C)(C)C(=O)N)O)N
aliskiren	C446481		Endomyocardial Fibrosis	MESH:D004719	5493444	CC(C)[C@@H](CC1=CC(=C(C=C1)OC)OCCCOC)C[C@@H]([C@H](C[C@@H](C(C)C)C(=O)NCC(C)(C)C(=O)N)O)N
aliskiren	C446481		Hypertension	MESH:D006973	5493444	CC(C)[C@@H](CC1=CC(=C(C=C1)OC)OCCCOC)C[C@@H]([C@H](C[C@@H](C(C)C)C(=O)NCC(C)(C)C(=O)N)O)N
aliskiren	C446481		Stomach Ulcer	MESH:D013276	5493444	CC(C)[C@@H](CC1=CC(=C(C=C1)OC)OCCCOC)C[C@@H]([C@H](C[C@@H](C(C)C)C(=O)NCC(C)(C)C(=O)N)O)N
alisol A 24-acetate	C457233		Hepatitis B	MESH:D006509	76336194	C[C@H](C[C@@H]([C@H](C(C)(C)O)OC(=O)C)O)C1=C2C[C@@H]([C@H]3[C@]4(CCC(=O)C([C@@H]4CC[C@@]3([C@]2(CC1)C)C)(C)C)C)O
alisol B 23-acetate	C526957		Cholestasis, Intrahepatic	MESH:D002780	3084460	CC(CC(C1C(O1)(C)C)OC(=O)C)C2=C3C[C@@H](C4[C@]5(CCC(=O)C(C5CC[C@@]4([C@]3(CC2)C)C)(C)C)C)O
alisol B 23-acetate	C526957		Drug-Induced Liver Injury	MESH:D056486	3084460	CC(CC(C1C(O1)(C)C)OC(=O)C)C2=C3C[C@@H](C4[C@]5(CCC(=O)C(C5CC[C@@]4([C@]3(CC2)C)C)(C)C)C)O
alisol B 23-acetate	C526957		Hepatitis B	MESH:D006509	3084460	CC(CC(C1C(O1)(C)C)OC(=O)C)C2=C3C[C@@H](C4[C@]5(CCC(=O)C(C5CC[C@@]4([C@]3(CC2)C)C)(C)C)C)O
alisol B 23-acetate	C526957		Necrosis	MESH:D009336	3084460	CC(CC(C1C(O1)(C)C)OC(=O)C)C2=C3C[C@@H](C4[C@]5(CCC(=O)C(C5CC[C@@]4([C@]3(CC2)C)C)(C)C)C)O
alisol F	C516685		Hepatitis B	MESH:D006509	76310822	C[C@@H]1C[C@H](O[C@@H]2C1=C3C[C@@H]([C@H]4[C@]5(CCC(=O)C([C@@H]5CC[C@@]4([C@]3(C2)C)C)(C)C)C)O)[C@H](C(C)(C)O)O
alisporivir	C499715		Intestinal Diseases	MESH:D007410	11513676	CC[C@H]1C(=O)N([C@@H](C(=O)N([C@H](C(=O)N[C@H](C(=O)N([C@H](C(=O)N[C@H](C(=O)N[C@@H](C(=O)N([C@H](C(=O)N([C@H](C(=O)N([C@H](C(=O)N([C@H](C(=O)N1)[C@@H]([C@H](C)C/C=C/C)O)C)C(C)C)C)CC(C)C)C)CC(C)C)C)C)C)CC(C)C)C)C(C)C)C(C)C)CC)C)C
alisporivir	C499715		Ulcer	MESH:D014456	11513676	CC[C@H]1C(=O)N([C@@H](C(=O)N([C@H](C(=O)N[C@H](C(=O)N([C@H](C(=O)N[C@H](C(=O)N[C@@H](C(=O)N([C@H](C(=O)N([C@H](C(=O)N([C@H](C(=O)N([C@H](C(=O)N1)[C@@H]([C@H](C)C/C=C/C)O)C)C(C)C)C)CC(C)C)C)CC(C)C)C)C)C)CC(C)C)C)C(C)C)C(C)C)CC)C)C
alitretinoin	C103303	5300-03-08	Breast Neoplasms	MESH:D001943	449171	CC1=C(C(CCC1)(C)C)/C=C/C(=C\C=C\C(=C\C(=O)O)\C)/C
alitretinoin	C103303	5300-03-08	Eczema	MESH:D004485	449171	CC1=C(C(CCC1)(C)C)/C=C/C(=C\C=C\C(=C\C(=O)O)\C)/C
alitretinoin	C103303	5300-03-08	Keratosis, Seborrheic	MESH:D017492	449171	CC1=C(C(CCC1)(C)C)/C=C/C(=C\C=C\C(=C\C(=O)O)\C)/C
alitretinoin	C103303	5300-03-08	Leukemia, Myeloid, Acute	MESH:D015470	449171	CC1=C(C(CCC1)(C)C)/C=C/C(=C\C=C\C(=C\C(=O)O)\C)/C
alitretinoin	C103303	5300-03-08	Lung Neoplasms	MESH:D008175	449171	CC1=C(C(CCC1)(C)C)/C=C/C(=C\C=C\C(=C\C(=O)O)\C)/C
alitretinoin	C103303	5300-03-08	Porokeratosis	MESH:D017499	449171	CC1=C(C(CCC1)(C)C)/C=C/C(=C\C=C\C(=C\C(=O)O)\C)/C
alitretinoin	C103303	5300-03-08	Prostatic Intraepithelial Neoplasia	MESH:D019048	449171	CC1=C(C(CCC1)(C)C)/C=C/C(=C\C=C\C(=C\C(=O)O)\C)/C
alitretinoin	C103303	5300-03-08	Prostatic Neoplasms	MESH:D011471	449171	CC1=C(C(CCC1)(C)C)/C=C/C(=C\C=C\C(=C\C(=O)O)\C)/C
alizapride	C033968	59338-93-1	Gastroesophageal Reflux	MESH:D005764	43008	COC1=CC2=NNN=C2C=C1C(=O)NCC3CCCN3CC=C
allicin	C006452	539-86-6	Colitis	MESH:D003092	65036	C=CCSS(=O)CC=C
allicin	C006452	539-86-6	Hemorrhage	MESH:D006470	65036	C=CCSS(=O)CC=C
allicin	C006452	539-86-6	Ulcer	MESH:D014456	65036	C=CCSS(=O)CC=C
alliin	C006453		Myocardial Ischemia	MESH:D017202	87310	C=CCS(=O)C[C@@H](C(=O)O)N
alliin	C006453		Neovascularization, Pathologic	MESH:D009389	87310	C=CCS(=O)C[C@@H](C(=O)O)N
Allopurinol	D000493	315-30-0	Arthritis, Gouty	MESH:D015210	2094	C1=C2C(=NC=NC2=O)NN1
Allopurinol	D000493	315-30-0	Bipolar Disorder	MESH:D001714	2094	C1=C2C(=NC=NC2=O)NN1
Allopurinol	D000493	315-30-0	Disease Models, Animal	MESH:D004195	2094	C1=C2C(=NC=NC2=O)NN1
Allopurinol	D000493	315-30-0	Dog Diseases	MESH:D004283	2094	C1=C2C(=NC=NC2=O)NN1
Allopurinol	D000493	315-30-0	Drug-Induced Liver Injury	MESH:D056486	2094	C1=C2C(=NC=NC2=O)NN1
Allopurinol	D000493	315-30-0	Dyslipidemias	MESH:D050171	2094	C1=C2C(=NC=NC2=O)NN1
Allopurinol	D000493	315-30-0	Gastrointestinal Diseases	MESH:D005767	2094	C1=C2C(=NC=NC2=O)NN1
Allopurinol	D000493	315-30-0	Gout	MESH:D006073	2094	C1=C2C(=NC=NC2=O)NN1
Allopurinol	D000493	315-30-0	Heart Diseases	MESH:D006331	2094	C1=C2C(=NC=NC2=O)NN1
Allopurinol	D000493	315-30-0	Hemorrhage	MESH:D006470	2094	C1=C2C(=NC=NC2=O)NN1
Allopurinol	D000493	315-30-0	Hyperinsulinism	MESH:D006946	2094	C1=C2C(=NC=NC2=O)NN1
Allopurinol	D000493	315-30-0	Hyperlipidemias	MESH:D006949	2094	C1=C2C(=NC=NC2=O)NN1
Allopurinol	D000493	315-30-0	Hyperuricemia	MESH:D033461	2094	C1=C2C(=NC=NC2=O)NN1
Allopurinol	D000493	315-30-0	Inflammation	MESH:D007249	2094	C1=C2C(=NC=NC2=O)NN1
Allopurinol	D000493	315-30-0	Insulin Resistance	MESH:D007333	2094	C1=C2C(=NC=NC2=O)NN1
Allopurinol	D000493	315-30-0	Kidney Calculi	MESH:D007669	2094	C1=C2C(=NC=NC2=O)NN1
Allopurinol	D000493	315-30-0	Kidney Diseases	MESH:D007674	2094	C1=C2C(=NC=NC2=O)NN1
Allopurinol	D000493	315-30-0	Kidney Failure, Chronic	MESH:D007676	2094	C1=C2C(=NC=NC2=O)NN1
Allopurinol	D000493	315-30-0	Leishmaniasis, Cutaneous	MESH:D016773	2094	C1=C2C(=NC=NC2=O)NN1
Allopurinol	D000493	315-30-0	Leishmaniasis, Visceral	MESH:D007898	2094	C1=C2C(=NC=NC2=O)NN1
Allopurinol	D000493	315-30-0	Leukemia, Lymphoid	MESH:D007945	2094	C1=C2C(=NC=NC2=O)NN1
Allopurinol	D000493	315-30-0	Leukemia, Myelogenous, Chronic, BCR-ABL Positive	MESH:D015464	2094	C1=C2C(=NC=NC2=O)NN1
Allopurinol	D000493	315-30-0	Leukemia, Myeloid, Acute	MESH:D015470	2094	C1=C2C(=NC=NC2=O)NN1
Allopurinol	D000493	315-30-0	Leukocyte Disorders	MESH:D007960	2094	C1=C2C(=NC=NC2=O)NN1
Allopurinol	D000493	315-30-0	Limb Deformities, Congenital	MESH:D017880	2094	C1=C2C(=NC=NC2=O)NN1
Allopurinol	D000493	315-30-0	Lymphoma, Non-Hodgkin	MESH:D008228	2094	C1=C2C(=NC=NC2=O)NN1
Allopurinol	D000493	315-30-0	Myocardial Reperfusion Injury	MESH:D015428	2094	C1=C2C(=NC=NC2=O)NN1
Allopurinol	D000493	315-30-0	Neutropenia	MESH:D009503	2094	C1=C2C(=NC=NC2=O)NN1
Allopurinol	D000493	315-30-0	Precursor Cell Lymphoblastic Leukemia-Lymphoma	MESH:D054198	2094	C1=C2C(=NC=NC2=O)NN1
Allopurinol	D000493	315-30-0	Proteinuria	MESH:D011507	2094	C1=C2C(=NC=NC2=O)NN1
Allopurinol	D000493	315-30-0	Stomach Diseases	MESH:D013272	2094	C1=C2C(=NC=NC2=O)NN1
Allopurinol	D000493	315-30-0	Stomatitis	MESH:D013280	2094	C1=C2C(=NC=NC2=O)NN1
allyl isothiocyanate	C004471	1957-06-07	Drug-Induced Liver Injury	MESH:D056486	5971	C=CCN=C=S
allyl isothiocyanate	C004471	1957-06-07	Liver Cirrhosis	MESH:D008103	5971	C=CCN=C=S
allyl isothiocyanate	C004471	1957-06-07	Mammary Neoplasms, Experimental	MESH:D008325	5971	C=CCN=C=S
allyl isothiocyanate	C004471	1957-06-07	Melanoma	MESH:D008545	5971	C=CCN=C=S
allyl methyl disulfide	C054528	2179-58-0	Drug-Induced Liver Injury	MESH:D056486	62434	CSSCC=C
allylpyrocatechol	C523074		Stomach Ulcer	MESH:D013276	292101	C=CCC1=C(C(=CC=C1)O)O
allyl sulfide	C038491	592-88-1	Breast Neoplasms	MESH:D001943	11617	C=CCSCC=C
allyl sulfide	C038491	592-88-1	Drug-Induced Liver Injury	MESH:D056486	11617	C=CCSCC=C
allyl sulfide	C038491	592-88-1	Fatty Liver, Alcoholic	MESH:D005235	11617	C=CCSCC=C
allyl sulfide	C038491	592-88-1	Hepatitis, Viral, Human	MESH:D006525	11617	C=CCSCC=C
allyl sulfide	C038491	592-88-1	Liver Neoplasms	MESH:D008113	11617	C=CCSCC=C
allyl sulfide	C038491	592-88-1	Neoplasm Invasiveness	MESH:D009361	11617	C=CCSCC=C
allyl sulfide	C038491	592-88-1	Nephrotic Syndrome	MESH:D009404	11617	C=CCSCC=C
allyl sulfide	C038491	592-88-1	Pulmonary Fibrosis	MESH:D011658	11617	C=CCSCC=C
allyl sulfide	C038491	592-88-1	Skin Neoplasms	MESH:D012878	11617	C=CCSCC=C
Almitrine	D015765	27469-53-0	Respiratory Insufficiency	MESH:D012131	33887	C=CCNC1=NC(=NC(=N1)N2CCN(CC2)C(C3=CC=C(C=C3)F)C4=CC=C(C=C4)F)NCC=C
almotriptan	C409045	154323-57-6	Migraine Disorders	MESH:D008881	123606	CN(C)CCC1=CNC2=C1C=C(C=C2)CS(=O)(=O)N3CCCC3
aloe emodin	C518327		Carcinoma, Squamous Cell	MESH:D002294	10207	C1=CC2=C(C(=C1)O)C(=O)C3=C(C=C(C=C3C2=O)CO)O
aloe emodin	C518327		Inflammation	MESH:D007249	10207	C1=CC2=C(C(=C1)O)C(=O)C3=C(C=C(C=C3C2=O)CO)O
alosetron	C090840	122852-42-0	Irritable Bowel Syndrome	MESH:D043183	2099	CC1=C(N=CN1)CN2CCC3=C(C2=O)C4=CC=CC=C4N3C
alovudine	C002854	25526-93-6	Hepatitis B	MESH:D006509	33039	CC1=CN(C(=O)NC1=O)[C@H]2C[C@@H]([C@H](O2)CO)F
alpha-(4-fluorophenyl)-4-(5-fluoro-2-pyrimidinyl)-1-piperazine butanol	C050408	105565-56-8	Brain Diseases	MESH:D001927	108046	C1CN(CCN1CCCC(C2=CC=C(C=C2)F)O)C3=NC=C(C=N3)F
alpha-(4-fluorophenyl)-4-(5-fluoro-2-pyrimidinyl)-1-piperazine butanol	C050408	105565-56-8	Dyskinesia, Drug-Induced	MESH:D004409	108046	C1CN(CCN1CCCC(C2=CC=C(C=C2)F)O)C3=NC=C(C=N3)F
alpha-(4-fluorophenyl)-4-(5-fluoro-2-pyrimidinyl)-1-piperazine butanol	C050408	105565-56-8	Dystonia	MESH:D004421	108046	C1CN(CCN1CCCC(C2=CC=C(C=C2)F)O)C3=NC=C(C=N3)F
alpha-(4-fluorophenyl)-4-(5-fluoro-2-pyrimidinyl)-1-piperazine butanol	C050408	105565-56-8	Movement Disorders	MESH:D009069	108046	C1CN(CCN1CCCC(C2=CC=C(C=C2)F)O)C3=NC=C(C=N3)F
alpha-(4-pyridyl-1-oxide)-N-tert-butylnitrone	C043438		Cardiomyopathies	MESH:D009202	92375	CC(C)(C)[N+](=O)C=C1C=CN(C=C1)[O-]
alpha-amino-2-chloro-5-(phosphonomethyl)(1,1-biphenyl)-3-propanoic acid	C104918	174575-17-8	Catalepsy	MESH:D002375	128019	C1=CC=C(C(=C1)C2=CC(=CC(=C2)CP(=O)(O)O)C[C@@H](C(=O)O)N)Cl
alpha,beta-methyleneadenosine 5-diphosphate	C523965		Glioma	MESH:D005910	16219694	C1=NC2=C(C(=N1)N)N=CN2C3C(C(C(O3)COP(=O)(CP(=O)(O)O)O)O)O.[Na]
alpha,beta-methyleneadenosine 5-triphosphate	C002630	7292-42-4	Pain	MESH:D010146	91557	C1=NC2=C(C(=N1)N)N=CN2[C@H]3[C@@H]([C@@H]([C@H](O3)COP(=O)(CP(=O)(O)OP(=O)(O)O)O)O)O
alpha-chaconine	C011860	20562-03-2	Sepsis	MESH:D018805	442971	C[C@H]1CC[C@@H]2[C@H]([C@H]3[C@@H](N2C1)C[C@@H]4[C@@]3(CC[C@H]5[C@H]4CC=C6[C@@]5(CC[C@@H](C6)O[C@H]7[C@@H]([C@H]([C@@H]([C@H](O7)CO)O[C@H]8[C@@H]([C@@H]([C@H]([C@@H](O8)C)O)O)O)O)O[C@H]9[C@@H]([C@@H]([C@H]([C@@H](O9)C)O)O)O)C)C)C
alpha-cyano-(3,4-dihydroxy)-N-benzylcinnamide	C095512		Cardiomegaly	MESH:D006332	5328779	C1=CC=C(C=C1)CNC(=O)/C(=C/C2=CC(=C(C=C2)O)O)/C#N
alpha-cyano-(3,4-dihydroxy)-N-benzylcinnamide	C095512		Hyperalgesia	MESH:D006930	5328779	C1=CC=C(C=C1)CNC(=O)/C(=C/C2=CC(=C(C=C2)O)O)/C#N
alpha-cyano-(3,4-dihydroxy)-N-benzylcinnamide	C095512		Necrosis	MESH:D009336	5328779	C1=CC=C(C=C1)CNC(=O)/C(=C/C2=CC(=C(C=C2)O)O)/C#N
alpha-cyano-(3,4-dihydroxy)-N-benzylcinnamide	C095512		Osteosarcoma	MESH:D012516	5328779	C1=CC=C(C=C1)CNC(=O)/C(=C/C2=CC(=C(C=C2)O)O)/C#N
alpha-cyano-(3,4-dihydroxy)-N-benzylcinnamide	C095512		Reflex, Abnormal	MESH:D012021	5328779	C1=CC=C(C=C1)CNC(=O)/C(=C/C2=CC(=C(C=C2)O)O)/C#N
alpha-cyano-(3,4-dihydroxy)-N-benzylcinnamide	C095512		Urinary Bladder Diseases	MESH:D001745	5328779	C1=CC=C(C=C1)CNC(=O)/C(=C/C2=CC(=C(C=C2)O)O)/C#N
5-alpha-Dihydroprogesterone	D043582	566-65-4	Hyperalgesia	MESH:D006930	92810	CC(=O)[C@H]1CC[C@@H]2[C@@]1(CC[C@H]3[C@H]2CC[C@@H]4[C@@]3(CCC(=O)C4)C)C
5-alpha-Dihydroprogesterone	D043582	566-65-4	Peripheral Nervous System Diseases	MESH:D010523	92810	CC(=O)[C@H]1CC[C@@H]2[C@@]1(CC[C@H]3[C@H]2CC[C@@H]4[C@@]3(CCC(=O)C4)C)C
20-alpha-Dihydroprogesterone	D004092	145-14-2	Diabetic Neuropathies	MESH:D003929	8956	C[C@@H]([C@H]1CC[C@@H]2[C@@]1(CC[C@H]3[C@H]2CCC4=CC(=O)CC[C@]34C)C)O
20-alpha-Dihydroprogesterone	D004092	145-14-2	Peripheral Nervous System Diseases	MESH:D010523	8956	C[C@@H]([C@H]1CC[C@@H]2[C@@]1(CC[C@H]3[C@H]2CCC4=CC(=O)CC[C@]34C)C)O
alpha-ethyl, alpha-methyl-thiobutyrolactone	C051894	103620-92-4	Seizures	MESH:D012640	128423	CCC1(CCSC1=O)C
alpha-isopropyl-alpha-methyl-gamma-butyrolactone	C066811	132462-11-4	Seizures	MESH:D012640	131516	CC(C)C1(CCOC1=O)C
alpha-Linolenic Acid	D017962	463-40-1	Brain Injuries	MESH:D001930	5280934	CC/C=C\C/C=C\C/C=C\CCCCCCCC(=O)O
alpha-Linolenic Acid	D017962	463-40-1	Depressive Disorder	MESH:D003866	5280934	CC/C=C\C/C=C\C/C=C\CCCCCCCC(=O)O
alpha-Linolenic Acid	D017962	463-40-1	Drug-Induced Liver Injury	MESH:D056486	5280934	CC/C=C\C/C=C\C/C=C\CCCCCCCC(=O)O
alpha-Linolenic Acid	D017962	463-40-1	Inflammation	MESH:D007249	5280934	CC/C=C\C/C=C\C/C=C\CCCCCCCC(=O)O
alpha-Linolenic Acid	D017962	463-40-1	Memory Disorders	MESH:D008569	5280934	CC/C=C\C/C=C\C/C=C\CCCCCCCC(=O)O
alpha-Linolenic Acid	D017962	463-40-1	Movement Disorders	MESH:D009069	5280934	CC/C=C\C/C=C\C/C=C\CCCCCCCC(=O)O
alpha-methyl-4-carboxyphenylglycine	C079694	146669-29-6	Hyperalgesia	MESH:D006930	1222	CC(C1=CC=C(C=C1)C(=O)O)(C(=O)O)N
alpha-methyl-4-carboxyphenylglycine	C079694	146669-29-6	Seizures	MESH:D012640	1222	CC(C1=CC=C(C=C1)C(=O)O)(C(=O)O)N
alpha-naphthoflavone	C011512	604-59-1	Dyslipidemias	MESH:D050171	11790	C1=CC=C(C=C1)C2=CC(=O)C3=C(O2)C4=CC=CC=C4C=C3
alpha-naphthoflavone	C011512	604-59-1	Micronuclei, Chromosome-Defective	MESH:D048629	11790	C1=CC=C(C=C1)C2=CC(=O)C3=C(O2)C4=CC=CC=C4C=C3
alpha-naphthoflavone	C011512	604-59-1	Obesity	MESH:D009765	11790	C1=CC=C(C=C1)C2=CC(=O)C3=C(O2)C4=CC=CC=C4C=C3
alpha-naphthoflavone	C011512	604-59-1	Paralysis	MESH:D010243	11790	C1=CC=C(C=C1)C2=CC(=O)C3=C(O2)C4=CC=CC=C4C=C3
alpha-phenyl-1-(2-phenylethyl)-4-piperidinemethanol	C066169	107703-78-6	Hyperalgesia	MESH:D006930	71781	C1CN(CCC1C(C2=CC=CC=C2)O)CCC3=CC=CC=C3
alpha-phenyl-1-(2-phenylethyl)-4-piperidinemethanol	C066169	107703-78-6	Seizures	MESH:D012640	71781	C1CN(CCC1C(C2=CC=CC=C2)O)CCC3=CC=CC=C3
alpha-phenylcyclopentylacetic acid	C079302	3900-93-4	Bradycardia	MESH:D001919	98014	C1CCC(C1)C(C2=CC=CC=C2)C(=O)O
alpha-Tocopherol	D024502	1959-02-09	Acute Kidney Injury	MESH:D058186	86472	CC1=C2C(=C(C(=C1C)OC(=O)C)C)CC[C@@](O2)(C)CCC[C@H](C)CCC[C@H](C)CCCC(C)C
alpha-Tocopherol	D024502	1959-02-09	Anemia, Sickle Cell	MESH:D000755	86472	CC1=C2C(=C(C(=C1C)OC(=O)C)C)CC[C@@](O2)(C)CCC[C@H](C)CCC[C@H](C)CCCC(C)C
alpha-Tocopherol	D024502	1959-02-09	Atrophy	MESH:D001284	86472	CC1=C2C(=C(C(=C1C)OC(=O)C)C)CC[C@@](O2)(C)CCC[C@H](C)CCC[C@H](C)CCCC(C)C
alpha-Tocopherol	D024502	1959-02-09	Brain Injuries	MESH:D001930	86472	CC1=C2C(=C(C(=C1C)OC(=O)C)C)CC[C@@](O2)(C)CCC[C@H](C)CCC[C@H](C)CCCC(C)C
alpha-Tocopherol	D024502	1959-02-09	Carcinoma 256, Walker	MESH:D002279	86472	CC1=C2C(=C(C(=C1C)OC(=O)C)C)CC[C@@](O2)(C)CCC[C@H](C)CCC[C@H](C)CCCC(C)C
alpha-Tocopherol	D024502	1959-02-09	Cell Transformation, Neoplastic	MESH:D002471	86472	CC1=C2C(=C(C(=C1C)OC(=O)C)C)CC[C@@](O2)(C)CCC[C@H](C)CCC[C@H](C)CCCC(C)C
alpha-Tocopherol	D024502	1959-02-09	Chromosome Breakage	MESH:D019457	86472	CC1=C2C(=C(C(=C1C)OC(=O)C)C)CC[C@@](O2)(C)CCC[C@H](C)CCC[C@H](C)CCCC(C)C
alpha-Tocopherol	D024502	1959-02-09	Cognition Disorders	MESH:D003072	86472	CC1=C2C(=C(C(=C1C)OC(=O)C)C)CC[C@@](O2)(C)CCC[C@H](C)CCC[C@H](C)CCCC(C)C
alpha-Tocopherol	D024502	1959-02-09	Cystitis	MESH:D003556	86472	CC1=C2C(=C(C(=C1C)OC(=O)C)C)CC[C@@](O2)(C)CCC[C@H](C)CCC[C@H](C)CCCC(C)C
alpha-Tocopherol	D024502	1959-02-09	Drug-Induced Liver Injury	MESH:D056486	86472	CC1=C2C(=C(C(=C1C)OC(=O)C)C)CC[C@@](O2)(C)CCC[C@H](C)CCC[C@H](C)CCCC(C)C
alpha-Tocopherol	D024502	1959-02-09	Esophagitis, Peptic	MESH:D004942	86472	CC1=C2C(=C(C(=C1C)OC(=O)C)C)CC[C@@](O2)(C)CCC[C@H](C)CCC[C@H](C)CCCC(C)C
alpha-Tocopherol	D024502	1959-02-09	Fibrosis	MESH:D005355	86472	CC1=C2C(=C(C(=C1C)OC(=O)C)C)CC[C@@](O2)(C)CCC[C@H](C)CCC[C@H](C)CCCC(C)C
alpha-Tocopherol	D024502	1959-02-09	Glioma	MESH:D005910	86472	CC1=C2C(=C(C(=C1C)OC(=O)C)C)CC[C@@](O2)(C)CCC[C@H](C)CCC[C@H](C)CCCC(C)C
alpha-Tocopherol	D024502	1959-02-09	Glomerulosclerosis, Focal Segmental	MESH:D005923	86472	CC1=C2C(=C(C(=C1C)OC(=O)C)C)CC[C@@](O2)(C)CCC[C@H](C)CCC[C@H](C)CCCC(C)C
alpha-Tocopherol	D024502	1959-02-09	Hemolysis	MESH:D006461	86472	CC1=C2C(=C(C(=C1C)OC(=O)C)C)CC[C@@](O2)(C)CCC[C@H](C)CCC[C@H](C)CCCC(C)C
alpha-Tocopherol	D024502	1959-02-09	Hyperlipidemias	MESH:D006949	86472	CC1=C2C(=C(C(=C1C)OC(=O)C)C)CC[C@@](O2)(C)CCC[C@H](C)CCC[C@H](C)CCCC(C)C
alpha-Tocopherol	D024502	1959-02-09	Hyperplasia	MESH:D006965	86472	CC1=C2C(=C(C(=C1C)OC(=O)C)C)CC[C@@](O2)(C)CCC[C@H](C)CCC[C@H](C)CCCC(C)C
alpha-Tocopherol	D024502	1959-02-09	Hypertension	MESH:D006973	86472	CC1=C2C(=C(C(=C1C)OC(=O)C)C)CC[C@@](O2)(C)CCC[C@H](C)CCC[C@H](C)CCCC(C)C
alpha-Tocopherol	D024502	1959-02-09	Ischemia	MESH:D007511	86472	CC1=C2C(=C(C(=C1C)OC(=O)C)C)CC[C@@](O2)(C)CCC[C@H](C)CCC[C@H](C)CCCC(C)C
alpha-Tocopherol	D024502	1959-02-09	Kidney Diseases	MESH:D007674	86472	CC1=C2C(=C(C(=C1C)OC(=O)C)C)CC[C@@](O2)(C)CCC[C@H](C)CCC[C@H](C)CCCC(C)C
alpha-Tocopherol	D024502	1959-02-09	Leukemia, Promyelocytic, Acute	MESH:D015473	86472	CC1=C2C(=C(C(=C1C)OC(=O)C)C)CC[C@@](O2)(C)CCC[C@H](C)CCC[C@H](C)CCCC(C)C
alpha-Tocopherol	D024502	1959-02-09	Liver Neoplasms	MESH:D008113	86472	CC1=C2C(=C(C(=C1C)OC(=O)C)C)CC[C@@](O2)(C)CCC[C@H](C)CCC[C@H](C)CCCC(C)C
alpha-Tocopherol	D024502	1959-02-09	Lung Neoplasms	MESH:D008175	86472	CC1=C2C(=C(C(=C1C)OC(=O)C)C)CC[C@@](O2)(C)CCC[C@H](C)CCC[C@H](C)CCCC(C)C
alpha-Tocopherol	D024502	1959-02-09	Memory Disorders	MESH:D008569	86472	CC1=C2C(=C(C(=C1C)OC(=O)C)C)CC[C@@](O2)(C)CCC[C@H](C)CCC[C@H](C)CCCC(C)C
alpha-Tocopherol	D024502	1959-02-09	Muscular Diseases	MESH:D009135	86472	CC1=C2C(=C(C(=C1C)OC(=O)C)C)CC[C@@](O2)(C)CCC[C@H](C)CCC[C@H](C)CCCC(C)C
alpha-Tocopherol	D024502	1959-02-09	Myocardial Infarction	MESH:D009203	86472	CC1=C2C(=C(C(=C1C)OC(=O)C)C)CC[C@@](O2)(C)CCC[C@H](C)CCC[C@H](C)CCCC(C)C
alpha-Tocopherol	D024502	1959-02-09	Necrosis	MESH:D009336	86472	CC1=C2C(=C(C(=C1C)OC(=O)C)C)CC[C@@](O2)(C)CCC[C@H](C)CCC[C@H](C)CCCC(C)C
alpha-Tocopherol	D024502	1959-02-09	Neoplasm Metastasis	MESH:D009362	86472	CC1=C2C(=C(C(=C1C)OC(=O)C)C)CC[C@@](O2)(C)CCC[C@H](C)CCC[C@H](C)CCCC(C)C
alpha-Tocopherol	D024502	1959-02-09	Neoplasms, Experimental	MESH:D009374	86472	CC1=C2C(=C(C(=C1C)OC(=O)C)C)CC[C@@](O2)(C)CCC[C@H](C)CCC[C@H](C)CCCC(C)C
alpha-Tocopherol	D024502	1959-02-09	Nerve Degeneration	MESH:D009410	86472	CC1=C2C(=C(C(=C1C)OC(=O)C)C)CC[C@@](O2)(C)CCC[C@H](C)CCC[C@H](C)CCCC(C)C
alpha-Tocopherol	D024502	1959-02-09	Neural Tube Defects	MESH:D009436	86472	CC1=C2C(=C(C(=C1C)OC(=O)C)C)CC[C@@](O2)(C)CCC[C@H](C)CCC[C@H](C)CCCC(C)C
alpha-Tocopherol	D024502	1959-02-09	Osteolysis	MESH:D010014	86472	CC1=C2C(=C(C(=C1C)OC(=O)C)C)CC[C@@](O2)(C)CCC[C@H](C)CCC[C@H](C)CCCC(C)C
alpha-Tocopherol	D024502	1959-02-09	Ovarian Diseases	MESH:D010049	86472	CC1=C2C(=C(C(=C1C)OC(=O)C)C)CC[C@@](O2)(C)CCC[C@H](C)CCC[C@H](C)CCCC(C)C
alpha-Tocopherol	D024502	1959-02-09	Pain	MESH:D010146	86472	CC1=C2C(=C(C(=C1C)OC(=O)C)C)CC[C@@](O2)(C)CCC[C@H](C)CCC[C@H](C)CCCC(C)C
alpha-Tocopherol	D024502	1959-02-09	Poisoning	MESH:D011041	86472	CC1=C2C(=C(C(=C1C)OC(=O)C)C)CC[C@@](O2)(C)CCC[C@H](C)CCC[C@H](C)CCCC(C)C
alpha-Tocopherol	D024502	1959-02-09	Precancerous Conditions	MESH:D011230	86472	CC1=C2C(=C(C(=C1C)OC(=O)C)C)CC[C@@](O2)(C)CCC[C@H](C)CCC[C@H](C)CCCC(C)C
alpha-Tocopherol	D024502	1959-02-09	Proteinuria	MESH:D011507	86472	CC1=C2C(=C(C(=C1C)OC(=O)C)C)CC[C@@](O2)(C)CCC[C@H](C)CCC[C@H](C)CCCC(C)C
alpha-Tocopherol	D024502	1959-02-09	Pseudoxanthoma Elasticum	MESH:D011561	86472	CC1=C2C(=C(C(=C1C)OC(=O)C)C)CC[C@@](O2)(C)CCC[C@H](C)CCC[C@H](C)CCCC(C)C
alpha-Tocopherol	D024502	1959-02-09	Pulmonary Eosinophilia	MESH:D011657	86472	CC1=C2C(=C(C(=C1C)OC(=O)C)C)CC[C@@](O2)(C)CCC[C@H](C)CCC[C@H](C)CCCC(C)C
alpha-Tocopherol	D024502	1959-02-09	Radiation Injuries	MESH:D011832	86472	CC1=C2C(=C(C(=C1C)OC(=O)C)C)CC[C@@](O2)(C)CCC[C@H](C)CCC[C@H](C)CCCC(C)C
alpha-Tocopherol	D024502	1959-02-09	Renal Insufficiency	MESH:D051437	86472	CC1=C2C(=C(C(=C1C)OC(=O)C)C)CC[C@@](O2)(C)CCC[C@H](C)CCC[C@H](C)CCCC(C)C
alpha-Tocopherol	D024502	1959-02-09	Reperfusion Injury	MESH:D015427	86472	CC1=C2C(=C(C(=C1C)OC(=O)C)C)CC[C@@](O2)(C)CCC[C@H](C)CCC[C@H](C)CCCC(C)C
alpha-Tocopherol	D024502	1959-02-09	Respiratory Hypersensitivity	MESH:D012130	86472	CC1=C2C(=C(C(=C1C)OC(=O)C)C)CC[C@@](O2)(C)CCC[C@H](C)CCC[C@H](C)CCCC(C)C
alpha-Tocopherol	D024502	1959-02-09	Retinitis Pigmentosa	MESH:D012174	86472	CC1=C2C(=C(C(=C1C)OC(=O)C)C)CC[C@@](O2)(C)CCC[C@H](C)CCC[C@H](C)CCCC(C)C
alpha-Tocopherol	D024502	1959-02-09	Seizures	MESH:D012640	86472	CC1=C2C(=C(C(=C1C)OC(=O)C)C)CC[C@@](O2)(C)CCC[C@H](C)CCC[C@H](C)CCCC(C)C
alpha-Tocopherol	D024502	1959-02-09	Uterine Diseases	MESH:D014591	86472	CC1=C2C(=C(C(=C1C)OC(=O)C)C)CC[C@@](O2)(C)CCC[C@H](C)CCC[C@H](C)CCCC(C)C
alpha-tocopherol phosphate	C012552	38976-17-9	Substance Withdrawal Syndrome	MESH:D013375	94493	CC1=C2C(=C(C(=C1C)OP(=O)(O)O)C)CC[C@@](O2)(C)CCC[C@H](C)CCC[C@H](C)CCCC(C)C
alpha-viniferin	C064176	62218-13-7	Inflammation	MESH:D007249	196402	C1=CC(=CC=C1[C@H]2[C@@H]3C4=CC(=CC5=C4[C@@H]([C@H](O5)C6=CC=C(C=C6)O)C7=CC(=CC8=C7[C@H]([C@@H](O8)C9=CC=C(C=C9)O)C1=CC(=CC(=C31)O2)O)O)O)O
alpidem	C052036	82626-01-5	Seizures	MESH:D012640	54897	CCCN(CCC)C(=O)CC1=C(N=C2N1C=C(C=C2)Cl)C3=CC=C(C=C3)Cl
alpinumisoflavone	C000154	34086-50-5	Leukemia, Promyelocytic, Acute	MESH:D015473	5490139	CC1(C=CC2=C(O1)C=C3C(=C2O)C(=O)C(=CO3)C4=CC=C(C=C4)O)C
Alprazolam	D000525	28981-97-7	Agoraphobia	MESH:D000379	2118	CC1=NN=C2N1C3=C(C=C(C=C3)Cl)C(=NC2)C4=CC=CC=C4
Alprazolam	D000525	28981-97-7	Akathisia, Drug-Induced	MESH:D017109	2118	CC1=NN=C2N1C3=C(C=C(C=C3)Cl)C(=NC2)C4=CC=CC=C4
Alprazolam	D000525	28981-97-7	Anxiety Disorders	MESH:D001008	2118	CC1=NN=C2N1C3=C(C=C(C=C3)Cl)C(=NC2)C4=CC=CC=C4
Alprazolam	D000525	28981-97-7	Bipolar Disorder	MESH:D001714	2118	CC1=NN=C2N1C3=C(C=C(C=C3)Cl)C(=NC2)C4=CC=CC=C4
Alprazolam	D000525	28981-97-7	Depressive Disorder	MESH:D003866	2118	CC1=NN=C2N1C3=C(C=C(C=C3)Cl)C(=NC2)C4=CC=CC=C4
Alprazolam	D000525	28981-97-7	Depressive Disorder, Major	MESH:D003865	2118	CC1=NN=C2N1C3=C(C=C(C=C3)Cl)C(=NC2)C4=CC=CC=C4
Alprazolam	D000525	28981-97-7	Disorders of Sex Development	MESH:D012734	2118	CC1=NN=C2N1C3=C(C=C(C=C3)Cl)C(=NC2)C4=CC=CC=C4
Alprazolam	D000525	28981-97-7	Heart Block	MESH:D006327	2118	CC1=NN=C2N1C3=C(C=C(C=C3)Cl)C(=NC2)C4=CC=CC=C4
Alprazolam	D000525	28981-97-7	Myocardial Infarction	MESH:D009203	2118	CC1=NN=C2N1C3=C(C=C(C=C3)Cl)C(=NC2)C4=CC=CC=C4
Alprazolam	D000525	28981-97-7	Panic Disorder	MESH:D016584	2118	CC1=NN=C2N1C3=C(C=C(C=C3)Cl)C(=NC2)C4=CC=CC=C4
Alprazolam	D000525	28981-97-7	Personality Disorders	MESH:D010554	2118	CC1=NN=C2N1C3=C(C=C(C=C3)Cl)C(=NC2)C4=CC=CC=C4
Alprazolam	D000525	28981-97-7	Phobic Disorders	MESH:D010698	2118	CC1=NN=C2N1C3=C(C=C(C=C3)Cl)C(=NC2)C4=CC=CC=C4
Alprazolam	D000525	28981-97-7	Proteinuria	MESH:D011507	2118	CC1=NN=C2N1C3=C(C=C(C=C3)Cl)C(=NC2)C4=CC=CC=C4
Alprazolam	D000525	28981-97-7	Schizophrenia	MESH:D012559	2118	CC1=NN=C2N1C3=C(C=C(C=C3)Cl)C(=NC2)C4=CC=CC=C4
Alprazolam	D000525	28981-97-7	Seizures	MESH:D012640	2118	CC1=NN=C2N1C3=C(C=C(C=C3)Cl)C(=NC2)C4=CC=CC=C4
Alprazolam	D000525	28981-97-7	Sleep Initiation and Maintenance Disorders	MESH:D007319	2118	CC1=NN=C2N1C3=C(C=C(C=C3)Cl)C(=NC2)C4=CC=CC=C4
Alprazolam	D000525	28981-97-7	Stress Disorders, Post-Traumatic	MESH:D013313	2118	CC1=NN=C2N1C3=C(C=C(C=C3)Cl)C(=NC2)C4=CC=CC=C4
Alprenolol	D000526	13655-52-2	Angina Pectoris	MESH:D000787	2119	CC(C)NCC(COC1=CC=CC=C1CC=C)O
Alprenolol	D000526	13655-52-2	Arrhythmias, Cardiac	MESH:D001145	2119	CC(C)NCC(COC1=CC=CC=C1CC=C)O
Alprenolol	D000526	13655-52-2	Atrial Fibrillation	MESH:D001281	2119	CC(C)NCC(COC1=CC=CC=C1CC=C)O
Alprenolol	D000526	13655-52-2	Hypertension	MESH:D006973	2119	CC(C)NCC(COC1=CC=CC=C1CC=C)O
Alprenolol	D000526	13655-52-2	Tachycardia	MESH:D013610	2119	CC(C)NCC(COC1=CC=CC=C1CC=C)O
ALS 8123	C055582	81148-15-4	Tachycardia	MESH:D013610	133620	CC(C)NCC(COC1=CC=C(C=C1)CCC(=O)O)O
Altretamine	D006585	645-05-6	Ovarian Neoplasms	MESH:D010051	2123	CN(C)C1=NC(=NC(=N1)N(C)C)N(C)C
aluminum chloride	C010845		Nerve Degeneration	MESH:D009410	24012	[Al](Cl)(Cl)Cl
Aluminum Hydroxide	D000536	21645-51-2	Hyperphosphatemia	MESH:D054559	6328211	O.O.O.[Al]
aluminum sulfate	C041524	10043-01-3	Nerve Degeneration	MESH:D009410	24850	[O-]S(=O)(=O)[O-].[O-]S(=O)(=O)[O-].[O-]S(=O)(=O)[O-].[Al+3].[Al+3]
alverine	C010846	150-59-4	Bacterial Infections	MESH:D001424	3678	CCN(CCCC1=CC=CC=C1)CCCC2=CC=CC=C2
alverine	C010846	150-59-4	Colonic Diseases	MESH:D003108	3678	CCN(CCCC1=CC=CC=C1)CCCC2=CC=CC=C2
alverine	C010846	150-59-4	Diverticulitis, Colonic	MESH:D004239	3678	CCN(CCCC1=CC=CC=C1)CCCC2=CC=CC=C2
alverine	C010846	150-59-4	Hyperalgesia	MESH:D006930	3678	CCN(CCCC1=CC=CC=C1)CCCC2=CC=CC=C2
alverine	C010846	150-59-4	Irritable Bowel Syndrome	MESH:D043183	3678	CCN(CCCC1=CC=CC=C1)CCCC2=CC=CC=C2
alverine	C010846	150-59-4	Spasm	MESH:D013035	3678	CCN(CCCC1=CC=CC=C1)CCCC2=CC=CC=C2
alvimopan	C419502		Gastrointestinal Diseases	MESH:D005767	5488547	C[C@H]1CN(CC[C@@]1(C)C2=CC(=CC=C2)O)C[C@H](CC3=CC=CC=C3)C(=O)NCC(=O)O.O.O
alvimopan	C419502		Ileus	MESH:D045823	5488547	C[C@H]1CN(CC[C@@]1(C)C2=CC(=CC=C2)O)C[C@H](CC3=CC=CC=C3)C(=O)NCC(=O)O.O.O
alvimopan	C419502		Postoperative Complications	MESH:D011183	5488547	C[C@H]1CN(CC[C@@]1(C)C2=CC(=CC=C2)O)C[C@H](CC3=CC=CC=C3)C(=O)NCC(=O)O.O.O
alvocidib	C077990		Breast Neoplasms	MESH:D001943	5287969	CN1CC[C@@H]([C@@H](C1)O)C2=C(C=C(C3=C2OC(=CC3=O)C4=CC=CC=C4Cl)O)O
alvocidib	C077990		Colonic Neoplasms	MESH:D003110	5287969	CN1CC[C@@H]([C@@H](C1)O)C2=C(C=C(C3=C2OC(=CC3=O)C4=CC=CC=C4Cl)O)O
alvocidib	C077990		Esophageal Neoplasms	MESH:D004938	5287969	CN1CC[C@@H]([C@@H](C1)O)C2=C(C=C(C3=C2OC(=CC3=O)C4=CC=CC=C4Cl)O)O
alvocidib	C077990		Head and Neck Neoplasms	MESH:D006258	5287969	CN1CC[C@@H]([C@@H](C1)O)C2=C(C=C(C3=C2OC(=CC3=O)C4=CC=CC=C4Cl)O)O
alvocidib	C077990		Leukemia	MESH:D007938	5287969	CN1CC[C@@H]([C@@H](C1)O)C2=C(C=C(C3=C2OC(=CC3=O)C4=CC=CC=C4Cl)O)O
alvocidib	C077990		Leukemia, Lymphocytic, Chronic, B-Cell	MESH:D015451	5287969	CN1CC[C@@H]([C@@H](C1)O)C2=C(C=C(C3=C2OC(=CC3=O)C4=CC=CC=C4Cl)O)O
alvocidib	C077990		Leukemia, Lymphoid	MESH:D007945	5287969	CN1CC[C@@H]([C@@H](C1)O)C2=C(C=C(C3=C2OC(=CC3=O)C4=CC=CC=C4Cl)O)O
alvocidib	C077990		Leukemia, Myeloid, Acute	MESH:D015470	5287969	CN1CC[C@@H]([C@@H](C1)O)C2=C(C=C(C3=C2OC(=CC3=O)C4=CC=CC=C4Cl)O)O
alvocidib	C077990		Leukemia, Promyelocytic, Acute	MESH:D015473	5287969	CN1CC[C@@H]([C@@H](C1)O)C2=C(C=C(C3=C2OC(=CC3=O)C4=CC=CC=C4Cl)O)O
alvocidib	C077990		Lymphoma, AIDS-Related	MESH:D016483	5287969	CN1CC[C@@H]([C@@H](C1)O)C2=C(C=C(C3=C2OC(=CC3=O)C4=CC=CC=C4Cl)O)O
alvocidib	C077990		Lymphoma, B-Cell	MESH:D016393	5287969	CN1CC[C@@H]([C@@H](C1)O)C2=C(C=C(C3=C2OC(=CC3=O)C4=CC=CC=C4Cl)O)O
alvocidib	C077990		Neointima	MESH:D058426	5287969	CN1CC[C@@H]([C@@H](C1)O)C2=C(C=C(C3=C2OC(=CC3=O)C4=CC=CC=C4Cl)O)O
alvocidib	C077990		Neoplasm Metastasis	MESH:D009362	5287969	CN1CC[C@@H]([C@@H](C1)O)C2=C(C=C(C3=C2OC(=CC3=O)C4=CC=CC=C4Cl)O)O
alvocidib	C077990		Neoplasms, Experimental	MESH:D009374	5287969	CN1CC[C@@H]([C@@H](C1)O)C2=C(C=C(C3=C2OC(=CC3=O)C4=CC=CC=C4Cl)O)O
alvocidib	C077990		Prostatic Neoplasms	MESH:D011471	5287969	CN1CC[C@@H]([C@@H](C1)O)C2=C(C=C(C3=C2OC(=CC3=O)C4=CC=CC=C4Cl)O)O
alvocidib	C077990		Stomach Neoplasms	MESH:D013274	5287969	CN1CC[C@@H]([C@@H](C1)O)C2=C(C=C(C3=C2OC(=CC3=O)C4=CC=CC=C4Cl)O)O
AM 1241	C439263		Hyperalgesia	MESH:D006930	10141893	CN1CCCCC1CN2C=C(C3=CC=CC=C32)C(=O)C4=C(C=CC(=C4)[N+](=O)[O-])I
AM 1241	C439263		Hyperplasia	MESH:D006965	10141893	CN1CCCCC1CN2C=C(C3=CC=CC=C32)C(=O)C4=C(C=CC(=C4)[N+](=O)[O-])I
AM 1241	C439263		Pain	MESH:D010146	10141893	CN1CCCCC1CN2C=C(C3=CC=CC=C32)C(=O)C4=C(C=CC(=C4)[N+](=O)[O-])I
AM 251	C103505		Amphetamine-Related Disorders	MESH:D019969	2125	CC1=C(N(N=C1C(=O)NN2CCCCC2)C3=C(C=C(C=C3)Cl)Cl)C4=CC=C(C=C4)I
AM 251	C103505		Cocaine-Related Disorders	MESH:D019970	2125	CC1=C(N(N=C1C(=O)NN2CCCCC2)C3=C(C=C(C=C3)Cl)Cl)C4=CC=C(C=C4)I
AM 251	C103505		Dyskinesias	MESH:D020820	2125	CC1=C(N(N=C1C(=O)NN2CCCCC2)C3=C(C=C(C=C3)Cl)Cl)C4=CC=C(C=C4)I
AM 251	C103505		Nerve Degeneration	MESH:D009410	2125	CC1=C(N(N=C1C(=O)NN2CCCCC2)C3=C(C=C(C=C3)Cl)Cl)C4=CC=C(C=C4)I
AM 251	C103505		Pain	MESH:D010146	2125	CC1=C(N(N=C1C(=O)NN2CCCCC2)C3=C(C=C(C=C3)Cl)Cl)C4=CC=C(C=C4)I
AM 251	C103505		Pancreatic Neoplasms	MESH:D010190	2125	CC1=C(N(N=C1C(=O)NN2CCCCC2)C3=C(C=C(C=C3)Cl)Cl)C4=CC=C(C=C4)I
AM 251	C103505		Substance Withdrawal Syndrome	MESH:D013375	2125	CC1=C(N(N=C1C(=O)NN2CCCCC2)C3=C(C=C(C=C3)Cl)Cl)C4=CC=C(C=C4)I
AM 281	C109925		Hypertension	MESH:D006973	4302962	CC1=C(N(N=C1C(=O)NN2CCOCC2)C3=C(C=C(C=C3)Cl)Cl)C4=CC=C(C=C4)I
AM 281	C109925		Ventricular Dysfunction, Left	MESH:D018487	4302962	CC1=C(N(N=C1C(=O)NN2CCOCC2)C3=C(C=C(C=C3)Cl)Cl)C4=CC=C(C=C4)I
AM 36	C401121		Hyperalgesia	MESH:D006930	9890390	CC(C)(C)C1=CC(=CC(=C1O)C(C)(C)C)CN2CCN(CC2)CC(C3=CC=C(C=C3)Cl)O
Am 580	C068073	102121-60-8	Cataract	MESH:D002386	2126	CC1(CCC(C2=C1C=CC(=C2)C(=O)NC3=CC=C(C=C3)C(=O)O)(C)C)C
Am 580	C068073	102121-60-8	Colitis	MESH:D003092	2126	CC1(CCC(C2=C1C=CC(=C2)C(=O)NC3=CC=C(C=C3)C(=O)O)(C)C)C
amafolone	C010158	50588-47-1	Tachycardia, Ventricular	MESH:D017180	40111	C[C@]12CC[C@H]3[C@H]([C@@H]1CCC2=O)CC[C@@H]4[C@@]3(C[C@@H]([C@H](C4)[NH3+])O)C.[Cl-]
Amantadine	D000547	768-94-5	Autistic Disorder	MESH:D001321	2130	C1C2CC3CC1CC(C2)(C3)N
Amantadine	D000547	768-94-5	Basal Ganglia Diseases	MESH:D001480	2130	C1C2CC3CC1CC(C2)(C3)N
Amantadine	D000547	768-94-5	Brain Injuries	MESH:D001930	2130	C1C2CC3CC1CC(C2)(C3)N
Amantadine	D000547	768-94-5	Catalepsy	MESH:D002375	2130	C1C2CC3CC1CC(C2)(C3)N
Amantadine	D000547	768-94-5	Catatonia	MESH:D002389	2130	C1C2CC3CC1CC(C2)(C3)N
Amantadine	D000547	768-94-5	Cerebellar Ataxia	MESH:D002524	2130	C1C2CC3CC1CC(C2)(C3)N
Amantadine	D000547	768-94-5	Cocaine-Related Disorders	MESH:D019970	2130	C1C2CC3CC1CC(C2)(C3)N
Amantadine	D000547	768-94-5	Delirium	MESH:D003693	2130	C1C2CC3CC1CC(C2)(C3)N
Amantadine	D000547	768-94-5	Dementia	MESH:D003704	2130	C1C2CC3CC1CC(C2)(C3)N
Amantadine	D000547	768-94-5	Dyskinesia, Drug-Induced	MESH:D004409	2130	C1C2CC3CC1CC(C2)(C3)N
Amantadine	D000547	768-94-5	Dyskinesias	MESH:D020820	2130	C1C2CC3CC1CC(C2)(C3)N
Amantadine	D000547	768-94-5	Gambling	MESH:D005715	2130	C1C2CC3CC1CC(C2)(C3)N
Amantadine	D000547	768-94-5	Hepatitis A	MESH:D006506	2130	C1C2CC3CC1CC(C2)(C3)N
Amantadine	D000547	768-94-5	Hepatitis B	MESH:D006509	2130	C1C2CC3CC1CC(C2)(C3)N
Amantadine	D000547	768-94-5	Hepatitis C	MESH:D006526	2130	C1C2CC3CC1CC(C2)(C3)N
Amantadine	D000547	768-94-5	Huntington Disease	MESH:D006816	2130	C1C2CC3CC1CC(C2)(C3)N
Amantadine	D000547	768-94-5	Hyperkinesis	MESH:D006948	2130	C1C2CC3CC1CC(C2)(C3)N
Amantadine	D000547	768-94-5	Hypokinesia	MESH:D018476	2130	C1C2CC3CC1CC(C2)(C3)N
Amantadine	D000547	768-94-5	Influenza, Human	MESH:D007251	2130	C1C2CC3CC1CC(C2)(C3)N
Amantadine	D000547	768-94-5	Movement Disorders	MESH:D009069	2130	C1C2CC3CC1CC(C2)(C3)N
Amantadine	D000547	768-94-5	Multiple Sclerosis	MESH:D009103	2130	C1C2CC3CC1CC(C2)(C3)N
Amantadine	D000547	768-94-5	Muscle Rigidity	MESH:D009127	2130	C1C2CC3CC1CC(C2)(C3)N
Amantadine	D000547	768-94-5	Muscle Weakness	MESH:D018908	2130	C1C2CC3CC1CC(C2)(C3)N
Amantadine	D000547	768-94-5	Neuroleptic Malignant Syndrome	MESH:D009459	2130	C1C2CC3CC1CC(C2)(C3)N
Amantadine	D000547	768-94-5	Pain, Postoperative	MESH:D010149	2130	C1C2CC3CC1CC(C2)(C3)N
Amantadine	D000547	768-94-5	Paranoid Disorders	MESH:D010259	2130	C1C2CC3CC1CC(C2)(C3)N
Amantadine	D000547	768-94-5	Parkinson Disease	MESH:D010300	2130	C1C2CC3CC1CC(C2)(C3)N
Amantadine	D000547	768-94-5	Parkinson Disease, Secondary	MESH:D010302	2130	C1C2CC3CC1CC(C2)(C3)N
Amantadine	D000547	768-94-5	Parkinsonian Disorders	MESH:D020734	2130	C1C2CC3CC1CC(C2)(C3)N
Amantadine	D000547	768-94-5	Personality Disorders	MESH:D010554	2130	C1C2CC3CC1CC(C2)(C3)N
Amantadine	D000547	768-94-5	Sexual Dysfunctions, Psychological	MESH:D020018	2130	C1C2CC3CC1CC(C2)(C3)N
Amantadine	D000547	768-94-5	Stereotypic Movement Disorder	MESH:D019956	2130	C1C2CC3CC1CC(C2)(C3)N
Amantadine	D000547	768-94-5	Substance Withdrawal Syndrome	MESH:D013375	2130	C1C2CC3CC1CC(C2)(C3)N
Amantadine	D000547	768-94-5	Tremor	MESH:D014202	2130	C1C2CC3CC1CC(C2)(C3)N
amarogentin	C102609	21018-84-8	Leishmaniasis, Visceral	MESH:D007898	115149	C=C[C@@H]1[C@@H]2CCOC(=O)C2=CO[C@H]1O[C@H]3[C@@H]([C@H]([C@@H]([C@H](O3)CO)O)O)OC(=O)C4=C(C=C(C=C4C5=CC(=CC=C5)O)O)O
amarogentin	C102609	21018-84-8	Papilloma	MESH:D010212	115149	C=C[C@@H]1[C@@H]2CCOC(=O)C2=CO[C@H]1O[C@H]3[C@@H]([C@H]([C@@H]([C@H](O3)CO)O)O)OC(=O)C4=C(C=C(C=C4C5=CC(=CC=C5)O)O)O
amarogentin	C102609	21018-84-8	Skin Neoplasms	MESH:D012878	115149	C=C[C@@H]1[C@@H]2CCOC(=O)C2=CO[C@H]1O[C@H]3[C@@H]([C@H]([C@@H]([C@H](O3)CO)O)O)OC(=O)C4=C(C=C(C=C4C5=CC(=CC=C5)O)O)O
amastatin	C016977	67655-94-1	Pain	MESH:D010146	439518	CC(C)C[C@H]([C@@H](C(=O)N[C@@H](C(C)C)C(=O)N[C@@H](C(C)C)C(=O)N[C@@H](CC(=O)O)C(=O)O)O)N
Ambenonium Chloride	D000549	115-79-7	Hypotension	MESH:D007022	2131	CC[N+](CC)(CCNC(=O)C(=O)NCC[N+](CC)(CC)CC1=CC=CC=C1Cl)CC2=CC=CC=C2Cl
Ambenonium Chloride	D000549	115-79-7	Myasthenia Gravis	MESH:D009157	2131	CC[N+](CC)(CCNC(=O)C(=O)NCC[N+](CC)(CC)CC1=CC=CC=C1Cl)CC2=CC=CC=C2Cl
ambrisentan	C467894	177036-94-1	Hypertension, Pulmonary	MESH:D006976	6918493	CC1=CC(=NC(=N1)O[C@H](C(=O)O)C(C2=CC=CC=C2)(C3=CC=CC=C3)OC)C
ambroxol-theophylline-7-acetate	C077110		Asthma	MESH:D001249	176595	CN1C2=C(C(=O)N(C1=O)C)N(C=N2)CC(=O)O.C1CC(CCC1NCC2=CC(=CC(=C2N)Br)Br)O
ambroxol-theophylline-7-acetate	C077110		Bronchitis	MESH:D001991	176595	CN1C2=C(C(=O)N(C1=O)C)N(C=N2)CC(=O)O.C1CC(CCC1NCC2=CC(=CC(=C2N)Br)Br)O
ambroxol-theophylline-7-acetate	C077110		Bronchitis, Chronic	MESH:D029481	176595	CN1C2=C(C(=O)N(C1=O)C)N(C=N2)CC(=O)O.C1CC(CCC1NCC2=CC(=CC(=C2N)Br)Br)O
ambroxol-theophylline-7-acetate	C077110		Emphysema	MESH:D004646	176595	CN1C2=C(C(=O)N(C1=O)C)N(C=N2)CC(=O)O.C1CC(CCC1NCC2=CC(=CC(=C2N)Br)Br)O
ambroxol-theophylline-7-acetate	C077110		Inflammation	MESH:D007249	176595	CN1C2=C(C(=O)N(C1=O)C)N(C=N2)CC(=O)O.C1CC(CCC1NCC2=CC(=CC(=C2N)Br)Br)O
ambroxol-theophylline-7-acetate	C077110		Pulmonary Disease, Chronic Obstructive	MESH:D029424	176595	CN1C2=C(C(=O)N(C1=O)C)N(C=N2)CC(=O)O.C1CC(CCC1NCC2=CC(=CC(=C2N)Br)Br)O
amcinonide	C012716		Eczema	MESH:D004485	2133	CC(=O)OCC(=O)C12C(CC3C1(CC(C4(C3CCC5=CC(=O)C=CC54C)F)O)C)OC6(O2)CCCC6
amcinonide	C012716		Psoriasis	MESH:D011565	2133	CC(=O)OCC(=O)C12C(CC3C1(CC(C4(C3CCC5=CC(=O)C=CC54C)F)O)C)OC6(O2)CCCC6
Amdinocillin	D000560		Gram-Negative Bacterial Infections	MESH:D016905	36273	CC1([C@@H](N2[C@H](S1)[C@@H](C2=O)N=CN3CCCCCC3)C(=O)O)C
Amdinocillin Pivoxil	D000561	32886-97-8	Urinary Tract Infections	MESH:D014552	36272	CC1(C(N2[C@H](S1)[C@@H](C2=O)N=CN3CCCCCC3)C(=O)OCOC(=O)C(C)(C)C)C
amdoxovir	C098393		Hepatitis B	MESH:D006509	124088	C1[C@@H](O[C@@H](O1)CO)N2C=NC3=C2N=C(N=C3N)N
amedin	C016215	25520-98-3	Tremor	MESH:D014202	168386	CN(C)CCOC(=O)C(C1CCCCC1)(C2=CC=CC=C2)O
amezinium	C027784	41658-78-0	Hypotension, Orthostatic	MESH:D007024	71926	COC1=[N+](N=CC(=C1)N)C2=CC=CC=C2.COS(=O)(=O)[O-]
AMG 837	C557933		Diabetes Mellitus, Type 2	MESH:D003924	46854655	CC#C[C@@H](CC(=O)O)C1=CC=C(C=C1)OCC2=CC=CC(=C2)C3=CC=C(C=C3)C(F)(F)F
Amifostine	D004999	20537-88-6	Acute Kidney Injury	MESH:D058186	2141	C(CN)CNCCSP(=O)(O)O
Amifostine	D004999	20537-88-6	Acute Lung Injury	MESH:D055371	2141	C(CN)CNCCSP(=O)(O)O
Amifostine	D004999	20537-88-6	Alopecia	MESH:D000505	2141	C(CN)CNCCSP(=O)(O)O
Amifostine	D004999	20537-88-6	Anemia, Refractory, with Excess of Blasts	MESH:D000754	2141	C(CN)CNCCSP(=O)(O)O
Amifostine	D004999	20537-88-6	Anemia, Sideroblastic	MESH:D000756	2141	C(CN)CNCCSP(=O)(O)O
Amifostine	D004999	20537-88-6	Bone Marrow Diseases	MESH:D001855	2141	C(CN)CNCCSP(=O)(O)O
Amifostine	D004999	20537-88-6	Breast Neoplasms	MESH:D001943	2141	C(CN)CNCCSP(=O)(O)O
Amifostine	D004999	20537-88-6	Carcinoma, Non-Small-Cell Lung	MESH:D002289	2141	C(CN)CNCCSP(=O)(O)O
Amifostine	D004999	20537-88-6	Cardiomyopathies	MESH:D009202	2141	C(CN)CNCCSP(=O)(O)O
Amifostine	D004999	20537-88-6	Cataract	MESH:D002386	2141	C(CN)CNCCSP(=O)(O)O
Amifostine	D004999	20537-88-6	Cystitis	MESH:D003556	2141	C(CN)CNCCSP(=O)(O)O
Amifostine	D004999	20537-88-6	Dyspnea	MESH:D004417	2141	C(CN)CNCCSP(=O)(O)O
Amifostine	D004999	20537-88-6	Esophageal Neoplasms	MESH:D004938	2141	C(CN)CNCCSP(=O)(O)O
Amifostine	D004999	20537-88-6	Esophagitis	MESH:D004941	2141	C(CN)CNCCSP(=O)(O)O
Amifostine	D004999	20537-88-6	Extravasation of Diagnostic and Therapeutic Materials	MESH:D005119	2141	C(CN)CNCCSP(=O)(O)O
Amifostine	D004999	20537-88-6	Gastrointestinal Diseases	MESH:D005767	2141	C(CN)CNCCSP(=O)(O)O
Amifostine	D004999	20537-88-6	Head and Neck Neoplasms	MESH:D006258	2141	C(CN)CNCCSP(=O)(O)O
Amifostine	D004999	20537-88-6	Hearing Loss	MESH:D034381	2141	C(CN)CNCCSP(=O)(O)O
Amifostine	D004999	20537-88-6	Heart Diseases	MESH:D006331	2141	C(CN)CNCCSP(=O)(O)O
Amifostine	D004999	20537-88-6	Hemorrhage	MESH:D006470	2141	C(CN)CNCCSP(=O)(O)O
Amifostine	D004999	20537-88-6	Hepatic Veno-Occlusive Disease	MESH:D006504	2141	C(CN)CNCCSP(=O)(O)O
Amifostine	D004999	20537-88-6	Kidney Diseases	MESH:D007674	2141	C(CN)CNCCSP(=O)(O)O
Amifostine	D004999	20537-88-6	Leukemia, Myelomonocytic, Chronic	MESH:D015477	2141	C(CN)CNCCSP(=O)(O)O
Amifostine	D004999	20537-88-6	Lymphoma, Mantle-Cell	MESH:D020522	2141	C(CN)CNCCSP(=O)(O)O
Amifostine	D004999	20537-88-6	Lymphoma, Non-Hodgkin	MESH:D008228	2141	C(CN)CNCCSP(=O)(O)O
Amifostine	D004999	20537-88-6	Mucositis	MESH:D052016	2141	C(CN)CNCCSP(=O)(O)O
Amifostine	D004999	20537-88-6	Necrosis	MESH:D009336	2141	C(CN)CNCCSP(=O)(O)O
Amifostine	D004999	20537-88-6	Neurotoxicity Syndromes	MESH:D020258	2141	C(CN)CNCCSP(=O)(O)O
Amifostine	D004999	20537-88-6	Pancreatic Neoplasms	MESH:D010190	2141	C(CN)CNCCSP(=O)(O)O
Amifostine	D004999	20537-88-6	Paresthesia	MESH:D010292	2141	C(CN)CNCCSP(=O)(O)O
Amifostine	D004999	20537-88-6	Radiation Injuries	MESH:D011832	2141	C(CN)CNCCSP(=O)(O)O
Amifostine	D004999	20537-88-6	Renal Insufficiency	MESH:D051437	2141	C(CN)CNCCSP(=O)(O)O
Amifostine	D004999	20537-88-6	Stomach Diseases	MESH:D013272	2141	C(CN)CNCCSP(=O)(O)O
Amifostine	D004999	20537-88-6	Thrombocytopenia	MESH:D013921	2141	C(CN)CNCCSP(=O)(O)O
Amifostine	D004999	20537-88-6	Xerostomia	MESH:D014987	2141	C(CN)CNCCSP(=O)(O)O
Amikacin	D000583	37517-28-5	Agranulocytosis	MESH:D000380	37768	C1[C@@H]([C@H]([C@@H]([C@H]([C@@H]1NC(=O)[C@H](CCN)O)O[C@@H]2[C@@H]([C@H]([C@@H]([C@H](O2)CO)O)N)O)O)O[C@@H]3[C@@H]([C@H]([C@@H]([C@H](O3)CN)O)O)O)N
Amikacin	D000583	37517-28-5	Arthritis, Infectious	MESH:D001170	37768	C1[C@@H]([C@H]([C@@H]([C@H]([C@@H]1NC(=O)[C@H](CCN)O)O[C@@H]2[C@@H]([C@H]([C@@H]([C@H](O2)CO)O)N)O)O)O[C@@H]3[C@@H]([C@H]([C@@H]([C@H](O3)CN)O)O)O)N
Amikacin	D000583	37517-28-5	Bacteremia	MESH:D016470	37768	C1[C@@H]([C@H]([C@@H]([C@H]([C@@H]1NC(=O)[C@H](CCN)O)O[C@@H]2[C@@H]([C@H]([C@@H]([C@H](O2)CO)O)N)O)O)O[C@@H]3[C@@H]([C@H]([C@@H]([C@H](O3)CN)O)O)O)N
Amikacin	D000583	37517-28-5	Bacterial Infections	MESH:D001424	37768	C1[C@@H]([C@H]([C@@H]([C@H]([C@@H]1NC(=O)[C@H](CCN)O)O[C@@H]2[C@@H]([C@H]([C@@H]([C@H](O2)CO)O)N)O)O)O[C@@H]3[C@@H]([C@H]([C@@H]([C@H](O3)CN)O)O)O)N
Amikacin	D000583	37517-28-5	Bacteriuria	MESH:D001437	37768	C1[C@@H]([C@H]([C@@H]([C@H]([C@@H]1NC(=O)[C@H](CCN)O)O[C@@H]2[C@@H]([C@H]([C@@H]([C@H](O2)CO)O)N)O)O)O[C@@H]3[C@@H]([C@H]([C@@H]([C@H](O3)CN)O)O)O)N
Amikacin	D000583	37517-28-5	Bronchopneumonia	MESH:D001996	37768	C1[C@@H]([C@H]([C@@H]([C@H]([C@@H]1NC(=O)[C@H](CCN)O)O[C@@H]2[C@@H]([C@H]([C@@H]([C@H](O2)CO)O)N)O)O)O[C@@H]3[C@@H]([C@H]([C@@H]([C@H](O3)CN)O)O)O)N
Amikacin	D000583	37517-28-5	Cystic Fibrosis	MESH:D003550	37768	C1[C@@H]([C@H]([C@@H]([C@H]([C@@H]1NC(=O)[C@H](CCN)O)O[C@@H]2[C@@H]([C@H]([C@@H]([C@H](O2)CO)O)N)O)O)O[C@@H]3[C@@H]([C@H]([C@@H]([C@H](O3)CN)O)O)O)N
Amikacin	D000583	37517-28-5	Endocarditis	MESH:D004696	37768	C1[C@@H]([C@H]([C@@H]([C@H]([C@@H]1NC(=O)[C@H](CCN)O)O[C@@H]2[C@@H]([C@H]([C@@H]([C@H](O2)CO)O)N)O)O)O[C@@H]3[C@@H]([C@H]([C@@H]([C@H](O3)CN)O)O)O)N
Amikacin	D000583	37517-28-5	Endocarditis, Bacterial	MESH:D004697	37768	C1[C@@H]([C@H]([C@@H]([C@H]([C@@H]1NC(=O)[C@H](CCN)O)O[C@@H]2[C@@H]([C@H]([C@@H]([C@H](O2)CO)O)N)O)O)O[C@@H]3[C@@H]([C@H]([C@@H]([C@H](O3)CN)O)O)O)N
Amikacin	D000583	37517-28-5	Endophthalmitis	MESH:D009877	37768	C1[C@@H]([C@H]([C@@H]([C@H]([C@@H]1NC(=O)[C@H](CCN)O)O[C@@H]2[C@@H]([C@H]([C@@H]([C@H](O2)CO)O)N)O)O)O[C@@H]3[C@@H]([C@H]([C@@H]([C@H](O3)CN)O)O)O)N
Amikacin	D000583	37517-28-5	Escherichia coli Infections	MESH:D004927	37768	C1[C@@H]([C@H]([C@@H]([C@H]([C@@H]1NC(=O)[C@H](CCN)O)O[C@@H]2[C@@H]([C@H]([C@@H]([C@H](O2)CO)O)N)O)O)O[C@@H]3[C@@H]([C@H]([C@@H]([C@H](O3)CN)O)O)O)N
Amikacin	D000583	37517-28-5	Gram-Negative Bacterial Infections	MESH:D016905	37768	C1[C@@H]([C@H]([C@@H]([C@H]([C@@H]1NC(=O)[C@H](CCN)O)O[C@@H]2[C@@H]([C@H]([C@@H]([C@H](O2)CO)O)N)O)O)O[C@@H]3[C@@H]([C@H]([C@@H]([C@H](O3)CN)O)O)O)N
Amikacin	D000583	37517-28-5	Gram-Positive Bacterial Infections	MESH:D016908	37768	C1[C@@H]([C@H]([C@@H]([C@H]([C@@H]1NC(=O)[C@H](CCN)O)O[C@@H]2[C@@H]([C@H]([C@@H]([C@H](O2)CO)O)N)O)O)O[C@@H]3[C@@H]([C@H]([C@@H]([C@H](O3)CN)O)O)O)N
Amikacin	D000583	37517-28-5	Hearing Loss	MESH:D034381	37768	C1[C@@H]([C@H]([C@@H]([C@H]([C@@H]1NC(=O)[C@H](CCN)O)O[C@@H]2[C@@H]([C@H]([C@@H]([C@H](O2)CO)O)N)O)O)O[C@@H]3[C@@H]([C@H]([C@@H]([C@H](O3)CN)O)O)O)N
Amikacin	D000583	37517-28-5	Hearing Loss, High-Frequency	MESH:D006316	37768	C1[C@@H]([C@H]([C@@H]([C@H]([C@@H]1NC(=O)[C@H](CCN)O)O[C@@H]2[C@@H]([C@H]([C@@H]([C@H](O2)CO)O)N)O)O)O[C@@H]3[C@@H]([C@H]([C@@H]([C@H](O3)CN)O)O)O)N
Amikacin	D000583	37517-28-5	Hearing Loss, Unilateral	MESH:D046088	37768	C1[C@@H]([C@H]([C@@H]([C@H]([C@@H]1NC(=O)[C@H](CCN)O)O[C@@H]2[C@@H]([C@H]([C@@H]([C@H](O2)CO)O)N)O)O)O[C@@H]3[C@@H]([C@H]([C@@H]([C@H](O3)CN)O)O)O)N
Amikacin	D000583	37517-28-5	Hepatomegaly	MESH:D006529	37768	C1[C@@H]([C@H]([C@@H]([C@H]([C@@H]1NC(=O)[C@H](CCN)O)O[C@@H]2[C@@H]([C@H]([C@@H]([C@H](O2)CO)O)N)O)O)O[C@@H]3[C@@H]([C@H]([C@@H]([C@H](O3)CN)O)O)O)N
Amikacin	D000583	37517-28-5	Hyperhidrosis	MESH:D006945	37768	C1[C@@H]([C@H]([C@@H]([C@H]([C@@H]1NC(=O)[C@H](CCN)O)O[C@@H]2[C@@H]([C@H]([C@@H]([C@H](O2)CO)O)N)O)O)O[C@@H]3[C@@H]([C@H]([C@@H]([C@H](O3)CN)O)O)O)N
Amikacin	D000583	37517-28-5	Kidney Diseases	MESH:D007674	37768	C1[C@@H]([C@H]([C@@H]([C@H]([C@@H]1NC(=O)[C@H](CCN)O)O[C@@H]2[C@@H]([C@H]([C@@H]([C@H](O2)CO)O)N)O)O)O[C@@H]3[C@@H]([C@H]([C@@H]([C@H](O3)CN)O)O)O)N
Amikacin	D000583	37517-28-5	Klebsiella Infections	MESH:D007710	37768	C1[C@@H]([C@H]([C@@H]([C@H]([C@@H]1NC(=O)[C@H](CCN)O)O[C@@H]2[C@@H]([C@H]([C@@H]([C@H](O2)CO)O)N)O)O)O[C@@H]3[C@@H]([C@H]([C@@H]([C@H](O3)CN)O)O)O)N
Amikacin	D000583	37517-28-5	Lymphatic Diseases	MESH:D008206	37768	C1[C@@H]([C@H]([C@@H]([C@H]([C@@H]1NC(=O)[C@H](CCN)O)O[C@@H]2[C@@H]([C@H]([C@@H]([C@H](O2)CO)O)N)O)O)O[C@@H]3[C@@H]([C@H]([C@@H]([C@H](O3)CN)O)O)O)N
Amikacin	D000583	37517-28-5	Meningitis	MESH:D008581	37768	C1[C@@H]([C@H]([C@@H]([C@H]([C@@H]1NC(=O)[C@H](CCN)O)O[C@@H]2[C@@H]([C@H]([C@@H]([C@H](O2)CO)O)N)O)O)O[C@@H]3[C@@H]([C@H]([C@@H]([C@H](O3)CN)O)O)O)N
Amikacin	D000583	37517-28-5	Meningitis, Bacterial	MESH:D016920	37768	C1[C@@H]([C@H]([C@@H]([C@H]([C@@H]1NC(=O)[C@H](CCN)O)O[C@@H]2[C@@H]([C@H]([C@@H]([C@H](O2)CO)O)N)O)O)O[C@@H]3[C@@H]([C@H]([C@@H]([C@H](O3)CN)O)O)O)N
Amikacin	D000583	37517-28-5	Meningitis, Listeria	MESH:D008584	37768	C1[C@@H]([C@H]([C@@H]([C@H]([C@@H]1NC(=O)[C@H](CCN)O)O[C@@H]2[C@@H]([C@H]([C@@H]([C@H](O2)CO)O)N)O)O)O[C@@H]3[C@@H]([C@H]([C@@H]([C@H](O3)CN)O)O)O)N
Amikacin	D000583	37517-28-5	Neisseriaceae Infections	MESH:D016870	37768	C1[C@@H]([C@H]([C@@H]([C@H]([C@@H]1NC(=O)[C@H](CCN)O)O[C@@H]2[C@@H]([C@H]([C@@H]([C@H](O2)CO)O)N)O)O)O[C@@H]3[C@@H]([C@H]([C@@H]([C@H](O3)CN)O)O)O)N
Amikacin	D000583	37517-28-5	Pelvic Inflammatory Disease	MESH:D000292	37768	C1[C@@H]([C@H]([C@@H]([C@H]([C@@H]1NC(=O)[C@H](CCN)O)O[C@@H]2[C@@H]([C@H]([C@@H]([C@H](O2)CO)O)N)O)O)O[C@@H]3[C@@H]([C@H]([C@@H]([C@H](O3)CN)O)O)O)N
Amikacin	D000583	37517-28-5	Pericarditis	MESH:D010493	37768	C1[C@@H]([C@H]([C@@H]([C@H]([C@@H]1NC(=O)[C@H](CCN)O)O[C@@H]2[C@@H]([C@H]([C@@H]([C@H](O2)CO)O)N)O)O)O[C@@H]3[C@@H]([C@H]([C@@H]([C@H](O3)CN)O)O)O)N
Amikacin	D000583	37517-28-5	Pneumonia	MESH:D011014	37768	C1[C@@H]([C@H]([C@@H]([C@H]([C@@H]1NC(=O)[C@H](CCN)O)O[C@@H]2[C@@H]([C@H]([C@@H]([C@H](O2)CO)O)N)O)O)O[C@@H]3[C@@H]([C@H]([C@@H]([C@H](O3)CN)O)O)O)N
Amikacin	D000583	37517-28-5	Pseudomonas Infections	MESH:D011552	37768	C1[C@@H]([C@H]([C@@H]([C@H]([C@@H]1NC(=O)[C@H](CCN)O)O[C@@H]2[C@@H]([C@H]([C@@H]([C@H](O2)CO)O)N)O)O)O[C@@H]3[C@@H]([C@H]([C@@H]([C@H](O3)CN)O)O)O)N
Amikacin	D000583	37517-28-5	Sepsis	MESH:D018805	37768	C1[C@@H]([C@H]([C@@H]([C@H]([C@@H]1NC(=O)[C@H](CCN)O)O[C@@H]2[C@@H]([C@H]([C@@H]([C@H](O2)CO)O)N)O)O)O[C@@H]3[C@@H]([C@H]([C@@H]([C@H](O3)CN)O)O)O)N
Amikacin	D000583	37517-28-5	Staphylococcal Infections	MESH:D013203	37768	C1[C@@H]([C@H]([C@@H]([C@H]([C@@H]1NC(=O)[C@H](CCN)O)O[C@@H]2[C@@H]([C@H]([C@@H]([C@H](O2)CO)O)N)O)O)O[C@@H]3[C@@H]([C@H]([C@@H]([C@H](O3)CN)O)O)O)N
Amikacin	D000583	37517-28-5	Staphylococcal Skin Infections	MESH:D013207	37768	C1[C@@H]([C@H]([C@@H]([C@H]([C@@H]1NC(=O)[C@H](CCN)O)O[C@@H]2[C@@H]([C@H]([C@@H]([C@H](O2)CO)O)N)O)O)O[C@@H]3[C@@H]([C@H]([C@@H]([C@H](O3)CN)O)O)O)N
Amikacin	D000583	37517-28-5	Streptococcal Infections	MESH:D013290	37768	C1[C@@H]([C@H]([C@@H]([C@H]([C@@H]1NC(=O)[C@H](CCN)O)O[C@@H]2[C@@H]([C@H]([C@@H]([C@H](O2)CO)O)N)O)O)O[C@@H]3[C@@H]([C@H]([C@@H]([C@H](O3)CN)O)O)O)N
Amikacin	D000583	37517-28-5	Tuberculosis	MESH:D014376	37768	C1[C@@H]([C@H]([C@@H]([C@H]([C@@H]1NC(=O)[C@H](CCN)O)O[C@@H]2[C@@H]([C@H]([C@@H]([C@H](O2)CO)O)N)O)O)O[C@@H]3[C@@H]([C@H]([C@@H]([C@H](O3)CN)O)O)O)N
Amikacin	D000583	37517-28-5	Urinary Tract Infections	MESH:D014552	37768	C1[C@@H]([C@H]([C@@H]([C@H]([C@@H]1NC(=O)[C@H](CCN)O)O[C@@H]2[C@@H]([C@H]([C@@H]([C@H](O2)CO)O)N)O)O)O[C@@H]3[C@@H]([C@H]([C@@H]([C@H](O3)CN)O)O)O)N
Amiloride	D000584	2609-46-3	Alkalosis	MESH:D000471	16230	C1(=C(N=C(C(=N1)Cl)N)N)C(=O)N=C(N)N.Cl
[truncated: 24,522 more rows]
