# Supplementary material for: Identification of Drug-Disease Associations Using Information of Molecular Structures and Clinical Symptoms via Deep Convolutional Neural Network
Source: Front Chem. 2020 Jan 10;7:924. doi: 10.3389/fchem.2019.00924 (PMC6966717; doi:10.3389/fchem.2019.00924)
Supplement: Supporting Information 2 — The independent test set. [file Table_2.XLSX]

## Sheet: Sheet1
Chemical Name	Chemical ID (MeSH identifier)	Chemical CAS registry number	Disease name	Disease ID (MeSH or OMIM identifier)	Chemical ID (Pubchem CID)	Chemical SMILES
1-(1-acetyl-piperidine-4-yl)-3-adamantan-1-yl-urea	C557705		Movement Disorders	MESH:D009069	12000797	CC(=O)N1CCC(CC1)NC(=O)NC23CC4CC(C2)CC(C4)C3
1-(1-acetyl-piperidine-4-yl)-3-adamantan-1-yl-urea	C557705		Poisoning	MESH:D011041	12000797	CC(=O)N1CCC(CC1)NC(=O)NC23CC4CC(C2)CC(C4)C3
1,1-dimethylbutyl-1-deoxy-Delta(9)-THC	C432747		Acute Lung Injury	MESH:D055371	6918505	CCCC(C)(C)C1=CC2=C(C=C1)[C@@H]3CC(=CC[C@H]3C(O2)(C)C)C
1,1-dimethylbutyl-1-deoxy-Delta(9)-THC	C432747		Pulmonary Edema	MESH:D011654	6918505	CCCC(C)(C)C1=CC2=C(C=C1)[C@@H]3CC(=CC[C@H]3C(O2)(C)C)C
1-(2-bromophenyl)-3-(7-cyano-3H-benzotriazol-4-yl)urea	C549500		Hypertension	MESH:D006973	9841667	C1=CC=C(C(=C1)NC(=O)NC2=CC=C(C3=NNN=C23)C#N)Br
1-(2-methylbenzoxazol-6-yl)-3-(1,5)naphthyridin-4-yl urea	C420062		Binge-Eating Disorder	MESH:D056912	6604926	CC1=NC2=C(O1)C=C(C=C2)NC(=O)NC3=C4C(=NC=C3)C=CC=N4
15,16-dihydrotanshinone I	C401932		Colitis, Ulcerative	MESH:D003093	5316743	CC1COC2=C1C(=O)C(=O)C3=C2C=CC4=C3C=CC=C4C
15,16-dihydrotanshinone I	C401932		Disease Models, Animal	MESH:D004195	5316743	CC1COC2=C1C(=O)C(=O)C3=C2C=CC4=C3C=CC=C4C
17-(dimethylaminoethylamino)-17-demethoxygeldanamycin	C448659		Blood Coagulation Disorders	MESH:D001778	4476321	CC1CC(C(C(C=C(C(C(C=CC=C(C(=O)NC2=CC(=O)C(=C(C1)C2=O)NCCN(C)C)C)OC)OC(=O)N)C)C)O)OC
17-(dimethylaminoethylamino)-17-demethoxygeldanamycin	C448659		Endotoxemia	MESH:D019446	4476321	CC1CC(C(C(C=C(C(C(C=CC=C(C(=O)NC2=CC(=O)C(=C(C1)C2=O)NCCN(C)C)C)OC)OC(=O)N)C)C)O)OC
17-(dimethylaminoethylamino)-17-demethoxygeldanamycin	C448659		Hypotension	MESH:D007022	4476321	CC1CC(C(C(C=C(C(C(C=CC=C(C(=O)NC2=CC(=O)C(=C(C1)C2=O)NCCN(C)C)C)OC)OC(=O)N)C)C)O)OC
17-(dimethylaminoethylamino)-17-demethoxygeldanamycin	C448659		Multiple Organ Failure	MESH:D009102	4476321	CC1CC(C(C(C=C(C(C(C=CC=C(C(=O)NC2=CC(=O)C(=C(C1)C2=O)NCCN(C)C)C)OC)OC(=O)N)C)C)O)OC
18alpha-glycyrrhetinic acid	C119129	1449-05-4	Fatty Liver	MESH:D005234	73398	C[C@]12CC[C@](C[C@@H]1C3=CC(=O)[C@@H]4[C@]5(CC[C@@H](C([C@@H]5CC[C@]4([C@@]3(CC2)C)C)(C)C)O)C)(C)C(=O)O
1-aminobenzotriazole	C033020	1614-12-6	Hemorrhage	MESH:D006470	1367	C1=CC=C2C(=C1)N=NN2N
1-aminobenzotriazole	C033020	1614-12-6	Massive Hepatic Necrosis	MESH:D047508	1367	C1=CC=C2C(=C1)N=NN2N
1-aminomethylphosphonic acid	C036423	1066-51-9	Prostatic Neoplasms	MESH:D011471	14017	C(N)P(=O)(O)O
1-Butanol	D020001	71-36-3	Stomach Ulcer	MESH:D013276	263	CCCCO
1-naphthylacetylspermine	C067506	122306-11-0	Cocaine-Related Disorders	MESH:D019970	129695	C1=CC=C2C(=C1)C=CC=C2CC(=O)NCCCNCCCCNCCCN
1-naphthylacetylspermine	C067506	122306-11-0	Depressive Disorder	MESH:D003866	129695	C1=CC=C2C(=C1)C=CC=C2CC(=O)NCCCNCCCCNCCCN
2-(3,4-dimethoxybenzyl)-7-(1-(1-hydroxyethyl)-4-phenylbutyl)-5-methylimidazo(5,1-f)(1,2,4)triazin-4 (3H)-one	C539142		Memory Disorders	MESH:D008569	25273570	CC1=C2C(=O)N=C(NN2C(=N1)[C@@H](CCCC3=CC=CC=C3)[C@@H](C)O)CC4=CC(=C(C=C4)OC)OC
2-(3-(4-ethoxybenzyl)-4-chlorophenyl)-6-hydroxymethyltetrahydro-2H-pyran-3,4,5-triol	C529054		Cognition Disorders	MESH:D003072	9887712	CCOC1=CC=C(C=C1)CC2=C(C=CC(=C2)[C@H]3[C@@H]([C@H]([C@@H]([C@H](O3)CO)O)O)O)Cl
2-(3-(4-ethoxybenzyl)-4-chlorophenyl)-6-hydroxymethyltetrahydro-2H-pyran-3,4,5-triol	C529054		Diabetic Nephropathies	MESH:D003928	9887712	CCOC1=CC=C(C=C1)CC2=C(C=CC(=C2)[C@H]3[C@@H]([C@H]([C@@H]([C@H](O3)CO)O)O)O)Cl
2-(3-(4-ethoxybenzyl)-4-chlorophenyl)-6-hydroxymethyltetrahydro-2H-pyran-3,4,5-triol	C529054		Hyperglycemia	MESH:D006943	9887712	CCOC1=CC=C(C=C1)CC2=C(C=CC(=C2)[C@H]3[C@@H]([C@H]([C@@H]([C@H](O3)CO)O)O)O)Cl
2-(3-(4-ethoxybenzyl)-4-chlorophenyl)-6-hydroxymethyltetrahydro-2H-pyran-3,4,5-triol	C529054		Insulin Resistance	MESH:D007333	9887712	CCOC1=CC=C(C=C1)CC2=C(C=CC(=C2)[C@H]3[C@@H]([C@H]([C@@H]([C@H](O3)CO)O)O)O)Cl
2-(3-(4-ethoxybenzyl)-4-chlorophenyl)-6-hydroxymethyltetrahydro-2H-pyran-3,4,5-triol	C529054		Obesity	MESH:D009765	9887712	CCOC1=CC=C(C=C1)CC2=C(C=CC(=C2)[C@H]3[C@@H]([C@H]([C@@H]([C@H](O3)CO)O)O)O)Cl
2,3,5,4-tetrahydroxystilbene 2-O-glucopyranoside	C093026	133186-49-9	Albuminuria	MESH:D000419	6438627	C1=CC(=CC=C1/C=C/C2=CC(=CC(=C2O[C@@H](C=O)[C@H]([C@@H]([C@@H](CO)O)O)O)O)O)O
2,3,5,4-tetrahydroxystilbene 2-O-glucopyranoside	C093026	133186-49-9	Disease Models, Animal	MESH:D004195	6438627	C1=CC(=CC=C1/C=C/C2=CC(=CC(=C2O[C@@H](C=O)[C@H]([C@@H]([C@@H](CO)O)O)O)O)O)O
2,3,5,4-tetrahydroxystilbene 2-O-glucopyranoside	C093026	133186-49-9	Glomerulosclerosis, Focal Segmental	MESH:D005923	6438627	C1=CC(=CC=C1/C=C/C2=CC(=CC(=C2O[C@@H](C=O)[C@H]([C@@H]([C@@H](CO)O)O)O)O)O)O
2,3,5,4-tetrahydroxystilbene 2-O-glucopyranoside	C093026	133186-49-9	Heart Diseases	MESH:D006331	6438627	C1=CC(=CC=C1/C=C/C2=CC(=CC(=C2O[C@@H](C=O)[C@H]([C@@H]([C@@H](CO)O)O)O)O)O)O
2,3,5,4-tetrahydroxystilbene 2-O-glucopyranoside	C093026	133186-49-9	Hypercholesterolemia	MESH:D006937	6438627	C1=CC(=CC=C1/C=C/C2=CC(=CC(=C2O[C@@H](C=O)[C@H]([C@@H]([C@@H](CO)O)O)O)O)O)O
2,3,5,4-tetrahydroxystilbene 2-O-glucopyranoside	C093026	133186-49-9	Mitochondrial Diseases	MESH:D028361	6438627	C1=CC(=CC=C1/C=C/C2=CC(=CC(=C2O[C@@H](C=O)[C@H]([C@@H]([C@@H](CO)O)O)O)O)O)O
2,3,5,4-tetrahydroxystilbene 2-O-glucopyranoside	C093026	133186-49-9	Parkinsonian Disorders	MESH:D020734	6438627	C1=CC(=CC=C1/C=C/C2=CC(=CC(=C2O[C@@H](C=O)[C@H]([C@@H]([C@@H](CO)O)O)O)O)O)O
2-((4-(1-methyl-4-pyridin-4-yl-1H-pyrazol-3-yl)phenoxy)methyl)quinoline	C545121		Insulin Resistance	MESH:D007333	11581936	CN1C=C(C(=N1)C2=CC=C(C=C2)OCC3=NC4=CC=CC=C4C=C3)C5=CC=NC=C5
2-(4-cyclopropylphenyl)-N-(1-(5-((2,2,2-trifluoroethyl)oxo)pyridin-2-yl)ethyl)acetamide	C553486		Hyperalgesia	MESH:D006930	53317097	C[C@H](C1=NC=C(C=C1)OCC(F)(F)F)NC(=O)CC2=CC=C(C=C2)C3CC3
2-(4-cyclopropylphenyl)-N-(1-(5-((2,2,2-trifluoroethyl)oxo)pyridin-2-yl)ethyl)acetamide	C553486		Peripheral Nervous System Diseases	MESH:D010523	53317097	C[C@H](C1=NC=C(C=C1)OCC(F)(F)F)NC(=O)CC2=CC=C(C=C2)C3CC3
2,4-Dichlorophenoxyacetic Acid	D015084	94-75-7	Orthomyxoviridae Infections	MESH:D009976	1486	C1=CC(=C(C=C1Cl)Cl)OCC(=O)O
2,5-dideoxyadenosine	C021008	6698-26-6	Hyperpigmentation	MESH:D017495	65166	C[C@@H]1[C@H](C[C@@H](O1)N2C=NC3=C2N=CN=C3N)O
2,5-dihydroxybenzoic acid	C010925	490-79-9	Carcinoma, Ehrlich Tumor	MESH:D002286	3469	C1=CC(=C(C=C1O)C(=O)O)O
2,5-dihydroxybenzoic acid	C010925	490-79-9	Cardiomyopathies	MESH:D009202	3469	C1=CC(=C(C=C1O)C(=O)O)O
2-Aminopurine	D015075	452-06-2	Glucose Intolerance	MESH:D018149	9955	C1=C2C(=NC(=N1)N)N=CN2
2-Aminopurine	D015075	452-06-2	Insulin Resistance	MESH:D007333	9955	C1=C2C(=NC(=N1)N)N=CN2
2-galloylhyperin	C087939	53209-27-1	Lung Injury	MESH:D055370	6453359	C1=CC(=C(C=C1C2=C(C(=O)C3=C(C=C(C=C3O2)O)O)O[C@H]4[C@@H]([C@H]([C@H]([C@H](O4)CO)O)O)OC(=O)C5=CC(=C(C(=C5)O)O)O)O)O
2-galloylhyperin	C087939	53209-27-1	Pulmonary Edema	MESH:D011654	6453359	C1=CC(=C(C=C1C2=C(C(=O)C3=C(C=C(C=C3O2)O)O)O[C@H]4[C@@H]([C@H]([C@H]([C@H](O4)CO)O)O)OC(=O)C5=CC(=C(C(=C5)O)O)O)O)O
2-keto-4-methylthiobutyric acid	C014632	583-92-6	Adenomatous Polyposis Coli	MESH:D011125	473	CSCCC(=O)C(=O)O
2-tert-butylhydroquinone	C018855	1948-33-0	Cardiomegaly	MESH:D006332	16043	CC(C)(C)C1=C(C=CC(=C1)O)O
2-tert-butylhydroquinone	C018855	1948-33-0	Chromosome Breakage	MESH:D019457	16043	CC(C)(C)C1=C(C=CC(=C1)O)O
2-tert-butylhydroquinone	C018855	1948-33-0	Hypertension	MESH:D006973	16043	CC(C)(C)C1=C(C=CC(=C1)O)O
2-tert-butylhydroquinone	C018855	1948-33-0	Inflammation	MESH:D007249	16043	CC(C)(C)C1=C(C=CC(=C1)O)O
2-tert-butylhydroquinone	C018855	1948-33-0	Micronuclei, Chromosome-Defective	MESH:D048629	16043	CC(C)(C)C1=C(C=CC(=C1)O)O
3-(3,4-dimethoxyphenyl)propenoic acid	C065784	2316-26-9	Liver Diseases, Alcoholic	MESH:D008108	717531	COC1=C(C=C(C=C1)/C=C/C(=O)O)OC
3,3-diindolylmethane	C016392	1968-05-04	Mammary Neoplasms, Experimental	MESH:D008325	3071	C1=CC=C2C(=C1)C(=CN2)CC3=CNC4=CC=CC=C43
3,3-dimethylbutan-1-ol	C007469	624-95-3	Blister	MESH:D001768	12233	CC(C)(C)CCO
3,3-dimethylbutan-1-ol	C007469	624-95-3	Burns, Chemical	MESH:D002057	12233	CC(C)(C)CCO
3,3-dimethylbutan-1-ol	C007469	624-95-3	Dermatitis	MESH:D003872	12233	CC(C)(C)CCO
3,4,5-tri-O-galloylquinic acid	C061995	99745-62-7	Stomach Ulcer	MESH:D013276	127406	C1[C@H](C([C@@H](CC1(C(=O)O)O)OC(=O)C2=CC(=C(C(=C2)O)O)O)OC(=O)C3=CC(=C(C(=C3)O)O)O)OC(=O)C4=CC(=C(C(=C4)O)O)O
3,4-dihydroxyflavone	C028288	4143-64-0	Arterial Occlusive Diseases	MESH:D001157	145726	C1=CC=C2C(=C1)C(=O)C=C(O2)C3=CC(=C(C=C3)O)O
3,4-di-O-galloylquinic acid	C069833	86687-37-8	Stomach Ulcer	MESH:D013276	460895	C1[C@H]([C@H]([C@@H](C[C@@]1(C(=O)O)O)OC(=O)C2=CC(=C(C(=C2)O)O)O)OC(=O)C3=CC(=C(C(=C3)O)O)O)O
3-(5-(2,3-dichlorophenyl)-1H-tetrazol-1-yl)methylpyridine	C523668		Seizures	MESH:D012640	11673921	C1=CC(=C(C(=C1)Cl)Cl)C2=NN=NN2CC3=CN=CC=C3
3,5-di-tert-butyl-4-hydroxybenzoic acid	C062323	1421-49-4	Infarction, Middle Cerebral Artery	MESH:D020244	15007	CC(C)(C)C1=CC(=CC(=C1O)C(C)(C)C)C(=O)O
3,5-di-tert-butyl-4-hydroxybenzoic acid	C062323	1421-49-4	Ischemic Attack, Transient	MESH:D002546	15007	CC(C)(C)C1=CC(=CC(=C1O)C(C)(C)C)C(=O)O
3,5-di-tert-butyl-4-hydroxybenzoic acid	C062323	1421-49-4	Reperfusion Injury	MESH:D015427	15007	CC(C)(C)C1=CC(=CC(=C1O)C(C)(C)C)C(=O)O
3-deazaneplanocin	C048460	102052-95-9	Cell Transformation, Neoplastic	MESH:D002471	73087	C1=CN=C(C2=C1N(C=N2)[C@@H]3C=C([C@H]([C@H]3O)O)CO)N
3-hydroxyflavone	C041477	577-85-5	Neoplasm Invasiveness	MESH:D009361	11349	C1=CC=C(C=C1)C2=C(C(=O)C3=CC=CC=C3O2)O
3-hydroxyflavone	C041477	577-85-5	Neoplasm Metastasis	MESH:D009362	11349	C1=CC=C(C=C1)C2=C(C(=O)C3=CC=CC=C3O2)O
3-methyladenine	C025946	5142-23-4	Disease Models, Animal	MESH:D004195	1673	CN1C=NC(=C2C1=NC=N2)N
3-methyladenine	C025946	5142-23-4	Emphysema	MESH:D004646	1673	CN1C=NC(=C2C1=NC=N2)N
3-methyladenine	C025946	5142-23-4	Inflammation	MESH:D007249	1673	CN1C=NC(=C2C1=NC=N2)N
3-methyladenine	C025946	5142-23-4	Parkinson Disease, Secondary	MESH:D010302	1673	CN1C=NC(=C2C1=NC=N2)N
3-methyladenine	C025946	5142-23-4	Pulmonary Fibrosis	MESH:D011658	1673	CN1C=NC(=C2C1=NC=N2)N
3-N-1(spermine)-7, 24-dihydroxy-5-cholestane 24-sulfate	C441128		Plaque, Atherosclerotic	MESH:D058226	9917968	C[C@H](CC[C@H](C(C)C)OS(=O)(=O)O)[C@H]1CC[C@@H]2[C@@]1(CC[C@H]3[C@H]2[C@@H](C[C@@H]4[C@@]3(CC[C@@H](C4)NCCCNCCCCNCCCN)C)O)C
3-nitropropionic acid	C015392	504-88-1	Brain Ischemia	MESH:D002545	1678	C(C[N+](=O)[O-])C(=O)O
4-(5-benzo(1,3)dioxol-5-yl-4-pyridin-2-yl-1H-imidazol-2-yl)benzamide	C459179		Learning Disorders	MESH:D007859	4521392	C1OC2=C(O1)C=C(C=C2)C3=C(NC(=N3)C4=CC=C(C=C4)C(=O)N)C5=CC=CC=N5
4-(5-benzo(1,3)dioxol-5-yl-4-pyridin-2-yl-1H-imidazol-2-yl)benzamide	C459179		Memory Disorders	MESH:D008569	4521392	C1OC2=C(O1)C=C(C=C2)C3=C(NC(=N3)C4=CC=C(C=C4)C(=O)N)C5=CC=CC=N5
4-(5-benzo(1,3)dioxol-5-yl-4-pyridin-2-yl-1H-imidazol-2-yl)benzamide	C459179		Neoplasm Invasiveness	MESH:D009361	4521392	C1OC2=C(O1)C=C(C=C2)C3=C(NC(=N3)C4=CC=C(C=C4)C(=O)N)C5=CC=CC=N5
4-acetylantroquinonol B	C555021		Neoplasms, Experimental	MESH:D009374	53233421	C[C@@H]1[C@H]([C@H](C(=C(C1=O)OC)OC)OC(=O)C)C/C=C(\C)/CC/C=C(\C)/CC2CC(C(=O)O2)C
4-acetylantroquinonol B	C555021		Ovarian Neoplasms	MESH:D010051	53233421	C[C@@H]1[C@H]([C@H](C(=C(C1=O)OC)OC)OC(=O)C)C/C=C(\C)/CC/C=C(\C)/CC2CC(C(=O)O2)C
4-bromophenacyl bromide	C006821	99-73-0	Hemorrhage	MESH:D006470	7454	C1=CC(=CC=C1C(=O)CBr)Br
5-(4-ethylpiperazin-1-ylmethyl)pyridin-2-yl)-(5-fluoro-4-(7-fluoro-3-isopropyl-2-methyl-3H-benzimidazol-5-yl)pyrimidin-2-yl)amine	C000590451		Breast Neoplasms	MESH:D001943	46220502	CCN1CCN(CC1)CC2=CN=C(C=C2)NC3=NC=C(C(=N3)C4=CC5=C(C(=C4)F)N=C(N5C(C)C)C)F
5-(4-ethylpiperazin-1-ylmethyl)pyridin-2-yl)-(5-fluoro-4-(7-fluoro-3-isopropyl-2-methyl-3H-benzimidazol-5-yl)pyrimidin-2-yl)amine	C000590451		Urinary Bladder Neoplasms	MESH:D001749	46220502	CCN1CCN(CC1)CC2=CN=C(C=C2)NC3=NC=C(C(=N3)C4=CC5=C(C(=C4)F)N=C(N5C(C)C)C)F
5,7-dihydroxy-6-methoxy-2-phenylchromen-4-one	C080669		Bradycardia	MESH:D001919	5320315	COC1=C(C=C2C(=C1O)C(=O)C=C(O2)C3=CC=CC=C3)O
5,7-dihydroxy-6-methoxy-2-phenylchromen-4-one	C080669		Hypotension	MESH:D007022	5320315	COC1=C(C=C2C(=C1O)C(=O)C=C(O2)C3=CC=CC=C3)O
5,7-dihydroxy-6-methoxy-2-phenylchromen-4-one	C080669		Tachycardia	MESH:D013610	5320315	COC1=C(C=C2C(=C1O)C(=O)C=C(O2)C3=CC=CC=C3)O
6-(4-(3-(methylsulfonyl)benzylamino)-5-(trifluoromethyl)pyrimidin-2-ylamino)-3,4-dihydroquinolin-2(1H)-one	C521108		Neoplasm Invasiveness	MESH:D009361	11612883	CS(=O)(=O)C1=CC=CC(=C1)CNC2=NC(=NC=C2C(F)(F)F)NC3=CC4=C(C=C3)NC(=O)CC4
6,7-dihydroxyflavone	C485383		Alzheimer Disease	MESH:D000544	1880	C1=CC=C(C=C1)C2=CC(=O)C3=C(O2)C(=C(C=C3)O)O
6,7-dihydroxyflavone	C485383		Parkinson Disease	MESH:D010300	1880	C1=CC=C(C=C1)C2=CC(=O)C3=C(O2)C(=C(C=C3)O)O
6,7-epoxy-5,17-dihydroxy-1-oxowitha-2,24-dienolide	C560597		Neoplasm Metastasis	MESH:D009362	21679027	CC1=C(C(=O)O[C@H](C1)[C@@H](C)[C@]2(CC[C@@H]3[C@@]2(CC[C@H]4[C@H]3[C@H]5[C@H](O5)[C@@]6([C@@]4(C(=O)C=CC6)C)O)C)O)C
6,7-epoxy-5,17-dihydroxy-1-oxowitha-2,24-dienolide	C560597		Neoplasms, Experimental	MESH:D009374	21679027	CC1=C(C(=O)O[C@H](C1)[C@@H](C)[C@]2(CC[C@@H]3[C@@]2(CC[C@H]4[C@H]3[C@H]5[C@H](O5)[C@@]6([C@@]4(C(=O)C=CC6)C)O)C)O)C
6-formylindolo(3,2-b)carbazole	C111855		Colitis	MESH:D003092	1863	C1=CC=C2C(=C1)C3=CC4=C(C5=CC=CC=C5N4)C(=C3N2)C=O
6-prenylnaringenin	C521871		Hyperalgesia	MESH:D006930	155094	CC(=CCC1=C(C=C2C(=C1O)C(=O)C[C@H](O2)C3=CC=C(C=C3)O)O)C
6-prenylnaringenin	C521871		Peripheral Nervous System Diseases	MESH:D010523	155094	CC(=CCC1=C(C=C2C(=C1O)C(=O)C[C@H](O2)C3=CC=C(C=C3)O)O)C
7-hydroxycoumarin	C031477	93-35-6	Cardiomegaly	MESH:D006332	5281426	C1=CC(=CC2=C1C=CC(=O)O2)O
7-hydroxycoumarin	C031477	93-35-6	Hypertrophy, Left Ventricular	MESH:D017379	5281426	C1=CC(=CC2=C1C=CC(=O)O2)O
8-ethoxy-2-(4-fluorophenyl)-3-nitro-2H-chromene	C557120		Neoplasm Invasiveness	MESH:D009361	2732983	CCOC1=CC=CC2=C1OC(C(=C2)[N+](=O)[O-])C3=CC=C(C=C3)F
acanthoic acid	C099958		Fatty Liver, Alcoholic	MESH:D005235	9861219	C[C@@]12CCC[C@@](C1CCC3C2=CC[C@](C3)(C)C=C)(C)C(=O)O
acanthoic acid	C099958		Inflammation	MESH:D007249	9861219	C[C@@]12CCC[C@@](C1CCC3C2=CC[C@](C3)(C)C=C)(C)C(=O)O
acanthoic acid	C099958		Liver Cirrhosis, Alcoholic	MESH:D008104	9861219	C[C@@]12CCC[C@@](C1CCC3C2=CC[C@](C3)(C)C=C)(C)C(=O)O
acetyl-aspartyl-glutamyl-valyl-aspartal	C099158		Embryo Loss	MESH:D020964	644345	CC(C)[C@@H](C(=O)N[C@@H](CC(=O)O)C=O)NC(=O)[C@H](CCC(=O)O)NC(=O)[C@H](CC(=O)O)NC(=O)C
acetyl-aspartyl-glutamyl-valyl-aspartal	C099158		Fetal Death	MESH:D005313	644345	CC(C)[C@@H](C(=O)N[C@@H](CC(=O)O)C=O)NC(=O)[C@H](CCC(=O)O)NC(=O)[C@H](CC(=O)O)NC(=O)C
Acetylcarnitine	D000108	14992-62-2	Spinal Cord Injuries	MESH:D013119	1	CC(=O)OC(CC(=O)[O-])C[N+](C)(C)C
Acetylcysteine	D000111	616-91-1	Brain Ischemia	MESH:D002545	12035	CC(=O)N[C@@H](CS)C(=O)O
Acetylcysteine	D000111	616-91-1	Cochlear Diseases	MESH:D015834	12035	CC(=O)N[C@@H](CS)C(=O)O
Acetylcysteine	D000111	616-91-1	Cognition Disorders	MESH:D003072	12035	CC(=O)N[C@@H](CS)C(=O)O
Acetylcysteine	D000111	616-91-1	Fetal Growth Retardation	MESH:D005317	12035	CC(=O)N[C@@H](CS)C(=O)O
Acetylcysteine	D000111	616-91-1	Testicular Diseases	MESH:D013733	12035	CC(=O)N[C@@H](CS)C(=O)O
acifluorfen	C018425	50594-66-6	Colorectal Neoplasms	MESH:D015179	44072	C1=CC(=C(C=C1C(F)(F)F)Cl)OC2=CC(=C(C=C2)[N+](=O)[O-])C(=O)[O-].[Na+]
acifluorfen	C018425	50594-66-6	Neoplasms, Experimental	MESH:D009374	44072	C1=CC(=C(C=C1C(F)(F)F)Cl)OC2=CC(=C(C=C2)[N+](=O)[O-])C(=O)[O-].[Na+]
Aconitine	D000157	302-27-2	Inflammation	MESH:D007249	2012	CCN1CC2(C(CC(C34C2C(C(C31)C5(C6C4CC(C6OC(=O)C7=CC=CC=C7)(C(C5O)OC)O)OC(=O)C)OC)OC)O)COC
Aconitine	D000157	302-27-2	Pain	MESH:D010146	2012	CCN1CC2(C(CC(C34C2C(C(C31)C5(C6C4CC(C6OC(=O)C7=CC=CC=C7)(C(C5O)OC)O)OC(=O)C)OC)OC)O)COC
AG 1879	C412373		Respiratory Hypersensitivity	MESH:D012130	4878	CC(C)(C)N1C2=C(C(=N1)C3=CC=C(C=C3)Cl)C(=NC=N2)N
Agmatine	D000376	306-60-5	Fatty Liver	MESH:D005234	199	C(CCN=C(N)N)CN
Agmatine	D000376	306-60-5	Inflammation	MESH:D007249	199	C(CCN=C(N)N)CN
Agmatine	D000376	306-60-5	Necrosis	MESH:D009336	199	C(CCN=C(N)N)CN
Albendazole	D015766	54965-21-8	Toxocariasis	MESH:D014120	2082	CCCSC1=CC2=C(C=C1)N=C(N2)NC(=O)OC
Alendronate	D019386	66376-36-1	Cognition Disorders	MESH:D003072	2088	C(CC(O)(P(=O)(O)O)P(=O)(O)O)CN
Alendronate	D019386	66376-36-1	Fibrous Dysplasia of Bone	MESH:D005357	2088	C(CC(O)(P(=O)(O)O)P(=O)(O)O)CN
Alendronate	D019386	66376-36-1	Learning Disorders	MESH:D007859	2088	C(CC(O)(P(=O)(O)O)P(=O)(O)O)CN
Alendronate	D019386	66376-36-1	Memory Disorders	MESH:D008569	2088	C(CC(O)(P(=O)(O)O)P(=O)(O)O)CN
aliskiren	C446481		Polyuria	MESH:D011141	5493444	CC(C)[C@@H](CC1=CC(=C(C=C1)OC)OCCCOC)C[C@@H]([C@H](C[C@@H](C(C)C)C(=O)NCC(C)(C)C(=O)N)O)N
alisol B 23-acetate	C526957		Fatty Liver	MESH:D005234	3084460	CC(CC(C1C(O1)(C)C)OC(=O)C)C2=C3C[C@@H](C4[C@]5(CCC(=O)C(C5CC[C@@]4([C@]3(CC2)C)C)(C)C)C)O
allicin	C006452	539-86-6	Fatty Liver	MESH:D005234	65036	C=CCSS(=O)CC=C
Allopurinol	D000493	315-30-0	Arthritis	MESH:D001168	2094	C1=C2C(=NC=NC2=O)NN1
allyl sulfide	C038491	592-88-1	Acute Lung Injury	MESH:D055371	11617	C=CCSCC=C
allyl sulfide	C038491	592-88-1	Gait Disorders, Neurologic	MESH:D020233	11617	C=CCSCC=C
allyl sulfide	C038491	592-88-1	Paralysis	MESH:D010243	11617	C=CCSCC=C
allyl sulfide	C038491	592-88-1	Pulmonary Edema	MESH:D011654	11617	C=CCSCC=C
alosetron	C090840	122852-42-0	Hyperalgesia	MESH:D006930	2099	CC1=C(N=CN1)CN2CCC3=C(C2=O)C4=CC=CC=C4N3C
alosetron	C090840	122852-42-0	Pain	MESH:D010146	2099	CC1=C(N=CN1)CN2CCC3=C(C2=O)C4=CC=CC=C4N3C
alpha-naphthoflavone	C011512	604-59-1	Parakeratosis	MESH:D010241	11790	C1=CC=C(C=C1)C2=CC(=O)C3=C(O2)C4=CC=CC=C4C=C3
alpha-Tocopherol	D024502	1959-02-09	Hyperkinesis	MESH:D006948	86472	CC1=C2C(=C(C(=C1C)OC(=O)C)C)CC[C@@](O2)(C)CCC[C@H](C)CCC[C@H](C)CCCC(C)C
alpha-Tocopherol	D024502	1959-02-09	Hypoglycemia	MESH:D007003	86472	CC1=C2C(=C(C(=C1C)OC(=O)C)C)CC[C@@](O2)(C)CCC[C@H](C)CCC[C@H](C)CCCC(C)C
alpha-Tocopherol	D024502	1959-02-09	Hypopigmentation	MESH:D017496	86472	CC1=C2C(=C(C(=C1C)OC(=O)C)C)CC[C@@](O2)(C)CCC[C@H](C)CCC[C@H](C)CCCC(C)C
alpha-Tocopherol	D024502	1959-02-09	Musculoskeletal Abnormalities	MESH:D009139	86472	CC1=C2C(=C(C(=C1C)OC(=O)C)C)CC[C@@](O2)(C)CCC[C@H](C)CCC[C@H](C)CCCC(C)C
alpha-Tocopherol	D024502	1959-02-09	Oligospermia	MESH:D009845	86472	CC1=C2C(=C(C(=C1C)OC(=O)C)C)CC[C@@](O2)(C)CCC[C@H](C)CCC[C@H](C)CCCC(C)C
alpha-Tocopherol	D024502	1959-02-09	Pericardial Effusion	MESH:D010490	86472	CC1=C2C(=C(C(=C1C)OC(=O)C)C)CC[C@@](O2)(C)CCC[C@H](C)CCC[C@H](C)CCCC(C)C
alpha-Tocopherol	D024502	1959-02-09	Testicular Diseases	MESH:D013733	86472	CC1=C2C(=C(C(=C1C)OC(=O)C)C)CC[C@@](O2)(C)CCC[C@H](C)CCC[C@H](C)CCCC(C)C
altanserin	C071983	76330-71-7	Hyperpigmentation	MESH:D017495	3033676	C1CN(CCC1C(=O)C2=CC=C(C=C2)F)CCN3C(=O)C4=CC=CC=C4NC3=S.[C@@H]([C@H](C(=O)O)O)(C(=O)O)O
aluminum sulfate	C041524	10043-01-3	Atherosclerosis	MESH:D050197	24850	[O-]S(=O)(=O)[O-].[O-]S(=O)(=O)[O-].[O-]S(=O)(=O)[O-].[Al+3].[Al+3]
aluminum sulfate	C041524	10043-01-3	Disease Models, Animal	MESH:D004195	24850	[O-]S(=O)(=O)[O-].[O-]S(=O)(=O)[O-].[O-]S(=O)(=O)[O-].[Al+3].[Al+3]
AM 251	C103505		Seizures	MESH:D012640	2125	CC1=C(N(N=C1C(=O)NN2CCCCC2)C3=C(C=C(C=C3)Cl)Cl)C4=CC=C(C=C4)I
Amantadine	D000547	768-94-5	Orthomyxoviridae Infections	MESH:D009976	2130	C1C2CC3CC1CC(C2)(C3)N
amentoflavone	C011164	1617-53-4	Hypokinesia	MESH:D018476	5281600	C1=CC(=CC=C1C2=CC(=O)C3=C(O2)C(=C(C=C3O)O)C4=C(C=CC(=C4)C5=CC(=O)C6=C(C=C(C=C6O5)O)O)O)O
amentoflavone	C011164	1617-53-4	Muscle Weakness	MESH:D018908	5281600	C1=CC(=CC=C1C2=CC(=O)C3=C(O2)C(=C(C=C3O)O)C4=C(C=CC(=C4)C5=CC(=O)C6=C(C=C(C=C6O5)O)O)O)O
Aminooxyacetic Acid	D000625	645-88-5	Retinal Neovascularization	MESH:D015861	285	C(C(=O)[O-])ON
Aminophylline	D000628	317-34-0	Lung Neoplasms	MESH:D008175	9433	CN1C2=C(C(=O)N(C1=O)C)NC=N2.CN1C2=C(C(=O)N(C1=O)C)NC=N2.C(CN)N
Amitrole	D000640	61-82-5	Hearing Disorders	MESH:D006311	1639	C1=NNC(=N1)N
andrographolide	C030419	5508-58-7	Liver Cirrhosis, Experimental	MESH:D008106	5318517	C[C@@]12CC[C@H]([C@@]([C@H]1CCC(=C)[C@H]2C/C=C/3\[C@@H](COC3=O)O)(C)CO)O
angiotensin I (1-7)	C118790		Pneumonia	MESH:D011014	123805	CC[C@H](C)[C@@H](C(=O)N[C@@H](CC1=CN=CN1)C(=O)N2CCC[C@H]2C(=O)O)NC(=O)[C@H](CC3=CC=C(C=C3)O)NC(=O)[C@H](C(C)C)NC(=O)[C@H](CCCN=C(N)N)NC(=O)[C@H](CC(=O)O)N
angiotensin I (1-7)	C118790		Pulmonary Fibrosis	MESH:D011658	123805	CC[C@H](C)[C@@H](C(=O)N[C@@H](CC1=CN=CN1)C(=O)N2CCC[C@H]2C(=O)O)NC(=O)[C@H](CC3=CC=C(C=C3)O)NC(=O)[C@H](C(C)C)NC(=O)[C@H](CCCN=C(N)N)NC(=O)[C@H](CC(=O)O)N
annonacin	C053442		Mammary Neoplasms, Experimental	MESH:D008325	354398	CCCCCCCCCCCC[C@H]([C@H]1CC[C@@H](O1)[C@@H](CCCC[C@@H](CCCCC[C@H](CC2=C[C@@H](OC2=O)C)O)O)O)O
Anthocyanins	D000872		Diabetes Mellitus, Experimental	MESH:D003921	145858	C1=CC=C(C=C1)C2=[O+]C3=CC=CC=C3C=C2
Anthocyanins	D000872		Liver Cirrhosis, Experimental	MESH:D008106	145858	C1=CC=C(C=C1)C2=[O+]C3=CC=CC=C3C=C2
Anthocyanins	D000872		Ventricular Dysfunction, Left	MESH:D018487	145858	C1=CC=C(C=C1)C2=[O+]C3=CC=CC=C3C=C2
apaflurane	C094049	431-89-0	Asthma	MESH:D001249	67940	C(C(F)(F)F)(C(F)(F)F)F
Apigenin	D047310	520-36-5	Carcinoma, Ehrlich Tumor	MESH:D002286	5280443	C1=CC(=CC=C1C2=CC(=O)C3=C(C=C(C=C3O2)O)O)O
Apigenin	D047310	520-36-5	Chromosome Breakage	MESH:D019457	5280443	C1=CC(=CC=C1C2=CC(=O)C3=C(C=C(C=C3O2)O)O)O
Apigenin	D047310	520-36-5	Fatty Liver, Alcoholic	MESH:D005235	5280443	C1=CC(=CC=C1C2=CC(=O)C3=C(C=C(C=C3O2)O)O)O
Apigenin	D047310	520-36-5	Kidney Diseases	MESH:D007674	5280443	C1=CC(=CC=C1C2=CC(=O)C3=C(C=C(C=C3O2)O)O)O
Apomorphine	D001058	58-00-4	Disease Models, Animal	MESH:D004195	6005	CN1CCC2=CC=CC3=C2[C@H]1CC4=C3C(=C(C=C4)O)O
apremilast	C505730		Acquired Hyperostosis Syndrome	MESH:D020083	11561674	CCOC1=C(C=CC(=C1)[C@@H](CS(=O)(=O)C)N2C(=O)C3=C(C2=O)C(=CC=C3)NC(=O)C)OC
arbekacin	C031986	51025-85-5	Discitis	MESH:D015299	68682	C1C[C@H]([C@H](O[C@@H]1CN)O[C@@H]2[C@H](C[C@H]([C@@H]([C@H]2O)O[C@@H]3[C@@H]([C@H]([C@@H]([C@H](O3)CO)O)N)O)NC(=O)[C@H](CCN)O)N)N
arbekacin	C031986	51025-85-5	Epidural Abscess	MESH:D020802	68682	C1C[C@H]([C@H](O[C@@H]1CN)O[C@@H]2[C@H](C[C@H]([C@@H]([C@H]2O)O[C@@H]3[C@@H]([C@H]([C@@H]([C@H](O3)CO)O)N)O)NC(=O)[C@H](CCN)O)N)N
arbekacin	C031986	51025-85-5	Sepsis	MESH:D018805	68682	C1C[C@H]([C@H](O[C@@H]1CN)O[C@@H]2[C@H](C[C@H]([C@@H]([C@H]2O)O[C@@H]3[C@@H]([C@H]([C@@H]([C@H](O3)CO)O)N)O)NC(=O)[C@H](CCN)O)N)N
arbekacin	C031986	51025-85-5	Staphylococcal Infections	MESH:D013203	68682	C1C[C@H]([C@H](O[C@@H]1CN)O[C@@H]2[C@H](C[C@H]([C@@H]([C@H]2O)O[C@@H]3[C@@H]([C@H]([C@@H]([C@H](O3)CO)O)N)O)NC(=O)[C@H](CCN)O)N)N
AR C155858	C546977		Respiratory Insufficiency	MESH:D012131	10226546	CC1=C(C(=NN1)C)CC2=C(C3=C(S2)N(C(=O)N(C3=O)C)CC(C)C)C(=O)N4C[C@@H](CO4)O
aristolochic acid I	C000228	313-67-7	Hemorrhage	MESH:D006470	2236	COC1=CC=CC2=C3C(=C(C=C21)[N+](=O)[O-])C(=CC4=C3OCO4)C(=O)O
aromadedrin	C080220		Hyperglycemia	MESH:D006943	662	C1=CC(=CC=C1C2C(C(=O)C3=C(C=C(C=C3O2)O)O)O)O
aromadedrin	C080220		Hyperinsulinism	MESH:D006946	662	C1=CC(=CC=C1C2C(C(=O)C3=C(C=C(C=C3O2)O)O)O)O
aromadedrin	C080220		Insulin Resistance	MESH:D007333	662	C1=CC(=CC=C1C2C(C(=O)C3=C(C=C(C=C3O2)O)O)O)O
Arsenic	D001151	7440-38-2	Precursor T-Cell Lymphoblastic Leukemia-Lymphoma	MESH:D054218	5359596	[As]
Ascorbic Acid	D001205	50-81-7	Anxiety Disorders	MESH:D001008	23667548	C([C@@H]([C@@H]1C(=C(C(=O)O1)O)[O-])O)O.[Na+]
Ascorbic Acid	D001205	50-81-7	Chromosome Breakage	MESH:D019457	23667548	C([C@@H]([C@@H]1C(=C(C(=O)O1)O)[O-])O)O.[Na+]
Ascorbic Acid	D001205	50-81-7	Hyperalgesia	MESH:D006930	23667548	C([C@@H]([C@@H]1C(=C(C(=O)O1)O)[O-])O)O.[Na+]
Ascorbic Acid	D001205	50-81-7	Hyperinsulinism	MESH:D006946	23667548	C([C@@H]([C@@H]1C(=C(C(=O)O1)O)[O-])O)O.[Na+]
Ascorbic Acid	D001205	50-81-7	Infertility, Male	MESH:D007248	23667548	C([C@@H]([C@@H]1C(=C(C(=O)O1)O)[O-])O)O.[Na+]
Ascorbic Acid	D001205	50-81-7	Insulin Resistance	MESH:D007333	23667548	C([C@@H]([C@@H]1C(=C(C(=O)O1)O)[O-])O)O.[Na+]
Ascorbic Acid	D001205	50-81-7	Peripheral Nervous System Diseases	MESH:D010523	23667548	C([C@@H]([C@@H]1C(=C(C(=O)O1)O)[O-])O)O.[Na+]
Ascorbic Acid	D001205	50-81-7	Polycystic Ovary Syndrome	MESH:D011085	23667548	C([C@@H]([C@@H]1C(=C(C(=O)O1)O)[O-])O)O.[Na+]
Ascorbic Acid	D001205	50-81-7	Puberty, Delayed	MESH:D011628	23667548	C([C@@H]([C@@H]1C(=C(C(=O)O1)O)[O-])O)O.[Na+]
asiatic acid	C017032	464-92-6	Aberrant Crypt Foci	MESH:D058739	119034	C[C@@H]1CC[C@@]2(CC[C@@]3(C(=CC[C@H]4[C@]3(CC[C@@H]5[C@@]4(C[C@H]([C@@H]([C@@]5(C)CO)O)O)C)C)[C@@H]2[C@H]1C)C)C(=O)O
asiaticoside	C004446	16830-15-2	Anxiety Disorders	MESH:D001008	108062	CC1CCC2(CCC3(C(=CCC4C3(CCC5C4(CC(C(C5(C)CO)O)O)C)C)C2C1C)C)C(=O)OC6C(C(C(C(O6)COC7C(C(C(C(O7)CO)OC8C(C(C(C(O8)C)O)O)O)O)O)O)O)O
asiaticoside	C004446	16830-15-2	Memory Disorders	MESH:D008569	108062	CC1CCC2(CCC3(C(=CCC4C3(CCC5C4(CC(C(C5(C)CO)O)O)C)C)C2C1C)C)C(=O)OC6C(C(C(C(O6)COC7C(C(C(C(O7)CO)OC8C(C(C(C(O8)C)O)O)O)O)O)O)O)O
aspalathin	C517016		Extravasation of Diagnostic and Therapeutic Materials	MESH:D005119	11282394	C1=CC(=C(C=C1CCC(=O)C2=C(C(=C(C=C2O)O)[C@H]3[C@@H]([C@H]([C@@H]([C@H](O3)CO)O)O)O)O)O)O
aspalathin	C517016		Lung Injury	MESH:D055370	11282394	C1=CC(=C(C=C1CCC(=O)C2=C(C(=C(C=C2O)O)[C@H]3[C@@H]([C@H]([C@@H]([C@H](O3)CO)O)O)O)O)O)O
Aspirin	D001241	50-78-2	Aberrant Crypt Foci	MESH:D058739	2244	CC(=O)OC1=CC=CC=C1C(=O)O
Aspirin	D001241	50-78-2	Liver Cirrhosis, Experimental	MESH:D008106	2244	CC(=O)OC1=CC=CC=C1C(=O)O
astaxanthine	C005948	472-61-7	Poisoning	MESH:D011041	5281224	CC1=C(C(C[C@@H](C1=O)O)(C)C)/C=C/C(=C/C=C/C(=C/C=C/C=C(/C=C/C=C(/C=C/C2=C(C(=O)[C@H](CC2(C)C)O)C)\C)\C)/C)/C
astilbin	C099069	29838-67-3	Kidney Diseases	MESH:D007674	119258	C[C@H]1[C@@H]([C@H]([C@H]([C@@H](O1)O[C@@H]2[C@H](OC3=CC(=CC(=C3C2=O)O)O)C4=CC(=C(C=C4)O)O)O)O)O
Atropine	D001285	51-55-8	Airway Obstruction	MESH:D000402	5927	CN1C2CCC1CC(C2)OC(=O)C(CO)C3=CC=CC=C3.CN1C2CCC1CC(C2)OC(=O)C(CO)C3=CC=CC=C3.OS(=O)(=O)O
Atropine	D001285	51-55-8	Fasciculation	MESH:D005207	5927	CN1C2CCC1CC(C2)OC(=O)C(CO)C3=CC=CC=C3.CN1C2CCC1CC(C2)OC(=O)C(CO)C3=CC=CC=C3.OS(=O)(=O)O
Atropine	D001285	51-55-8	Nerve Degeneration	MESH:D009410	5927	CN1C2CCC1CC(C2)OC(=O)C(CO)C3=CC=CC=C3.CN1C2CCC1CC(C2)OC(=O)C(CO)C3=CC=CC=C3.OS(=O)(=O)O
azilsartan	C521273		Hypertension	MESH:D006973	9825285	CCOC1=NC2=CC=CC(=C2N1CC3=CC=C(C=C3)C4=CC=CC=C4C5=NC(=O)ON5)C(=O)O
Azithromycin	D017963	83905-01-5	Glossitis, Benign Migratory	MESH:D005929	55185	CC[C@@H]1[C@@]([C@@H]([C@H](N(C[C@@H](C[C@@]([C@@H](C([C@@H]([C@H](C(=O)O1)C)O[C@H]2C[C@@]([C@H]([C@@H](O2)C)O)(C)OC)C)O[C@H]3[C@@H]([C@H](C[C@H](O3)C)N(C)C)O)(C)O)C)C)C)O)(C)O
azoxystrobin	C087670	131860-33-8	Glucose Intolerance	MESH:D018149	3034285	CO/C=C(\C1=CC=CC=C1OC2=NC=NC(=C2)OC3=CC=CC=C3C#N)/C(=O)OC
azoxystrobin	C087670	131860-33-8	Hyperglycemia	MESH:D006943	3034285	CO/C=C(\C1=CC=CC=C1OC2=NC=NC(=C2)OC3=CC=CC=C3C#N)/C(=O)OC
azoxystrobin	C087670	131860-33-8	Insulin Resistance	MESH:D007333	3034285	CO/C=C(\C1=CC=CC=C1OC2=NC=NC(=C2)OC3=CC=CC=C3C#N)/C(=O)OC
azoxystrobin	C087670	131860-33-8	Obesity	MESH:D009765	3034285	CO/C=C(\C1=CC=CC=C1OC2=NC=NC(=C2)OC3=CC=CC=C3C#N)/C(=O)OC
Baclofen	D001418	1134-47-0	Alcoholism	MESH:D000437	2284	C1=CC(=CC=C1C(CC(=O)O)CN)Cl
Baclofen	D001418	1134-47-0	Binge-Eating Disorder	MESH:D056912	2284	C1=CC(=CC=C1C(CC(=O)O)CN)Cl
Baclofen	D001418	1134-47-0	Neurotoxicity Syndromes	MESH:D020258	2284	C1=CC(=CC=C1C(CC(=O)O)CN)Cl
baicalein	C006680	491-67-8	Stomach Ulcer	MESH:D013276	5281605	C1=CC=C(C=C1)C2=CC(=O)C3=C(C(=C(C=C3O2)O)O)O
benphothiamine	C013835	22457-89-2	Anxiety Disorders	MESH:D001008	2320	CC1=NC=C(C(=N1)N)CN(C=O)C(=C(CCOP(=O)(O)O)SC(=O)C2=CC=CC=C2)C
benphothiamine	C013835	22457-89-2	Hyperglycemia	MESH:D006943	2320	CC1=NC=C(C(=N1)N)CN(C=O)C(=C(CCOP(=O)(O)O)SC(=O)C2=CC=CC=C2)C
benphothiamine	C013835	22457-89-2	Memory Disorders	MESH:D008569	2320	CC1=NC=C(C(=N1)N)CN(C=O)C(=C(CCOP(=O)(O)O)SC(=O)C2=CC=CC=C2)C
benphothiamine	C013835	22457-89-2	Retinal Degeneration	MESH:D012162	2320	CC1=NC=C(C(=N1)N)CN(C=O)C(=C(CCOP(=O)(O)O)SC(=O)C2=CC=CC=C2)C
Benzofurans	D001572		Asthma	MESH:D001249	253613	C1=CC=C(C=C1)C2=C(OC3=CC=CC=C32)C4=CC=CC=C4
benzoylcarbonyl-aspartyl-glutamyl-valyl-aspartyl-fluoromethyl ketone	C110772		Fetal Growth Retardation	MESH:D005317	16760394	CC(C)[C@@H](C(=O)N[C@@H](CC(=O)OC)C(=O)CF)NC(=O)[C@H](CCC(=O)OC)NC(=O)[C@H](CC(=O)OC)NC(=O)OCC1=CC=CC=C1
benzyloxycarbonyl-leucyl-glutamyl-histidyl-aspartic acid fluoromethyl ketone	C403754		Fetal Growth Retardation	MESH:D005317	10032582	CC(C)C[C@@H](C(=O)N[C@@H](CCC(=O)OC)C(=O)N[C@@H](CC1=CN=CN1)C(=O)N[C@@H](CC(=O)OC)C(=O)CF)NC(=O)OCC2=CC=CC=C2
beraprost	C048081	88430-50-6	Hemorrhage	MESH:D006470	6917951	CC#CCC(C)[C@@H](/C=C/[C@H]1[C@@H](C[C@H]2[C@@H]1C3=C(O2)C(=CC=C3)CCCC(=O)O)O)O
Berberine	D001599	2086-83-1	Alzheimer Disease	MESH:D000544	2353	COC1=C(C2=C[N+]3=C(C=C2C=C1)C4=CC5=C(C=C4CC3)OCO5)OC
Berberine	D001599	2086-83-1	Hepatomegaly	MESH:D006529	2353	COC1=C(C2=C[N+]3=C(C=C2C=C1)C4=CC5=C(C=C4CC3)OCO5)OC
Berberine	D001599	2086-83-1	Inflammation	MESH:D007249	2353	COC1=C(C2=C[N+]3=C(C=C2C=C1)C4=CC5=C(C=C4CC3)OCO5)OC
bergenin	C006741	477-90-7	Inflammation	MESH:D007249	66065	COC1=C(C=C2C(=C1O)[C@H]3[C@@H]([C@H]([C@@H]([C@H](O3)CO)O)O)OC2=O)O
Betaine	D001622	107-43-7	Hepatic Insufficiency	MESH:D048550	247	C[N+](C)(C)CC(=O)[O-]
Betaine	D001622	107-43-7	Placenta Diseases	MESH:D010922	247	C[N+](C)(C)CC(=O)[O-]
Betaine	D001622	107-43-7	Radiation Injuries, Experimental	MESH:D011833	247	C[N+](C)(C)CC(=O)[O-]
beta-ionone	C008157	14901-07-6	Breast Neoplasms	MESH:D001943	638014	CC1=C(C(CCC1)(C)C)/C=C/C(=O)C
beta-ionone	C008157	14901-07-6	Colonic Neoplasms	MESH:D003110	638014	CC1=C(C(CCC1)(C)C)/C=C/C(=O)C
beta-ionone	C008157	14901-07-6	Liver Neoplasms	MESH:D008113	638014	CC1=C(C(CCC1)(C)C)/C=C/C(=O)C
beta-ionone	C008157	14901-07-6	Melanoma, Experimental	MESH:D008546	638014	CC1=C(C(CCC1)(C)C)/C=C/C(=O)C
beta-ionone	C008157	14901-07-6	Neoplasms, Mesothelial	MESH:D018301	638014	CC1=C(C(CCC1)(C)C)/C=C/C(=O)C
beta-ionone	C008157	14901-07-6	Pancreatic Neoplasms	MESH:D010190	638014	CC1=C(C(CCC1)(C)C)/C=C/C(=O)C
beta-ionone	C008157	14901-07-6	Precancerous Conditions	MESH:D011230	638014	CC1=C(C(CCC1)(C)C)/C=C/C(=O)C
beta-ionone	C008157	14901-07-6	Prostatic Neoplasms	MESH:D011471	638014	CC1=C(C(CCC1)(C)C)/C=C/C(=O)C
beta-ionone	C008157	14901-07-6	Skin Neoplasms	MESH:D012878	638014	CC1=C(C(CCC1)(C)C)/C=C/C(=O)C
beta-patchoulene	C000614835		Hyperemia	MESH:D006940	101731	CC1CCC2=C1CC3CCC2(C3(C)C)C
beta-patchoulene	C000614835		Stomach Ulcer	MESH:D013276	101731	CC1CCC2=C1CC3CCC2(C3(C)C)C
bisabolol	C004497	515-69-5	Myocardial Infarction	MESH:D009203	10586	CC1=CCC(CC1)C(C)(CCC=C(C)C)O
bisphenol A	C006780	1980-05-07	Hypertension	MESH:D006973	6623	CC(C)(C1=CC=C(C=C1)O)C2=CC=C(C=C2)O
bisphenol A	C006780	1980-05-07	Hypertrophy, Left Ventricular	MESH:D017379	6623	CC(C)(C1=CC=C(C=C1)O)C2=CC=C(C=C2)O
bisphenol A	C006780	1980-05-07	Obesity	MESH:D009765	6623	CC(C)(C1=CC=C(C=C1)O)C2=CC=C(C=C2)O
BIX 01294	C518299		Cell Transformation, Neoplastic	MESH:D002471	25150857	CN1CCCN(CC1)C2=NC3=CC(=C(C=C3C(=N2)NC4CCN(CC4)CC5=CC=CC=C5)OC)OC
boric acid	C032688	11113-50-1	Brain Diseases	MESH:D001927	7628	B(O)(O)O
boric acid	C032688	11113-50-1	Chromosome Breakage	MESH:D019457	7628	B(O)(O)O
boric acid	C032688	11113-50-1	Dyslipidemias	MESH:D050171	7628	B(O)(O)O
boric acid	C032688	11113-50-1	Heart Diseases	MESH:D006331	7628	B(O)(O)O
boric acid	C032688	11113-50-1	Lung Diseases	MESH:D008171	7628	B(O)(O)O
boric acid	C032688	11113-50-1	Testicular Diseases	MESH:D013733	7628	B(O)(O)O
brivaracetam	C482793		Epilepsy	MESH:D004827	9837243	CCC[C@@H]1CC(=O)N(C1)[C@@H](CC)C(=O)N
Budesonide	D019819	51333-22-3	Airway Obstruction	MESH:D000402	2462	CCCC1OC2CC3C4CCC5=CC(=O)C=CC5(C4C(CC3(C2(O1)C(=O)CO)C)O)C
Budesonide	D019819	51333-22-3	Bronchial Hyperreactivity	MESH:D016535	2462	CCCC1OC2CC3C4CCC5=CC(=O)C=CC5(C4C(CC3(C2(O1)C(=O)CO)C)O)C
Budesonide	D019819	51333-22-3	Pulmonary Fibrosis	MESH:D011658	2462	CCCC1OC2CC3C4CCC5=CC(=O)C=CC5(C4C(CC3(C2(O1)C(=O)CO)C)O)C
bufalin	C022777	465-21-4	Carcinoma, Non-Small-Cell Lung	MESH:D002289	2464	CC12CCC(CC1CCC3C2CCC4(C3(CCC4C5=COC(=O)C=C5)O)C)O
Butyric Acid	D020148	107-92-6	Disease Models, Animal	MESH:D004195	264	CCCC(=O)O
Butyric Acid	D020148	107-92-6	Intestinal Diseases	MESH:D007410	264	CCCC(=O)O
Butyric Acid	D020148	107-92-6	Motor Skills Disorders	MESH:D019957	264	CCCC(=O)O
Butyric Acid	D020148	107-92-6	Persian Gulf Syndrome	MESH:D018923	264	CCCC(=O)O
cadmium nitrate	C035196	10325-94-7	Salmonella Infections, Animal	MESH:D012481	25154	[N+](=O)([O-])[O-].[N+](=O)([O-])[O-].[Cd+2]
caffeic acid	C040048	331-39-5	Acute Kidney Injury	MESH:D058186	689043	C1=CC(=C(C=C1/C=C/C(=O)O)O)O
caffeic acid phenethyl ester	C055494	104594-70-9	Glucose Intolerance	MESH:D018149	5281787	C1=CC=C(C=C1)CCOC(=O)/C=C/C2=CC(=C(C=C2)O)O
caffeic acid phenethyl ester	C055494	104594-70-9	Osteoporosis	MESH:D010024	5281787	C1=CC=C(C=C1)CCOC(=O)/C=C/C2=CC(=C(C=C2)O)O
Calcitriol	D002117	32222-06-3	Fibrosis	MESH:D005355	2524	CC(CCCC(C)(C)O)C1CCC2C1(CCCC2=CC=C3CC(CC(C3=C)O)O)C
Calcitriol	D002117	32222-06-3	Testicular Diseases	MESH:D013733	2524	CC(CCCC(C)(C)O)C1CCC2C1(CCCC2=CC=C3CC(CC(C3=C)O)O)C
Calcium	D002118	7440-70-2	Bone Diseases	MESH:D001847	5460341	[Ca]
Calcium	D002118	7440-70-2	Hypoparathyroidism	MESH:D007011	5460341	[Ca]
Calcium	D002118	7440-70-2	Nephrocalcinosis	MESH:D009397	5460341	[Ca]
Calcium	D002118	7440-70-2	Nephrolithiasis	MESH:D053040	5460341	[Ca]
Calcium	D002118	7440-70-2	Renal Insufficiency	MESH:D051437	5460341	[Ca]
calpeptin	C071482		Gait Disorders, Neurologic	MESH:D020233	73364	CCCC[C@@H](C=O)NC(=O)[C@H](CC(C)C)NC(=O)OCC1=CC=CC=C1
calpeptin	C071482		Motor Neuron Disease	MESH:D016472	73364	CCCC[C@@H](C=O)NC(=O)[C@H](CC(C)C)NC(=O)OCC1=CC=CC=C1
calpeptin	C071482		Movement Disorders	MESH:D009069	73364	CCCC[C@@H](C=O)NC(=O)[C@H](CC(C)C)NC(=O)OCC1=CC=CC=C1
calpeptin	C071482		Sciatic Neuropathy	MESH:D020426	73364	CCCC[C@@H](C=O)NC(=O)[C@H](CC(C)C)NC(=O)OCC1=CC=CC=C1
Camphor	D002164	76-22-2	Pain	MESH:D010146	2537	CC1(C2CCC1(C(=O)C2)C)C
Camptothecin	D002166	7689-03-04	Mammary Neoplasms, Experimental	MESH:D008325	24360	CC[C@@]1(C2=C(COC1=O)C(=O)N3CC4=CC5=CC=CC=C5N=C4C3=C2)O
Canagliflozin	D000068896		Learning Disorders	MESH:D007859	24812758	CC1=C(C=C(C=C1)[C@H]2[C@@H]([C@H]([C@@H]([C@H](O2)CO)O)O)O)CC3=CC=C(S3)C4=CC=C(C=C4)F
candesartan cilexetil	C077793	145040-37-5	Hypertrophy, Left Ventricular	MESH:D017379	2540	CCOC1=NC2=CC=CC(=C2N1CC3=CC=C(C=C3)C4=CC=CC=C4C5=NNN=N5)C(=O)OC(C)OC(=O)OC6CCCCC6
candesartan cilexetil	C077793	145040-37-5	Ventricular Remodeling	MESH:D020257	2540	CCOC1=NC2=CC=CC(=C2N1CC3=CC=C(C=C3)C4=CC=CC=C4C5=NNN=N5)C(=O)OC(C)OC(=O)OC6CCCCC6
Cannabidiol	D002185	13956-29-1	Epilepsies, Myoclonic	MESH:D004831	26346	CCCCCC1=CC(=C(C(=C1)O)C2C=C(CC[C@H]2C(=C)C)C)O
Cannabidiol	D002185	13956-29-1	Memory Disorders	MESH:D008569	26346	CCCCCC1=CC(=C(C(=C1)O)C2C=C(CC[C@H]2C(=C)C)C)O
Canrenoic Acid	D002191	4138-96-9	Kidney Diseases	MESH:D007674	656615	C[C@]12CCC(=O)C=C1C=C[C@@H]3[C@@H]2CC[C@]4([C@H]3CC[C@]4(CCC(=O)O)O)C
Canrenoic Acid	D002191	4138-96-9	Obesity	MESH:D009765	656615	C[C@]12CCC(=O)C=C1C=C[C@@H]3[C@@H]2CC[C@]4([C@H]3CC[C@]4(CCC(=O)O)O)C
Capsaicin	D002211	404-86-4	Aberrant Crypt Foci	MESH:D058739	1548943	CC(C)/C=C/CCCCC(=O)NCC1=CC(=C(C=C1)O)OC
Capsaicin	D002211	404-86-4	Chromosome Breakage	MESH:D019457	1548943	CC(C)/C=C/CCCCC(=O)NCC1=CC(=C(C=C1)O)OC
Capsaicin	D002211	404-86-4	Hyperlipidemias	MESH:D006949	1548943	CC(C)/C=C/CCCCC(=O)NCC1=CC(=C(C=C1)O)OC
Capsaicin	D002211	404-86-4	Neoplasms, Experimental	MESH:D009374	1548943	CC(C)/C=C/CCCCC(=O)NCC1=CC(=C(C=C1)O)OC
Capsaicin	D002211	404-86-4	Plaque, Atherosclerotic	MESH:D058226	1548943	CC(C)/C=C/CCCCC(=O)NCC1=CC(=C(C=C1)O)OC
caramiphen	C004519	125-85-9	Brain Injuries	MESH:D001930	6472	CCN(CC)CCOC(=O)C1(CCCC1)C2=CC=CC=C2
cardamonin	C436747		Liver Diseases	MESH:D008107	641785	COC1=CC(=CC(=C1C(=O)/C=C/C2=CC=CC=C2)O)O
cardamonin	C436747		Reperfusion Injury	MESH:D015427	641785	COC1=CC(=CC(=C1C(=O)/C=C/C2=CC=CC=C2)O)O
Carnitine	D002331		Chromosome Breakage	MESH:D019457	288	C[N+](C)(C)CC(CC(=O)[O-])O
Carnitine	D002331		Hyperlipidemias	MESH:D006949	288	C[N+](C)(C)CC(CC(=O)[O-])O
Carnitine	D002331		Insulin Resistance	MESH:D007333	288	C[N+](C)(C)CC(CC(=O)[O-])O
Carnitine	D002331		Kidney Diseases	MESH:D007674	288	C[N+](C)(C)CC(CC(=O)[O-])O
Carnitine	D002331		Myocardial Reperfusion Injury	MESH:D015428	288	C[N+](C)(C)CC(CC(=O)[O-])O
Carnitine	D002331		Prenatal Exposure Delayed Effects	MESH:D011297	288	C[N+](C)(C)CC(CC(=O)[O-])O
Carnitine	D002331		Reye Syndrome	MESH:D012202	288	C[N+](C)(C)CC(CC(=O)[O-])O
carvacrol	C073316	499-75-2	Anxiety Disorders	MESH:D001008	10364	CC1=C(C=C(C=C1)C(C)C)O
carvacrol	C073316	499-75-2	Bacteremia	MESH:D016470	10364	CC1=C(C=C(C=C1)C(C)C)O
carvacrol	C073316	499-75-2	Cerebral Hemorrhage	MESH:D002543	10364	CC1=C(C=C(C=C1)C(C)C)O
carvacrol	C073316	499-75-2	Chromosome Breakage	MESH:D019457	10364	CC1=C(C=C(C=C1)C(C)C)O
carvacrol	C073316	499-75-2	Depressive Disorder	MESH:D003866	10364	CC1=C(C=C(C=C1)C(C)C)O
carvacrol	C073316	499-75-2	Hyperlipidemias	MESH:D006949	10364	CC1=C(C=C(C=C1)C(C)C)O
carvacrol	C073316	499-75-2	Leukocyte Disorders	MESH:D007960	10364	CC1=C(C=C(C=C1)C(C)C)O
carvacrol	C073316	499-75-2	Necrosis	MESH:D009336	10364	CC1=C(C=C(C=C1)C(C)C)O
caryophyllene	C024714	13877-93-5	Fatty Liver	MESH:D005234	5281515	C/C/1=C\CCC(=C)[C@H]2CC([C@@H]2CC1)(C)C
caryophyllene	C024714	13877-93-5	Heart Injuries	MESH:D006335	5281515	C/C/1=C\CCC(=C)[C@H]2CC([C@@H]2CC1)(C)C
caryophyllene	C024714	13877-93-5	Insulin Resistance	MESH:D007333	5281515	C/C/1=C\CCC(=C)[C@H]2CC([C@@H]2CC1)(C)C
caryophyllene	C024714	13877-93-5	Liver Cirrhosis	MESH:D008103	5281515	C/C/1=C\CCC(=C)[C@H]2CC([C@@H]2CC1)(C)C
caryophyllene	C024714	13877-93-5	Micronuclei, Chromosome-Defective	MESH:D048629	5281515	C/C/1=C\CCC(=C)[C@H]2CC([C@@H]2CC1)(C)C
caryophyllene oxide	C515179		Micronuclei, Chromosome-Defective	MESH:D048629	1742210	C[C@@]12CC[C@@H]3[C@H](CC3(C)C)C(=C)CC[C@H]1O2
casticin	C054133	479-91-4	Neoplasm Invasiveness	MESH:D009361	5315263	COC1=C(C=C(C=C1)C2=C(C(=O)C3=C(C(=C(C=C3O2)OC)OC)O)OC)O
Catechin	D002392	154-23-4	Chromosome Breakage	MESH:D019457	9064	C1[C@@H]([C@H](OC2=CC(=CC(=C21)O)O)C3=CC(=C(C=C3)O)O)O
ceftobiprole	C443755		Community-Acquired Infections	MESH:D017714	6918430	C1CNC[C@@H]1N2CC/C(=C\C3=C(N4[C@@H]([C@@H](C4=O)NC(=O)/C(=C\5/NSC(=N5)N)/N=O)SC3)C(=O)O)/C2=O
ceftobiprole	C443755		Pneumonia, Bacterial	MESH:D018410	6918430	C1CNC[C@@H]1N2CC/C(=C\C3=C(N4[C@@H]([C@@H](C4=O)NC(=O)/C(=C\5/NSC(=N5)N)/N=O)SC3)C(=O)O)/C2=O
Ceftriaxone	D002443	73384-59-5	Brain Ischemia	MESH:D002545	5479530	CN1C(=NC(=O)C(=O)N1)SCC2=C(N3[C@@H]([C@@H](C3=O)NC(=O)/C(=N\OC)/C4=CSC(=N4)N)SC2)C(=O)O
centipedic acid	C531023		Dermatitis	MESH:D003872	5466638	CC(=CCC/C(=C/CC/C(=C/CCC1=COC=C1)/C)/C(=O)O)C
centipedic acid	C531023		Hypersensitivity, Delayed	MESH:D006968	5466638	CC(=CCC/C(=C/CC/C(=C/CCC1=COC=C1)/C)/C(=O)O)C
centipedic acid	C531023		Inflammation	MESH:D007249	5466638	CC(=CCC/C(=C/CC/C(=C/CCC1=COC=C1)/C)/C(=O)O)C
CEP 33779	C567989		Colonic Neoplasms	MESH:D003110	57336812	CN1CCN(CC1)C2=CC(=CC=C2)NC3=NN4C=CC=C(C4=N3)C5=CC=C(C=C5)S(=O)(=O)C
CEP 33779	C567989		Glomerulonephritis	MESH:D005921	57336812	CN1CCN(CC1)C2=CC(=CC=C2)NC3=NN4C=CC=C(C4=N3)C5=CC=C(C=C5)S(=O)(=O)C
CEP 33779	C567989		Proteinuria	MESH:D011507	57336812	CN1CCN(CC1)C2=CC(=CC=C2)NC3=NN4C=CC=C(C4=N3)C5=CC=C(C=C5)S(=O)(=O)C
CEP 33779	C567989		Splenomegaly	MESH:D013163	57336812	CN1CCN(CC1)C2=CC(=CC=C2)NC3=NN4C=CC=C(C4=N3)C5=CC=C(C=C5)S(=O)(=O)C
ceritinib	C586847		Carcinoma, Non-Small-Cell Lung	MESH:D002289	57379345	CC1=CC(=C(C=C1C2CCNCC2)OC(C)C)NC3=NC=C(C(=N3)NC4=CC=CC=C4S(=O)(=O)C(C)C)Cl
CH5424802	C582670		Carcinoma, Non-Small-Cell Lung	MESH:D002289	49806720	CCC1=C(C=C2C(=C1)C(=O)C3=C(C2(C)C)NC4=C3C=CC(=C4)C#N)N5CCC(CC5)N6CCOCC6
chebulagic acid	C076178	23094-71-5	Stomach Ulcer	MESH:D013276	72285	C1[C@@H]2C3[C@@H]([C@H]([C@@H](O2)OC(=O)C4=CC(=C(C(=C4)O)O)O)OC(=O)C5=CC(=C(C6=C5[C@H]([C@@H](C(=O)O3)CC(=O)O)[C@@H](C(=O)O6)O)O)O)OC(=O)C7=CC(=C(C(=C7C8=C(C(=C(C=C8C(=O)O1)O)O)O)O)O)O
Chitosan	D048271	9012-76-4	Colonic Neoplasms	MESH:D003110	71853	COC(=O)N[C@@H]1[C@H]([C@@H]([C@H](O[C@H]1O[C@@H]2[C@H](O[C@H]([C@@H]([C@H]2O)N)O[C@@H]3[C@H](O[C@H]([C@@H]([C@H]3O)N)O)CO)CO)CO)O[C@H]4[C@@H]([C@H]([C@@H]([C@H](O4)CO)O[C@H]5[C@@H]([C@H]([C@@H]([C@H](O5)CO)O[C@H]6[C@@H]([C@H]([C@@H]([C@H](O6)CO)O[C@H]7[C@@H]([C@H]([C@@H]([C@H](O7)CO)O[C@H]8[C@@H]([C@H]([C@@H]([C@H](O8)CO)O[C@H]9[C@@H]([C@H]([C@@H]([C@H](O9)CO)O)O)N)O)N)O)N)O)N)O)N)O)N)O
Chitosan	D048271	9012-76-4	Heart Injuries	MESH:D006335	71853	COC(=O)N[C@@H]1[C@H]([C@@H]([C@H](O[C@H]1O[C@@H]2[C@H](O[C@H]([C@@H]([C@H]2O)N)O[C@@H]3[C@H](O[C@H]([C@@H]([C@H]3O)N)O)CO)CO)CO)O[C@H]4[C@@H]([C@H]([C@@H]([C@H](O4)CO)O[C@H]5[C@@H]([C@H]([C@@H]([C@H](O5)CO)O[C@H]6[C@@H]([C@H]([C@@H]([C@H](O6)CO)O[C@H]7[C@@H]([C@H]([C@@H]([C@H](O7)CO)O[C@H]8[C@@H]([C@H]([C@@H]([C@H](O8)CO)O[C@H]9[C@@H]([C@H]([C@@H]([C@H](O9)CO)O)O)N)O)N)O)N)O)N)O)N)O)N)O
Chitosan	D048271	9012-76-4	Hepatomegaly	MESH:D006529	71853	COC(=O)N[C@@H]1[C@H]([C@@H]([C@H](O[C@H]1O[C@@H]2[C@H](O[C@H]([C@@H]([C@H]2O)N)O[C@@H]3[C@H](O[C@H]([C@@H]([C@H]3O)N)O)CO)CO)CO)O[C@H]4[C@@H]([C@H]([C@@H]([C@H](O4)CO)O[C@H]5[C@@H]([C@H]([C@@H]([C@H](O5)CO)O[C@H]6[C@@H]([C@H]([C@@H]([C@H](O6)CO)O[C@H]7[C@@H]([C@H]([C@@H]([C@H](O7)CO)O[C@H]8[C@@H]([C@H]([C@@H]([C@H](O8)CO)O[C@H]9[C@@H]([C@H]([C@@H]([C@H](O9)CO)O)O)N)O)N)O)N)O)N)O)N)O)N)O
chloroquine diphosphate	C023676	50-63-5	Carcinoma, Hepatocellular	MESH:D006528	64927	CCN(CC)CCCC(C)NC1=C2C=CC(=CC2=NC=C1)Cl.OP(=O)(O)O.OP(=O)(O)O
chloroquine diphosphate	C023676	50-63-5	Liver Cirrhosis	MESH:D008103	64927	CCN(CC)CCCC(C)NC1=C2C=CC(=CC2=NC=C1)Cl.OP(=O)(O)O.OP(=O)(O)O
Cholecalciferol	D002762	67-97-0	Fatty Liver	MESH:D005234	2735	CC(C)CCCC(C)C1CCC2C1(CCCC2=CC=C3CC(CCC3=C)O)C
Cholecalciferol	D002762	67-97-0	Liver Cirrhosis	MESH:D008103	2735	CC(C)CCCC(C)C1CCC2C1(CCCC2=CC=C3CC(CCC3=C)O)C
Cholecalciferol	D002762	67-97-0	Osteoporosis, Postmenopausal	MESH:D015663	2735	CC(C)CCCC(C)C1CCC2C1(CCCC2=CC=C3CC(CCC3=C)O)C
Cholecalciferol	D002762	67-97-0	Pain	MESH:D010146	2735	CC(C)CCCC(C)C1CCC2C1(CCCC2=CC=C3CC(CCC3=C)O)C
Cholecalciferol	D002762	67-97-0	Precancerous Conditions	MESH:D011230	2735	CC(C)CCCC(C)C1CCC2C1(CCCC2=CC=C3CC(CCC3=C)O)C
Cholecalciferol	D002762	67-97-0	Sunburn	MESH:D013471	2735	CC(C)CCCC(C)C1CCC2C1(CCCC2=CC=C3CC(CCC3=C)O)C
Choline	D002794	62-49-7	Placenta Diseases	MESH:D010922	305	C[N+](C)(C)CCO
chrysin	C043561	480-40-0	Cognition Disorders	MESH:D003072	5281607	C1=CC=C(C=C1)C2=CC(=O)C3=C(C=C(C=C3O2)O)O
chrysin	C043561	480-40-0	Gliosis	MESH:D005911	5281607	C1=CC=C(C=C1)C2=CC(=O)C3=C(C=C(C=C3O2)O)O
chrysin	C043561	480-40-0	Hepatic Encephalopathy	MESH:D006501	5281607	C1=CC=C(C=C1)C2=CC(=O)C3=C(C=C(C=C3O2)O)O
chrysin	C043561	480-40-0	Hepatomegaly	MESH:D006529	5281607	C1=CC=C(C=C1)C2=CC(=O)C3=C(C=C(C=C3O2)O)O
chrysin	C043561	480-40-0	Hyperammonemia	MESH:D022124	5281607	C1=CC=C(C=C1)C2=CC(=O)C3=C(C=C(C=C3O2)O)O
chrysin	C043561	480-40-0	Motor Skills Disorders	MESH:D019957	5281607	C1=CC=C(C=C1)C2=CC(=O)C3=C(C=C(C=C3O2)O)O
chrysin	C043561	480-40-0	Necrosis	MESH:D009336	5281607	C1=CC=C(C=C1)C2=CC(=O)C3=C(C=C(C=C3O2)O)O
chrysin	C043561	480-40-0	Prostatic Hyperplasia	MESH:D011470	5281607	C1=CC=C(C=C1)C2=CC(=O)C3=C(C=C(C=C3O2)O)O
Cilastatin	D015377	82009-34-5	Acute Kidney Injury	MESH:D058186	6435415	CC1(C[C@@H]1C(=O)N/C(=C\CCCCSC[C@@H](C(=O)O)N)/C(=O)O)C
Ciprofloxacin	D002939	85721-33-1	Plague	MESH:D010930	2764	C1CC1N2C=C(C(=O)C3=CC(=C(C=C32)N4CCNCC4)F)C(=O)O
Cisplatin	D002945	15663-27-1	Carcinoma, Ehrlich Tumor	MESH:D002286	2767	[NH2-].[NH2-].Cl[Pt+2]Cl
Cisplatin	D002945	15663-27-1	Mycobacterium Infections	MESH:D009164	2767	[NH2-].[NH2-].Cl[Pt+2]Cl
citronellal	C108217	106-23-0	Candidiasis	MESH:D002177	7794	CC(CCC=C(C)C)CC=O
citronellol	C007078	106-22-9	Tinea	MESH:D014005	8842	CC(CCC=C(C)C)CCO
Clonidine	D003000	4205-90-7	Glaucoma	MESH:D005901	2803	C1CN=C(N1)NC2=C(C=CC=C2Cl)Cl
coenzyme Q10	C024989		Depressive Disorder	MESH:D003866	5281915	CC1=C(C(=O)C(=C(C1=O)OC)OC)C/C=C(\C)/CC/C=C(\C)/CC/C=C(\C)/CC/C=C(\C)/CC/C=C(\C)/CC/C=C(\C)/CC/C=C(\C)/CC/C=C(\C)/CC/C=C(\C)/CCC=C(C)C
Colforsin	D005576	138605-00-2	Asthenozoospermia	MESH:D053627	47936	CC(=O)O[C@H]1[C@H]([C@@H]2[C@]([C@H](CCC2(C)C)O)([C@@]3([C@@]1(O[C@@](CC3=O)(C)C=C)C)O)C)O
Colforsin	D005576	138605-00-2	Liver Cirrhosis, Experimental	MESH:D008106	47936	CC(=O)O[C@H]1[C@H]([C@@H]2[C@]([C@H](CCC2(C)C)O)([C@@]3([C@@]1(O[C@@](CC3=O)(C)C=C)C)O)C)O
Colforsin	D005576	138605-00-2	Oligospermia	MESH:D009845	47936	CC(=O)O[C@H]1[C@H]([C@@H]2[C@]([C@H](CCC2(C)C)O)([C@@]3([C@@]1(O[C@@](CC3=O)(C)C=C)C)O)C)O
Colistin	D003091	1066-17-7	Gram-Negative Bacterial Infections	MESH:D016905	5311054	CCC(C)CCCC(=O)N[C@@H](CCN)C(=O)N[C@@H]([C@@H](C)O)C(=O)N[C@@H](CCN)C(=O)N[C@H]1CCNC(=O)[C@@H](NC(=O)[C@@H](NC(=O)[C@@H](NC(=O)[C@@H](NC(=O)[C@H](NC(=O)[C@@H](NC1=O)CCN)CC(C)C)CC(C)C)CCN)CCN)[C@@H](C)O
coomassie Brilliant Blue	C004692	6104-58-1	Necrosis	MESH:D009336	61363	CCN(CC1=CC(=CC=C1)S(=O)(=O)[O-])C2=CC(=C(C=C2)C(=C3C=CC(=[N+](CC)CC4=CC(=CC=C4)S(=O)(=O)[O-])C=C3C)C5=CC=C(C=C5)NC6=CC=C(C=C6)OCC)C.[Na+]
coomassie Brilliant Blue	C004692	6104-58-1	Seizures	MESH:D012640	61363	CCN(CC1=CC(=CC=C1)S(=O)(=O)[O-])C2=CC(=C(C=C2)C(=C3C=CC(=[N+](CC)CC4=CC(=CC=C4)S(=O)(=O)[O-])C=C3C)C5=CC=C(C=C5)NC6=CC=C(C=C6)OCC)C.[Na+]
corilagin	C049096	23094-69-1	Diabetes Mellitus, Experimental	MESH:D003921	73568	C1[C@@H]2[C@H]([C@@H]([C@H]([C@@H](O2)OC(=O)C3=CC(=C(C(=C3)O)O)O)O)OC(=O)C4=CC(=C(C(=C4C5=C(C(=C(C=C5C(=O)O1)O)O)O)O)O)O)O
corilagin	C049096	23094-69-1	Hyperglycemia	MESH:D006943	73568	C1[C@@H]2[C@H]([C@@H]([C@H]([C@@H](O2)OC(=O)C3=CC(=C(C(=C3)O)O)O)O)OC(=O)C4=CC(=C(C(=C4C5=C(C(=C(C=C5C(=O)O1)O)O)O)O)O)O)O
corilagin	C049096	23094-69-1	Hyperlipidemias	MESH:D006949	73568	C1[C@@H]2[C@H]([C@@H]([C@H]([C@@H](O2)OC(=O)C3=CC(=C(C(=C3)O)O)O)O)OC(=O)C4=CC(=C(C(=C4C5=C(C(=C(C=C5C(=O)O1)O)O)O)O)O)O)O
crocin	C029036	42553-65-1	Hyperglycemia	MESH:D006943	5281233	C/C(=C\C=C\C=C(\C=C\C=C(\C(=O)O[C@@H]1O[C@@H]([C@H]([C@@H]([C@H]1O)O)O)CO[C@@H]2O[C@@H]([C@H]([C@@H]([C@H]2O)O)O)CO)/C)/C)/C=C/C=C(/C(=O)O[C@@H]3O[C@@H]([C@H]([C@@H]([C@H]3O)O)O)CO[C@@H]4O[C@@H]([C@H]([C@@H]([C@H]4O)O)O)CO)\C
crocin	C029036	42553-65-1	Liver Diseases	MESH:D008107	5281233	C/C(=C\C=C\C=C(\C=C\C=C(\C(=O)O[C@@H]1O[C@@H]([C@H]([C@@H]([C@H]1O)O)O)CO[C@@H]2O[C@@H]([C@H]([C@@H]([C@H]2O)O)O)CO)/C)/C)/C=C/C=C(/C(=O)O[C@@H]3O[C@@H]([C@H]([C@@H]([C@H]3O)O)O)CO[C@@H]4O[C@@H]([C@H]([C@@H]([C@H]4O)O)O)CO)\C
Cromolyn Sodium	D004205	15826-37-6	Colonic Neoplasms	MESH:D003110	2881	C1=CC2=C(C(=C1)OCC(COC3=CC=CC4=C3C(=O)C=C(O4)C(=O)[O-])O)C(=O)C=C(O2)C(=O)[O-]
cucurbit(7)uril	C456276		Cardiomyopathies	MESH:D009202	6096207	C1N2C3C4N(C2=O)CN5C6C7N(C5=O)CN8C9C2N(C8=O)CN5C8C%10N(C5=O)CN5C%11C%12N(C5=O)CN5C%13C%14N(C5=O)CN5C%15C(N1C5=O)N1CN3C(=O)N4CN6C(=O)N7CN9C(=O)N2CN8C(=O)N%10CN%11C(=O)N%12CN%13C(=O)N%14CN%15C1=O
cucurbitacin E	C102326		Liver Cirrhosis, Experimental	MESH:D008106	5281319	CC(=O)OC(C)(C)/C=C/C(=O)[C@@](C)([C@H]1[C@@H](C[C@@]2([C@@]1(CC(=O)[C@@]3([C@H]2CC=C4[C@H]3C=C(C(=O)C4(C)C)O)C)C)C)O)O
Curcumin	D003474	458-37-7	Acute Lung Injury	MESH:D055371	969516	COC1=C(C=CC(=C1)/C=C/C(=O)CC(=O)/C=C/C2=CC(=C(C=C2)O)OC)O
Curcumin	D003474	458-37-7	Airway Obstruction	MESH:D000402	969516	COC1=C(C=CC(=C1)/C=C/C(=O)CC(=O)/C=C/C2=CC(=C(C=C2)O)OC)O
Curcumin	D003474	458-37-7	Brain Edema	MESH:D001929	969516	COC1=C(C=CC(=C1)/C=C/C(=O)CC(=O)/C=C/C2=CC(=C(C=C2)O)OC)O
Curcumin	D003474	458-37-7	Death	MESH:D003643	969516	COC1=C(C=CC(=C1)/C=C/C(=O)CC(=O)/C=C/C2=CC(=C(C=C2)O)OC)O
Curcumin	D003474	458-37-7	Diabetic Cardiomyopathies	MESH:D058065	969516	COC1=C(C=CC(=C1)/C=C/C(=O)CC(=O)/C=C/C2=CC(=C(C=C2)O)OC)O
Curcumin	D003474	458-37-7	Emphysema	MESH:D004646	969516	COC1=C(C=CC(=C1)/C=C/C(=O)CC(=O)/C=C/C2=CC(=C(C=C2)O)OC)O
Curcumin	D003474	458-37-7	Gastrointestinal Hemorrhage	MESH:D006471	969516	COC1=C(C=CC(=C1)/C=C/C(=O)CC(=O)/C=C/C2=CC(=C(C=C2)O)OC)O
Curcumin	D003474	458-37-7	Hypertrophy	MESH:D006984	969516	COC1=C(C=CC(=C1)/C=C/C(=O)CC(=O)/C=C/C2=CC(=C(C=C2)O)OC)O
Curcumin	D003474	458-37-7	Muscular Diseases	MESH:D009135	969516	COC1=C(C=CC(=C1)/C=C/C(=O)CC(=O)/C=C/C2=CC(=C(C=C2)O)OC)O
Curcumin	D003474	458-37-7	Myelodysplastic Syndromes	MESH:D009190	969516	COC1=C(C=CC(=C1)/C=C/C(=O)CC(=O)/C=C/C2=CC(=C(C=C2)O)OC)O
Curcumin	D003474	458-37-7	Myocarditis	MESH:D009205	969516	COC1=C(C=CC(=C1)/C=C/C(=O)CC(=O)/C=C/C2=CC(=C(C=C2)O)OC)O
Curcumin	D003474	458-37-7	Poisoning	MESH:D011041	969516	COC1=C(C=CC(=C1)/C=C/C(=O)CC(=O)/C=C/C2=CC(=C(C=C2)O)OC)O
Curcumin	D003474	458-37-7	Polyuria	MESH:D011141	969516	COC1=C(C=CC(=C1)/C=C/C(=O)CC(=O)/C=C/C2=CC(=C(C=C2)O)OC)O
Curcumin	D003474	458-37-7	Pulmonary Edema	MESH:D011654	969516	COC1=C(C=CC(=C1)/C=C/C(=O)CC(=O)/C=C/C2=CC(=C(C=C2)O)OC)O
Curcumin	D003474	458-37-7	Respiratory Insufficiency	MESH:D012131	969516	COC1=C(C=CC(=C1)/C=C/C(=O)CC(=O)/C=C/C2=CC(=C(C=C2)O)OC)O
cyanidin	C017154		Cell Transformation, Neoplastic	MESH:D002471	9262	C1=NC=NC=N1
cyanidin 3-O-glucopyranoside	C000596494		Cell Transformation, Neoplastic	MESH:D002471	441667	C1=CC(=C(C=C1C2=C(C=C3C(=CC(=CC3=[O+]2)O)O)O[C@H]4[C@@H]([C@H]([C@@H]([C@H](O4)CO)O)O)O)O)O
cyanidin 3-O-glucoside	C114438	7084-24-4	Chromosome Breakage	MESH:D019457	197081	C1=CC(=C(C=C1C2=C(C=C3C(=CC(=CC3=[O+]2)O)O)O[C@H]4[C@@H]([C@H]([C@@H]([C@H](O4)CO)O)O)O)O)O.[Cl-]
Cysteine	D003545	52-90-4	Melanoma, Experimental	MESH:D008546	5862	C([C@@H](C(=O)O)N)S
darusentan	C107831		Heart Failure	MESH:D006333	177236	COC1=CC(=NC(=N1)O[C@H](C(=O)O)C(C2=CC=CC=C2)(C3=CC=CC=C3)OC)OC
darusentan	C107831		Hypertension	MESH:D006973	177236	COC1=CC(=NC(=N1)O[C@H](C(=O)O)C(C2=CC=CC=C2)(C3=CC=CC=C3)OC)OC
Dasatinib	D000069439		Leukemia	MESH:D007938	3062316	CC1=C(C(=CC=C1)Cl)NC(=O)C2=CN=C(S2)NC3=NC(=NC(=C3)N4CCN(CC4)CCO)C
Dasatinib	D000069439		Precursor Cell Lymphoblastic Leukemia-Lymphoma	MESH:D054198	3062316	CC1=C(C(=CC=C1)Cl)NC(=O)C2=CN=C(S2)NC3=NC(=NC(=C3)N4CCN(CC4)CCO)C
deguelin	C107676	522-17-8	Hyperplasia	MESH:D006965	107935	CC1(C=CC2=C(O1)C=CC3=C2O[C@@H]4COC5=CC(=C(C=C5[C@@H]4C3=O)OC)OC)C
deguelin	C107676	522-17-8	Hypersensitivity	MESH:D006967	107935	CC1(C=CC2=C(O1)C=CC3=C2O[C@@H]4COC5=CC(=C(C=C5[C@@H]4C3=O)OC)OC)C
dehydrofukinone	C000609571		Seizures	MESH:D012640	177072	C[C@H]1CCCC2=CC(=O)C(=C(C)C)C[C@]12C
delphinidin	C017185	13270-61-6	Micronuclei, Chromosome-Defective	MESH:D048629	68245	C1=C(C=C(C(=C1O)O)O)C2=C(C=C3C(=CC(=CC3=[O+]2)O)O)O.[Cl-]
delphinidin	C017185	13270-61-6	Neoplasm Invasiveness	MESH:D009361	68245	C1=C(C=C(C(=C1O)O)O)C2=C(C=C3C(=CC(=CC3=[O+]2)O)O)O.[Cl-]
Dexamethasone	D003907	1950-02-02	Arthritis	MESH:D001168	5743	C[C@@H]1C[C@H]2[C@@H]3CCC4=CC(=O)C=C[C@@]4([C@]3([C@H](C[C@@]2([C@]1(C(=O)CO)O)C)O)F)C
Dexamethasone	D003907	1950-02-02	Disease Models, Animal	MESH:D004195	5743	C[C@@H]1C[C@H]2[C@@H]3CCC4=CC(=O)C=C[C@@]4([C@]3([C@H](C[C@@]2([C@]1(C(=O)CO)O)C)O)F)C
Dexamethasone	D003907	1950-02-02	Hypersensitivity, Delayed	MESH:D006968	5743	C[C@@H]1C[C@H]2[C@@H]3CCC4=CC(=O)C=C[C@@]4([C@]3([C@H](C[C@@]2([C@]1(C(=O)CO)O)C)O)F)C
Dexamethasone	D003907	1950-02-02	Lupus Nephritis	MESH:D008181	5743	C[C@@H]1C[C@H]2[C@@H]3CCC4=CC(=O)C=C[C@@]4([C@]3([C@H](C[C@@]2([C@]1(C(=O)CO)O)C)O)F)C
Dexamethasone	D003907	1950-02-02	Obstetric Labor, Premature	MESH:D007752	5743	C[C@@H]1C[C@H]2[C@@H]3CCC4=CC(=O)C=C[C@@]4([C@]3([C@H](C[C@@]2([C@]1(C(=O)CO)O)C)O)F)C
Dexamethasone	D003907	1950-02-02	Proteinuria	MESH:D011507	5743	C[C@@H]1C[C@H]2[C@@H]3CCC4=CC(=O)C=C[C@@]4([C@]3([C@H](C[C@@]2([C@]1(C(=O)CO)O)C)O)F)C
Dexamethasone	D003907	1950-02-02	Sepsis	MESH:D018805	5743	C[C@@H]1C[C@H]2[C@@H]3CCC4=CC(=O)C=C[C@@]4([C@]3([C@H](C[C@@]2([C@]1(C(=O)CO)O)C)O)F)C
Dexamethasone	D003907	1950-02-02	Systemic Inflammatory Response Syndrome	MESH:D018746	5743	C[C@@H]1C[C@H]2[C@@H]3CCC4=CC(=O)C=C[C@@]4([C@]3([C@H](C[C@@]2([C@]1(C(=O)CO)O)C)O)F)C
Dexamethasone	D003907	1950-02-02	Uremia	MESH:D014511	5743	C[C@@H]1C[C@H]2[C@@H]3CCC4=CC(=O)C=C[C@@]4([C@]3([C@H](C[C@@]2([C@]1(C(=O)CO)O)C)O)F)C
Dexmedetomidine	D020927	113775-47-6	Acute Lung Injury	MESH:D055371	5311068	CC1=C(C(=CC=C1)[C@H](C)C2=CN=CN2)C
Dexmedetomidine	D020927	113775-47-6	Pulmonary Edema	MESH:D011654	5311068	CC1=C(C(=CC=C1)[C@H](C)C2=CN=CN2)C
Dextroamphetamine	D003913	51-64-9	Binge-Eating Disorder	MESH:D056912	5825	C[C@@H](CC1=CC=CC=C1)N.C[C@@H](CC1=CC=CC=C1)N.OS(=O)(=O)O
diallyl trisulfide	C042577	2050-87-5	Arrhythmias, Cardiac	MESH:D001145	16315	C=CCSSSCC=C
diallyl trisulfide	C042577	2050-87-5	Cardiomyopathies	MESH:D009202	16315	C=CCSSSCC=C
diallyl trisulfide	C042577	2050-87-5	Fetal Growth Retardation	MESH:D005317	16315	C=CCSSSCC=C
diallyl trisulfide	C042577	2050-87-5	Gait Disorders, Neurologic	MESH:D020233	16315	C=CCSSSCC=C
diallyl trisulfide	C042577	2050-87-5	Glioblastoma	MESH:D005909	16315	C=CCSSSCC=C
diallyl trisulfide	C042577	2050-87-5	Lameness, Animal	MESH:D007794	16315	C=CCSSSCC=C
diallyl trisulfide	C042577	2050-87-5	Melanoma, Experimental	MESH:D008546	16315	C=CCSSSCC=C
diallyl trisulfide	C042577	2050-87-5	Ventricular Dysfunction, Left	MESH:D018487	16315	C=CCSSSCC=C
Diazepam	D003975	439-14-5	Gliosis	MESH:D005911	3016	CN1C(=O)CN=C(C2=C1C=CC(=C2)Cl)C3=CC=CC=C3
Diazinon	D003976	333-41-5	Insulin Resistance	MESH:D007333	3017	CCOP(=S)(OCC)OC1=NC(=NC(=C1)C)C(C)C
Diazoxide	D003981	364-98-7	Cardiomegaly	MESH:D006332	3019	CC1=NS(=O)(=O)C2=C(N1)C=CC(=C2)Cl
Diclofenac	D004008	15307-86-5	Blister	MESH:D001768	3033	C1=CC=C(C(=C1)CC(=O)O)NC2=C(C=CC=C2Cl)Cl
Diclofenac	D004008	15307-86-5	Dermatitis, Irritant	MESH:D017453	3033	C1=CC=C(C(=C1)CC(=O)O)NC2=C(C=CC=C2Cl)Cl
Diethylhexyl Phthalate	D004051	117-81-7	Chromosome Breakage	MESH:D019457	8343	CCCCC(CC)COC(=O)C1=CC=CC=C1C(=O)OCC(CC)CCCC
Digitoxin	D004074	71-63-6	Gastroenteritis, Transmissible, of Swine	MESH:D005761	441207	C[C@@H]1[C@H]([C@H](C[C@@H](O1)O[C@@H]2[C@H](O[C@H](C[C@@H]2O)O[C@@H]3[C@H](O[C@H](C[C@@H]3O)O[C@H]4CC[C@]5([C@@H](C4)CC[C@@H]6[C@@H]5CC[C@]7([C@@]6(CC[C@@H]7C8=CC(=O)OC8)O)C)C)C)C)O)O
Digoxin	D004077	20830-75-5	Gastroenteritis, Transmissible, of Swine	MESH:D005761	3062	CC1C(C(CC(O1)OC2C(OC(CC2O)OC3C(OC(CC3O)OC4CCC5(C(C4)CCC6C5CC(C7(C6(CCC7C8=CC(=O)OC8)O)C)O)C)C)C)O)O
Dimethyl Fumarate	D000069462		Hepatitis	MESH:D006505	637568	COC(=O)/C=C/C(=O)OC
Dimethyl Fumarate	D000069462		Liver Cirrhosis	MESH:D008103	637568	COC(=O)/C=C/C(=O)OC
Dimethyl Fumarate	D000069462		Multiple Sclerosis	MESH:D009103	637568	COC(=O)/C=C/C(=O)OC
Dinoprostone	D015232	363-24-6	Idiopathic Pulmonary Fibrosis	MESH:D054990	5280360	CCCCC[C@@H](/C=C/[C@H]1[C@@H](CC(=O)[C@@H]1C/C=C\CCCC(=O)O)O)O
dinotefuran	C465368		Flea Infestations	MESH:D058267	197701	CN=C(NCC1CCOC1)N[N+](=O)[O-]
dioscin	C019357	19057-60-4	Kidney Diseases	MESH:D007674	119245	C[C@@H]1CC[C@@]2([C@H]([C@H]3[C@@H](O2)C[C@@H]4[C@@]3(CC[C@H]5[C@H]4CC=C6[C@@]5(CC[C@@H](C6)O[C@H]7[C@@H]([C@H]([C@@H]([C@H](O7)CO)O[C@H]8[C@@H]([C@@H]([C@H]([C@@H](O8)C)O)O)O)O)O[C@H]9[C@@H]([C@@H]([C@H]([C@@H](O9)C)O)O)O)C)C)C)OC1
Diosmin	D004145	520-27-4	Cholestasis, Extrahepatic	MESH:D001651	5281613	C[C@H]1[C@@H]([C@H]([C@H]([C@@H](O1)OC[C@@H]2[C@H]([C@@H]([C@H]([C@@H](O2)OC3=CC(=C4C(=C3)OC(=CC4=O)C5=CC(=C(C=C5)OC)O)O)O)O)O)O)O)O
Diosmin	D004145	520-27-4	Hepatic Insufficiency	MESH:D048550	5281613	C[C@H]1[C@@H]([C@H]([C@H]([C@@H](O1)OC[C@@H]2[C@H]([C@@H]([C@H]([C@@H](O2)OC3=CC(=C4C(=C3)OC(=CC4=O)C5=CC(=C(C=C5)OC)O)O)O)O)O)O)O)O
Diosmin	D004145	520-27-4	Hepatomegaly	MESH:D006529	5281613	C[C@H]1[C@@H]([C@H]([C@H]([C@@H](O1)OC[C@@H]2[C@H]([C@@H]([C@H]([C@@H](O2)OC3=CC(=C4C(=C3)OC(=CC4=O)C5=CC(=C(C=C5)OC)O)O)O)O)O)O)O)O
Diosmin	D004145	520-27-4	Liver Cirrhosis, Biliary	MESH:D008105	5281613	C[C@H]1[C@@H]([C@H]([C@H]([C@@H](O1)OC[C@@H]2[C@H]([C@@H]([C@H]([C@@H](O2)OC3=CC(=C4C(=C3)OC(=CC4=O)C5=CC(=C(C=C5)OC)O)O)O)O)O)O)O)O
diphenyldiselenide	C061132	1666-13-3	Brain Injuries	MESH:D001930	15460	C1=CC=C(C=C1)[Se][Se]C2=CC=CC=C2
diphenyldiselenide	C061132	1666-13-3	Cerebral Hemorrhage	MESH:D002543	15460	C1=CC=C(C=C1)[Se][Se]C2=CC=CC=C2
diphenyldiselenide	C061132	1666-13-3	Kidney Diseases	MESH:D007674	15460	C1=CC=C(C=C1)[Se][Se]C2=CC=CC=C2
diphenyldiselenide	C061132	1666-13-3	Memory Disorders	MESH:D008569	15460	C1=CC=C(C=C1)[Se][Se]C2=CC=CC=C2
Docosahexaenoic Acids	D004281	25167-62-8	Raynaud Disease	MESH:D011928	445580	CC/C=C\C/C=C\C/C=C\C/C=C\C/C=C\C/C=C\CCC(=O)O
Dopamine	D004298	51-61-6	Parkinsonian Disorders	MESH:D020734	681	C1=CC(=C(C=C1CCN)O)O
Doxorubicin	D004317	23214-92-8	Liver Cirrhosis	MESH:D008103	31703	C[C@H]1[C@H]([C@H](C[C@@H](O1)O[C@H]2C[C@@](CC3=C(C4=C(C(=C23)O)C(=O)C5=C(C4=O)C=CC=C5OC)O)(C(=O)CO)O)N)O
Doxycycline	D004318	564-25-0	Glossitis, Benign Migratory	MESH:D005929	54671203	C[C@@H]1[C@H]2[C@@H]([C@H]3[C@@H](C(=O)C(=C([C@]3(C(=O)C2=C(C4=C1C=CC=C4O)O)O)O)C(=O)N)N(C)C)O
Doxycycline	D004318	564-25-0	Plague	MESH:D010930	54671203	C[C@@H]1[C@H]2[C@@H]([C@H]3[C@@H](C(=O)C(=C([C@]3(C(=O)C2=C(C4=C1C=CC=C4O)O)O)O)C(=O)N)N(C)C)O
ebselen	C042986	60940-34-3	Kidney Diseases	MESH:D007674	3194	C1=CC=C(C=C1)N2C(=O)C3=CC=CC=C3[Se]2
Edetic Acid	D004492	60-00-4	Hemorrhage	MESH:D006470	6049	C(CN(CC(=O)O)CC(=O)O)N(CC(=O)O)CC(=O)O
Edetic Acid	D004492	60-00-4	Neurotoxicity Syndromes	MESH:D020258	6049	C(CN(CC(=O)O)CC(=O)O)N(CC(=O)O)CC(=O)O
edoxaban	C552171	480449-70-5	Venous Thromboembolism	MESH:D054556	10280735	CN1CCC2=C(C1)SC(=N2)C(=O)N[C@@H]3C[C@H](CC[C@@H]3NC(=O)C(=O)NC4=NC=C(C=C4)Cl)C(=O)N(C)C
Eicosapentaenoic Acid	D015118	1553-41-9	Raynaud Disease	MESH:D011928	446284	CC/C=C\C/C=C\C/C=C\C/C=C\C/C=C\CCCC(=O)O
eicosapentaenoic acid ethyl ester	C035276		Insulin Resistance	MESH:D007333	3298	CCC=CCC=CCC=CCC=CCC=CCCCC(=O)OCC
eldecalcitol	C547512		Osteoporosis	MESH:D010024	6918141	C[C@H](CCCC(C)(C)O)[C@H]1CC[C@@H]\2[C@@]1(CCC/C2=C\C=C/3\C[C@H]([C@H]([C@@H](C3=C)O)OCCCO)O)C
Ellagic Acid	D004610	476-66-4	Brain Injuries	MESH:D001930	5281855	C1=C2C3=C(C(=C1O)O)OC(=O)C4=CC(=C(C(=C43)OC2=O)O)O
Ellagic Acid	D004610	476-66-4	Cerebral Hemorrhage	MESH:D002543	5281855	C1=C2C3=C(C(=C1O)O)OC(=O)C4=CC(=C(C(=C43)OC2=O)O)O
Ellagic Acid	D004610	476-66-4	Encephalomalacia	MESH:D004678	5281855	C1=C2C3=C(C(=C1O)O)OC(=O)C4=CC(=C(C(=C43)OC2=O)O)O
Ellagic Acid	D004610	476-66-4	Heart Diseases	MESH:D006331	5281855	C1=C2C3=C(C(=C1O)O)OC(=O)C4=CC(=C(C(=C43)OC2=O)O)O
Ellagic Acid	D004610	476-66-4	Neurotoxicity Syndromes	MESH:D020258	5281855	C1=C2C3=C(C(=C1O)O)OC(=O)C4=CC(=C(C(=C43)OC2=O)O)O
eltrombopag	C520809		Blood Platelet Disorders	MESH:D001791	9846180	CC1=C(C=C(C=C1)N2C(=O)C(=C(N2)C)N/N=C/3\C=CC=C(C3=O)C4=CC(=CC=C4)C(=O)O)C
eluxadoline	C583636		Irritable Bowel Syndrome	MESH:D043183	11250029	CC1=CC(=CC(=C1C[C@@H](C(=O)N(CC2=CC(=C(C=C2)OC)C(=O)O)[C@@H](C)C3=NC=C(N3)C4=CC=CC=C4)N)C)C(=O)N
Emodin	D004642	518-82-1	Cholestasis, Intrahepatic	MESH:D002780	3220	CC1=CC(=C2C(=C1)C(=O)C3=CC(=CC(=C3C2=O)O)O)O
emoxypine succinate	C070020		Anxiety Disorders	MESH:D001008	122298	CCC1=C(C=CC(=N1)C)O.C(CC(=O)O)C(=O)O
Enalapril	D004656	75847-73-3	Diabetic Cardiomyopathies	MESH:D058065	5362032	CCOC(=O)[C@@H](CCC1=CC=CC=C1)N[C@@H](C)C(=O)N2CCC[C@H]2C(=O)O
Enalapril	D004656	75847-73-3	Hemorrhage	MESH:D006470	5362032	CCOC(=O)[C@@H](CCC1=CC=CC=C1)N[C@@H](C)C(=O)N2CCC[C@H]2C(=O)O
Enalapril	D004656	75847-73-3	Pneumonia	MESH:D011014	5362032	CCOC(=O)[C@@H](CCC1=CC=CC=C1)N[C@@H](C)C(=O)N2CCC[C@H]2C(=O)O
Endostatins	D043169		Neoplasms, Experimental	MESH:D009374	187888	CN(CC(=O)C1=CC=CC=C1)N=O
eperisone	C030848	56839-43-1	Back Pain	MESH:D001416	3236	CCC1=CC=C(C=C1)C(=O)C(C)CN2CCCCC2
epigallocatechin gallate	C045651	989-51-5	Aberrant Crypt Foci	MESH:D058739	65064	C1[C@H]([C@H](OC2=CC(=CC(=C21)O)O)C3=CC(=C(C(=C3)O)O)O)OC(=O)C4=CC(=C(C(=C4)O)O)O
epigallocatechin gallate	C045651	989-51-5	Acute Lung Injury	MESH:D055371	65064	C1[C@H]([C@H](OC2=CC(=CC(=C21)O)O)C3=CC(=C(C(=C3)O)O)O)OC(=O)C4=CC(=C(C(=C4)O)O)O
epigallocatechin gallate	C045651	989-51-5	Asthenozoospermia	MESH:D053627	65064	C1[C@H]([C@H](OC2=CC(=CC(=C21)O)O)C3=CC(=C(C(=C3)O)O)O)OC(=O)C4=CC(=C(C(=C4)O)O)O
epigallocatechin gallate	C045651	989-51-5	Cognition Disorders	MESH:D003072	65064	C1[C@H]([C@H](OC2=CC(=CC(=C21)O)O)C3=CC(=C(C(=C3)O)O)O)OC(=O)C4=CC(=C(C(=C4)O)O)O
epigallocatechin gallate	C045651	989-51-5	Hemorrhage	MESH:D006470	65064	C1[C@H]([C@H](OC2=CC(=CC(=C21)O)O)C3=CC(=C(C(=C3)O)O)O)OC(=O)C4=CC(=C(C(=C4)O)O)O
epigallocatechin gallate	C045651	989-51-5	Hyperplasia	MESH:D006965	65064	C1[C@H]([C@H](OC2=CC(=CC(=C21)O)O)C3=CC(=C(C(=C3)O)O)O)OC(=O)C4=CC(=C(C(=C4)O)O)O
epigallocatechin gallate	C045651	989-51-5	Hypertension	MESH:D006973	65064	C1[C@H]([C@H](OC2=CC(=CC(=C21)O)O)C3=CC(=C(C(=C3)O)O)O)OC(=O)C4=CC(=C(C(=C4)O)O)O
epigallocatechin gallate	C045651	989-51-5	Hypertension, Pulmonary	MESH:D006976	65064	C1[C@H]([C@H](OC2=CC(=CC(=C21)O)O)C3=CC(=C(C(=C3)O)O)O)OC(=O)C4=CC(=C(C(=C4)O)O)O
epigallocatechin gallate	C045651	989-51-5	Hypertrophy, Right Ventricular	MESH:D017380	65064	C1[C@H]([C@H](OC2=CC(=CC(=C21)O)O)C3=CC(=C(C(=C3)O)O)O)OC(=O)C4=CC(=C(C(=C4)O)O)O
epigallocatechin gallate	C045651	989-51-5	Testicular Diseases	MESH:D013733	65064	C1[C@H]([C@H](OC2=CC(=CC(=C21)O)O)C3=CC(=C(C(=C3)O)O)O)OC(=O)C4=CC(=C(C(=C4)O)O)O
Erlotinib Hydrochloride	D000069347		Pancreatic Neoplasms	MESH:D010190	176870	COCCOC1=C(C=C2C(=C1)C(=NC=N2)NC3=CC=CC(=C3)C#C)OCCOC
esculetin	C007628	305-01-1	Dyslipidemias	MESH:D050171	5281416	C1=CC(=O)OC2=CC(=C(C=C21)O)O
esculetin	C007628	305-01-1	Fatty Liver	MESH:D005234	5281416	C1=CC(=O)OC2=CC(=C(C=C21)O)O
esculetin	C007628	305-01-1	Hepatomegaly	MESH:D006529	5281416	C1=CC(=O)OC2=CC(=C(C=C21)O)O
esculetin	C007628	305-01-1	Hyperglycemia	MESH:D006943	5281416	C1=CC(=O)OC2=CC(=C(C=C21)O)O
esculetin	C007628	305-01-1	Hyperinsulinism	MESH:D006946	5281416	C1=CC(=O)OC2=CC(=C(C=C21)O)O
esculetin	C007628	305-01-1	Hypertension	MESH:D006973	5281416	C1=CC(=O)OC2=CC(=C(C=C21)O)O
Estradiol	D004958	50-28-2	Anxiety Disorders	MESH:D001008	5757	C[C@]12CC[C@H]3[C@H]([C@@H]1CC[C@@H]2O)CCC4=C3C=CC(=C4)O
Estradiol	D004958	50-28-2	Bone Diseases, Metabolic	MESH:D001851	5757	C[C@]12CC[C@H]3[C@H]([C@@H]1CC[C@@H]2O)CCC4=C3C=CC(=C4)O
Estradiol	D004958	50-28-2	Movement Disorders	MESH:D009069	5757	C[C@]12CC[C@H]3[C@H]([C@@H]1CC[C@@H]2O)CCC4=C3C=CC(=C4)O
Estradiol	D004958	50-28-2	Neoplasm Invasiveness	MESH:D009361	5757	C[C@]12CC[C@H]3[C@H]([C@@H]1CC[C@@H]2O)CCC4=C3C=CC(=C4)O
Estradiol	D004958	50-28-2	Ovarian Hyperstimulation Syndrome	MESH:D016471	5757	C[C@]12CC[C@H]3[C@H]([C@@H]1CC[C@@H]2O)CCC4=C3C=CC(=C4)O
estradiol 3-benzoate	C074283	50-50-0	Acute Kidney Injury	MESH:D058186	222757	C[C@]12CC[C@H]3[C@H]([C@@H]1CC[C@@H]2O)CCC4=C3C=CC(=C4)OC(=O)C5=CC=CC=C5
estradiol 3-benzoate	C074283	50-50-0	Proteinuria	MESH:D011507	222757	C[C@]12CC[C@H]3[C@H]([C@@H]1CC[C@@H]2O)CCC4=C3C=CC(=C4)OC(=O)C5=CC=CC=C5
estradiol 3-benzoate	C074283	50-50-0	Reperfusion Injury	MESH:D015427	222757	C[C@]12CC[C@H]3[C@H]([C@@H]1CC[C@@H]2O)CCC4=C3C=CC(=C4)OC(=O)C5=CC=CC=C5
Ethanol	D000431	64-17-5	Atrial Fibrillation	MESH:D001281	702	CCO
ethyl 6-(N-(2-chloro-4-fluorophenyl)sulfamoyl)cyclohex-1-ene-1-carboxylate	C507035		Fibrosis	MESH:D005355	9919285	CCOC(=O)C1=CCCCC1S(=O)(=O)NC2=C(C=C(C=C2)F)Cl
ethyl 6-(N-(2-chloro-4-fluorophenyl)sulfamoyl)cyclohex-1-ene-1-carboxylate	C507035		Renal Insufficiency	MESH:D051437	9919285	CCOC(=O)C1=CCCCC1S(=O)(=O)NC2=C(C=C(C=C2)F)Cl
ethyl pyruvate	C046522	617-35-6	Pulmonary Edema	MESH:D011654	12041	CCOC(=O)C(=O)C
Eugenol	D005054	97-53-0	Long QT Syndrome	MESH:D008133	3314	COC1=C(C=CC(=C1)CC=C)O
Everolimus	D000068338		Neoplasm Metastasis	MESH:D009362	6442177	C[C@@H]1CC[C@H]2C[C@@H](/C(=C/C=C/C=C/[C@H](C[C@H](C(=O)[C@@H]([C@@H](/C(=C/[C@H](C(=O)C[C@H](OC(=O)[C@@H]3CCCCN3C(=O)C(=O)[C@@]1(O2)O)[C@H](C)C[C@@H]4CC[C@H]([C@@H](C4)OC)OCCO)C)/C)O)OC)C)C)/C)OC
Everolimus	D000068338		Neoplasms, Experimental	MESH:D009374	6442177	C[C@@H]1CC[C@H]2C[C@@H](/C(=C/C=C/C=C/[C@H](C[C@H](C(=O)[C@@H]([C@@H](/C(=C/[C@H](C(=O)C[C@H](OC(=O)[C@@H]3CCCCN3C(=O)C(=O)[C@@]1(O2)O)[C@H](C)C[C@@H]4CC[C@H]([C@@H](C4)OC)OCCO)C)/C)O)OC)C)C)/C)OC
Everolimus	D000068338		Thyroid Neoplasms	MESH:D013964	6442177	C[C@@H]1CC[C@H]2C[C@@H](/C(=C/C=C/C=C/[C@H](C[C@H](C(=O)[C@@H]([C@@H](/C(=C/[C@H](C(=O)C[C@H](OC(=O)[C@@H]3CCCCN3C(=O)C(=O)[C@@]1(O2)O)[C@H](C)C[C@@H]4CC[C@H]([C@@H](C4)OC)OCCO)C)/C)O)OC)C)C)/C)OC
exoenzyme C3, Clostridium botulinum	C063007		Neoplasm Invasiveness	MESH:D009361	16760629	CCN(CC)CCCC(C)NC1=C2C=C3C=C(C=CC3=NC2=CC(=C1)Cl)OC.Cl.Cl
ezogabine	C101866	150812-12-7	Developmental Disabilities	MESH:D002658	121892	CCOC(=O)NC1=C(C=C(C=C1)NCC2=CC=C(C=C2)F)N
ezogabine	C101866	150812-12-7	Hyperalgesia	MESH:D006930	121892	CCOC(=O)NC1=C(C=C(C=C1)NCC2=CC=C(C=C2)F)N
ezogabine	C101866	150812-12-7	Seizures	MESH:D012640	121892	CCOC(=O)NC1=C(C=C(C=C1)NCC2=CC=C(C=C2)F)N
falcarinol	C018541	21852-80-2	Hyperglycemia	MESH:D006943	3322	CCCCCCCC=CCC#CC#CC(C=C)O
famophos	C004992	52-85-7	Cattle Diseases	MESH:D002418	5859	CN(C)S(=O)(=O)C1=CC=C(C=C1)OP(=S)(OC)OC
famophos	C004992	52-85-7	Hypodermyiasis	MESH:D007000	5859	CN(C)S(=O)(=O)C1=CC=C(C=C1)OP(=S)(OC)OC
famophos	C004992	52-85-7	Intestinal Diseases, Parasitic	MESH:D007411	5859	CN(C)S(=O)(=O)C1=CC=C(C=C1)OP(=S)(OC)OC
famophos	C004992	52-85-7	Lice Infestations	MESH:D010373	5859	CN(C)S(=O)(=O)C1=CC=C(C=C1)OP(=S)(OC)OC
famophos	C004992	52-85-7	Trichostrongyloidiasis	MESH:D014252	5859	CN(C)S(=O)(=O)C1=CC=C(C=C1)OP(=S)(OC)OC
Farnesol	D005204	4602-84-0	Chromosome Breakage	MESH:D019457	3327	CC(=CCCC(=CCCC(=CCO)C)C)C
Farnesol	D005204	4602-84-0	Disease Models, Animal	MESH:D004195	3327	CC(=CCCC(=CCCC(=CCO)C)C)C
Farnesol	D005204	4602-84-0	Inflammation	MESH:D007249	3327	CC(=CCCC(=CCCC(=CCO)C)C)C
Farnesol	D005204	4602-84-0	Liver Neoplasms	MESH:D008113	3327	CC(=CCCC(=CCCC(=CCO)C)C)C
Farnesol	D005204	4602-84-0	Mevalonate Kinase Deficiency	MESH:D054078	3327	CC(=CCCC(=CCCC(=CCO)C)C)C
Farnesol	D005204	4602-84-0	Pancreatic Neoplasms	MESH:D010190	3327	CC(=CCCC(=CCCC(=CCO)C)C)C
Farnesol	D005204	4602-84-0	Precancerous Conditions	MESH:D011230	3327	CC(=CCCC(=CCCC(=CCO)C)C)C
fasudil	C049347	103745-39-7	Hypertension	MESH:D006973	3547	C1CNCCN(C1)S(=O)(=O)C2=CC=CC3=C2C=CN=C3
fatostatin	C545733		Neoplasm Metastasis	MESH:D009362	1889993	CCCC1=NC=CC(=C1)C2=NC(=CS2)C3=CC=C(C=C3)C
fatostatin	C545733		Prostatic Neoplasms	MESH:D011471	1889993	CCCC1=NC=CC(=C1)C2=NC(=CS2)C3=CC=C(C=C3)C
Fatty Acids, Omega-3	D015525		Hyperlipidemias	MESH:D006949	56842239	CC/C=C\C/C=C\C/C=C\CCCCCCCC(=O)O.CC/C=C\C/C=C\C/C=C\C/C=C\C/C=C\CCCC(=O)O.CC/C=C\C/C=C\C/C=C\C/C=C\C/C=C\C/C=C\CCC(=O)O
Fatty Acids, Omega-3	D015525		Insulin Resistance	MESH:D007333	56842239	CC/C=C\C/C=C\C/C=C\CCCCCCCC(=O)O.CC/C=C\C/C=C\C/C=C\C/C=C\C/C=C\CCCC(=O)O.CC/C=C\C/C=C\C/C=C\C/C=C\C/C=C\C/C=C\CCC(=O)O
Febuxostat	D000069465		Encephalomyelitis, Autoimmune, Experimental	MESH:D004681	134018	CC1=C(SC(=N1)C2=CC(=C(C=C2)OCC(C)C)C#N)C(=O)O
Febuxostat	D000069465		Gout	MESH:D006073	134018	CC1=C(SC(=N1)C2=CC(=C(C=C2)OCC(C)C)C#N)C(=O)O
Fendiline	D005275	13042-18-7	Depressive Disorder	MESH:D003866	3336	CC(C1=CC=CC=C1)NCCC(C2=CC=CC=C2)C3=CC=CC=C3
Fenofibrate	D011345	49562-28-9	Fibrosis	MESH:D005355	3339	CC(C)OC(=O)C(C)(C)OC1=CC=C(C=C1)C(=O)C2=CC=C(C=C2)Cl
Fenthion	D005284	55-38-9	Cattle Diseases	MESH:D002418	3346	CC1=C(C=CC(=C1)OP(=S)(OC)OC)SC
Fenthion	D005284	55-38-9	Lice Infestations	MESH:D010373	3346	CC1=C(C=CC(=C1)OP(=S)(OC)OC)SC
ferulic acid	C004999	1135-24-6	Testicular Diseases	MESH:D013733	445858	COC1=C(C=CC(=C1)/C=C/C(=O)O)O
fimasartan	C558933	247257-48-3	Hypertension	MESH:D006973	9870652	CCCCC1=NC(=C(C(=O)N1CC2=CC=C(C=C2)C3=CC=CC=C3C4=NNN=N4)CC(=S)N(C)C)C
flavocoxid	C544478		Airway Obstruction	MESH:D000402	75905632	C1[C@@H]([C@H](OC2=CC(=CC(=C21)O)O)C3=CC(=C(C=C3)O)O)O.C1=CC=C(C=C1)C2=CC(=O)C3=C(C(=C(C=C3O2)O[C@H]4[C@@H]([C@H]([C@@H]([C@H](O4)C(=O)O)O)O)O)O)O
flavocoxid	C544478		Inflammation	MESH:D007249	75905632	C1[C@@H]([C@H](OC2=CC(=CC(=C21)O)O)C3=CC(=C(C=C3)O)O)O.C1=CC=C(C=C1)C2=CC(=O)C3=C(C(=C(C=C3O2)O[C@H]4[C@@H]([C@H]([C@@H]([C@H](O4)C(=O)O)O)O)O)O)O
Fluoxetine	D005473	54910-89-3	Hyperpigmentation	MESH:D017495	3386	CNCCC(C1=CC=CC=C1)OC2=CC=C(C=C2)C(F)(F)F
Folic Acid	D005492	59-30-3	Cardiomyopathies	MESH:D009202	6037	C1=CC(=CC=C1C(=O)N[C@@H](CCC(=O)O)C(=O)O)NCC2=CN=C3C(=N2)C(=O)N=C(N3)N
Folic Acid	D005492	59-30-3	Meningomyelocele	MESH:D008591	6037	C1=CC(=CC=C1C(=O)N[C@@H](CCC(=O)O)C(=O)O)NCC2=CN=C3C(=N2)C(=O)N=C(N3)N
Folic Acid	D005492	59-30-3	Placenta Diseases	MESH:D010922	6037	C1=CC(=CC=C1C(=O)N[C@@H](CCC(=O)O)C(=O)O)NCC2=CN=C3C(=N2)C(=O)N=C(N3)N
Folic Acid	D005492	59-30-3	Polycystic Ovary Syndrome	MESH:D011085	6037	C1=CC(=CC=C1C(=O)N[C@@H](CCC(=O)O)C(=O)O)NCC2=CN=C3C(=N2)C(=O)N=C(N3)N
formononetin	C007768	485-72-3	Acute Kidney Injury	MESH:D058186	5280378	COC1=CC=C(C=C1)C2=COC3=C(C2=O)C=CC(=C3)O
FPS-ZM1	C572629		Pulmonary Emphysema	MESH:D011656	24752728	C1CCC(CC1)N(CC2=CC=CC=C2)C(=O)C3=CC=C(C=C3)Cl
FPS-ZM1	C572629		Respiratory Hypersensitivity	MESH:D012130	24752728	C1CCC(CC1)N(CC2=CC=CC=C2)C(=O)C3=CC=C(C=C3)Cl
fucoidan	C007789	9072-19-9	Venous Thrombosis	MESH:D020246	92023653	C[C@@H]1[C@H]([C@@H]([C@@H]([C@@H](O1)C)OS(=O)(=O)O)O)O
Fursultiamin	D005666	804-30-8	Prenatal Exposure Delayed Effects	MESH:D011297	3002119	CC1=NC=C(C(=N1)N)CN(C=O)/C(=C(\CCO)/SSCC2CCCO2)/C
galangin	C037032	548-83-4	Hearing Loss	MESH:D034381	5281616	C1=CC=C(C=C1)C2=C(C(=O)C3=C(C=C(C=C3O2)O)O)O
Galantamine	D005702	357-70-0	Blister	MESH:D001768	9651	CN1CC[C@@]23C=C[C@@H](C[C@@H]2OC4=C(C=CC(=C34)C1)OC)O
Gallic Acid	D005707	149-91-7	Diabetic Nephropathies	MESH:D003928	370	C1=C(C=C(C(=C1O)O)O)C(=O)O
Gallic Acid	D005707	149-91-7	Polyuria	MESH:D011141	370	C1=C(C=C(C(=C1O)O)O)C(=O)O
Gallic Acid	D005707	149-91-7	Stomach Ulcer	MESH:D013276	370	C1=C(C=C(C(=C1O)O)O)C(=O)O
gamma-Aminobutyric Acid	D005680	1956-12-02	Stomach Ulcer	MESH:D013276	119	C(CC(=O)O)CN
ganoderic acid A	C515005		Glucose Intolerance	MESH:D018149	471002	C[C@H](CC(=O)C[C@@H](C)C(=O)O)[C@H]1C[C@@H]([C@@]2([C@@]1(CC(=O)C3=C2[C@H](C[C@@H]4[C@@]3(CCC(=O)C4(C)C)C)O)C)C)O
ganoderic acid A	C515005		Hepatomegaly	MESH:D006529	471002	C[C@H](CC(=O)C[C@@H](C)C(=O)O)[C@H]1C[C@@H]([C@@]2([C@@]1(CC(=O)C3=C2[C@H](C[C@@H]4[C@@]3(CCC(=O)C4(C)C)C)O)C)C)O
ganoderic acid A	C515005		Insulin Resistance	MESH:D007333	471002	C[C@H](CC(=O)C[C@@H](C)C(=O)O)[C@H]1C[C@@H]([C@@]2([C@@]1(CC(=O)C3=C2[C@H](C[C@@H]4[C@@]3(CCC(=O)C4(C)C)C)O)C)C)O
gardenin A	C000589472		Hepatomegaly	MESH:D006529	261859	COC1=CC(=CC(=C1OC)OC)C2=CC(=O)C3=C(O2)C(=C(C(=C3O)OC)OC)OC
gardenin A	C000589472		Hyperlipidemias	MESH:D006949	261859	COC1=CC(=CC(=C1OC)OC)C2=CC(=O)C3=C(O2)C(=C(C(=C3O)OC)OC)OC
gardiquimod	C546771		Hepatic Insufficiency	MESH:D048550	44592366	CCNCC1=NC2=C(N1CC(C)(C)O)C3=CC=CC=C3N=C2N
gardiquimod	C546771		Sepsis	MESH:D018805	44592366	CCNCC1=NC2=C(N1CC(C)(C)O)C3=CC=CC=C3N=C2N
gastrodin	C045345	62499-27-8	Fatty Liver	MESH:D005234	115067	C1=CC(=CC=C1CO)O[C@H]2[C@@H]([C@H]([C@@H]([C@H](O2)CO)O)O)O
gastrodin	C045345	62499-27-8	Hepatomegaly	MESH:D006529	115067	C1=CC(=CC=C1CO)O[C@H]2[C@@H]([C@H]([C@@H]([C@H](O2)CO)O)O)O
gastrodin	C045345	62499-27-8	Hyperglycemia	MESH:D006943	115067	C1=CC(=CC=C1CO)O[C@H]2[C@@H]([C@H]([C@@H]([C@H](O2)CO)O)O)O
gastrodin	C045345	62499-27-8	Hyperinsulinism	MESH:D006946	115067	C1=CC(=CC=C1CO)O[C@H]2[C@@H]([C@H]([C@@H]([C@H](O2)CO)O)O)O
gastrodin	C045345	62499-27-8	Insulin Resistance	MESH:D007333	115067	C1=CC(=CC=C1CO)O[C@H]2[C@@H]([C@H]([C@@H]([C@H](O2)CO)O)O)O
gedunin	C106014	2753-30-2	Neurotoxicity Syndromes	MESH:D020258	3458	CC(=O)OC1CC2C(C(=O)C=CC2(C3C1(C45C(O4)C(=O)OC(C5(CC3)C)C6=COC=C6)C)C)(C)C
gemcitabine	C056507	103882-84-4	Neoplasm Metastasis	MESH:D009362	60749	C1=CN(C(=O)N=C1N)[C@H]2C([C@@H]([C@H](O2)CO)O)(F)F.Cl
genipin	C007834	6902-77-8	Hepatic Insufficiency	MESH:D048550	442424	COC(=O)C1=CO[C@H]([C@H]2[C@@H]1CC=C2CO)O
genipin	C007834	6902-77-8	Reperfusion Injury	MESH:D015427	442424	COC(=O)C1=CO[C@H]([C@H]2[C@@H]1CC=C2CO)O
Genistein	D019833	446-72-0	Cognition Disorders	MESH:D003072	5280961	C1=CC(=CC=C1C2=COC3=CC(=CC(=C3C2=O)O)O)O
Genistein	D019833	446-72-0	Hyperglycemia	MESH:D006943	5280961	C1=CC(=CC=C1C2=COC3=CC(=CC(=C3C2=O)O)O)O
Genistein	D019833	446-72-0	Liver Cirrhosis	MESH:D008103	5280961	C1=CC(=CC=C1C2=COC3=CC(=CC(=C3C2=O)O)O)O
Genistein	D019833	446-72-0	Liver Failure	MESH:D017093	5280961	C1=CC(=CC=C1C2=COC3=CC(=CC(=C3C2=O)O)O)O
geraniol	C007836	624-15-7	Aberrant Crypt Foci	MESH:D058739	637566	CC(=CCC/C(=C/CO)/C)C
geraniol	C007836	624-15-7	Acute Lung Injury	MESH:D055371	637566	CC(=CCC/C(=C/CO)/C)C
geraniol	C007836	624-15-7	Arrhythmias, Cardiac	MESH:D001145	637566	CC(=CCC/C(=C/CO)/C)C
geraniol	C007836	624-15-7	Asthma	MESH:D001249	637566	CC(=CCC/C(=C/CO)/C)C
geraniol	C007836	624-15-7	Atherosclerosis	MESH:D050197	637566	CC(=CCC/C(=C/CO)/C)C
geraniol	C007836	624-15-7	Breast Neoplasms	MESH:D001943	637566	CC(=CCC/C(=C/CO)/C)C
geraniol	C007836	624-15-7	Candidiasis	MESH:D002177	637566	CC(=CCC/C(=C/CO)/C)C
geraniol	C007836	624-15-7	Carcinoma, Squamous Cell	MESH:D002294	637566	CC(=CCC/C(=C/CO)/C)C
geraniol	C007836	624-15-7	Cardiomegaly	MESH:D006332	637566	CC(=CCC/C(=C/CO)/C)C
geraniol	C007836	624-15-7	Cardiomyopathies	MESH:D009202	637566	CC(=CCC/C(=C/CO)/C)C
geraniol	C007836	624-15-7	Chromosome Breakage	MESH:D019457	637566	CC(=CCC/C(=C/CO)/C)C
geraniol	C007836	624-15-7	Colitis	MESH:D003092	637566	CC(=CCC/C(=C/CO)/C)C
geraniol	C007836	624-15-7	Colitis, Ulcerative	MESH:D003093	637566	CC(=CCC/C(=C/CO)/C)C
geraniol	C007836	624-15-7	Death	MESH:D003643	637566	CC(=CCC/C(=C/CO)/C)C
geraniol	C007836	624-15-7	Depressive Disorder	MESH:D003866	637566	CC(=CCC/C(=C/CO)/C)C
geraniol	C007836	624-15-7	Diabetes Complications	MESH:D048909	637566	CC(=CCC/C(=C/CO)/C)C
geraniol	C007836	624-15-7	Diabetic Cardiomyopathies	MESH:D058065	637566	CC(=CCC/C(=C/CO)/C)C
geraniol	C007836	624-15-7	Diabetic Neuropathies	MESH:D003929	637566	CC(=CCC/C(=C/CO)/C)C
geraniol	C007836	624-15-7	Disease Models, Animal	MESH:D004195	637566	CC(=CCC/C(=C/CO)/C)C
geraniol	C007836	624-15-7	Duodenal Ulcer	MESH:D004381	637566	CC(=CCC/C(=C/CO)/C)C
geraniol	C007836	624-15-7	Dyslipidemias	MESH:D050171	637566	CC(=CCC/C(=C/CO)/C)C
geraniol	C007836	624-15-7	Endomyocardial Fibrosis	MESH:D004719	637566	CC(=CCC/C(=C/CO)/C)C
geraniol	C007836	624-15-7	Fatty Liver	MESH:D005234	637566	CC(=CCC/C(=C/CO)/C)C
geraniol	C007836	624-15-7	Fibrosis	MESH:D005355	637566	CC(=CCC/C(=C/CO)/C)C
geraniol	C007836	624-15-7	Glucose Intolerance	MESH:D018149	637566	CC(=CCC/C(=C/CO)/C)C
geraniol	C007836	624-15-7	Hyperalgesia	MESH:D006930	637566	CC(=CCC/C(=C/CO)/C)C
geraniol	C007836	624-15-7	Hypercholesterolemia	MESH:D006937	637566	CC(=CCC/C(=C/CO)/C)C
geraniol	C007836	624-15-7	Hyperglycemia	MESH:D006943	637566	CC(=CCC/C(=C/CO)/C)C
geraniol	C007836	624-15-7	Hyperinsulinism	MESH:D006946	637566	CC(=CCC/C(=C/CO)/C)C
geraniol	C007836	624-15-7	Hyperlipidemias	MESH:D006949	637566	CC(=CCC/C(=C/CO)/C)C
geraniol	C007836	624-15-7	Hyperplasia	MESH:D006965	637566	CC(=CCC/C(=C/CO)/C)C
geraniol	C007836	624-15-7	Hypertension	MESH:D006973	637566	CC(=CCC/C(=C/CO)/C)C
geraniol	C007836	624-15-7	Hyperuricemia	MESH:D033461	637566	CC(=CCC/C(=C/CO)/C)C
geraniol	C007836	624-15-7	Inflammation	MESH:D007249	637566	CC(=CCC/C(=C/CO)/C)C
geraniol	C007836	624-15-7	Insulin Resistance	MESH:D007333	637566	CC(=CCC/C(=C/CO)/C)C
geraniol	C007836	624-15-7	Leukemia	MESH:D007938	637566	CC(=CCC/C(=C/CO)/C)C
geraniol	C007836	624-15-7	Leukemia P388	MESH:D007941	637566	CC(=CCC/C(=C/CO)/C)C
geraniol	C007836	624-15-7	Liver Cirrhosis	MESH:D008103	637566	CC(=CCC/C(=C/CO)/C)C
geraniol	C007836	624-15-7	Liver Failure, Acute	MESH:D017114	637566	CC(=CCC/C(=C/CO)/C)C
geraniol	C007836	624-15-7	Liver Neoplasms	MESH:D008113	637566	CC(=CCC/C(=C/CO)/C)C
geraniol	C007836	624-15-7	Liver Neoplasms, Experimental	MESH:D008114	637566	CC(=CCC/C(=C/CO)/C)C
geraniol	C007836	624-15-7	Lung Neoplasms	MESH:D008175	637566	CC(=CCC/C(=C/CO)/C)C
geraniol	C007836	624-15-7	Melanoma, Experimental	MESH:D008546	637566	CC(=CCC/C(=C/CO)/C)C
geraniol	C007836	624-15-7	Mevalonate Kinase Deficiency	MESH:D054078	637566	CC(=CCC/C(=C/CO)/C)C
geraniol	C007836	624-15-7	Motor Skills Disorders	MESH:D019957	637566	CC(=CCC/C(=C/CO)/C)C
geraniol	C007836	624-15-7	Mouth Neoplasms	MESH:D009062	637566	CC(=CCC/C(=C/CO)/C)C
geraniol	C007836	624-15-7	Movement Disorders	MESH:D009069	637566	CC(=CCC/C(=C/CO)/C)C
geraniol	C007836	624-15-7	Myocardial Reperfusion Injury	MESH:D015428	637566	CC(=CCC/C(=C/CO)/C)C
geraniol	C007836	624-15-7	Neoplasms, Experimental	MESH:D009374	637566	CC(=CCC/C(=C/CO)/C)C
geraniol	C007836	624-15-7	Neoplasms, Mesothelial	MESH:D018301	637566	CC(=CCC/C(=C/CO)/C)C
geraniol	C007836	624-15-7	Neovascularization, Pathologic	MESH:D009389	637566	CC(=CCC/C(=C/CO)/C)C
geraniol	C007836	624-15-7	Neuralgia	MESH:D009437	637566	CC(=CCC/C(=C/CO)/C)C
geraniol	C007836	624-15-7	Neurotoxicity Syndromes	MESH:D020258	637566	CC(=CCC/C(=C/CO)/C)C
geraniol	C007836	624-15-7	Obesity	MESH:D009765	637566	CC(=CCC/C(=C/CO)/C)C
geraniol	C007836	624-15-7	Pain	MESH:D010146	637566	CC(=CCC/C(=C/CO)/C)C
geraniol	C007836	624-15-7	Pancreatic Neoplasms	MESH:D010190	637566	CC(=CCC/C(=C/CO)/C)C
geraniol	C007836	624-15-7	Paralysis	MESH:D010243	637566	CC(=CCC/C(=C/CO)/C)C
geraniol	C007836	624-15-7	Parkinson Disease, Secondary	MESH:D010302	637566	CC(=CCC/C(=C/CO)/C)C
geraniol	C007836	624-15-7	Parkinsonian Disorders	MESH:D020734	637566	CC(=CCC/C(=C/CO)/C)C
geraniol	C007836	624-15-7	Precancerous Conditions	MESH:D011230	637566	CC(=CCC/C(=C/CO)/C)C
geraniol	C007836	624-15-7	Prostatic Diseases	MESH:D011469	637566	CC(=CCC/C(=C/CO)/C)C
geraniol	C007836	624-15-7	Prostatic Neoplasms	MESH:D011471	637566	CC(=CCC/C(=C/CO)/C)C
geraniol	C007836	624-15-7	Pulmonary Edema	MESH:D011654	637566	CC(=CCC/C(=C/CO)/C)C
geraniol	C007836	624-15-7	Skin Diseases	MESH:D012871	637566	CC(=CCC/C(=C/CO)/C)C
geraniol	C007836	624-15-7	Skin Neoplasms	MESH:D012878	637566	CC(=CCC/C(=C/CO)/C)C
geraniol	C007836	624-15-7	Spinal Cord Compression	MESH:D013117	637566	CC(=CCC/C(=C/CO)/C)C
geraniol	C007836	624-15-7	Spinal Cord Injuries	MESH:D013119	637566	CC(=CCC/C(=C/CO)/C)C
geraniol	C007836	624-15-7	Splenomegaly	MESH:D013163	637566	CC(=CCC/C(=C/CO)/C)C
geraniol	C007836	624-15-7	Stomach Ulcer	MESH:D013276	637566	CC(=CCC/C(=C/CO)/C)C
geraniol	C007836	624-15-7	Tinea	MESH:D014005	637566	CC(=CCC/C(=C/CO)/C)C
geraniol	C007836	624-15-7	Tongue Neoplasms	MESH:D014062	637566	CC(=CCC/C(=C/CO)/C)C
geraniol	C007836	624-15-7	Ventricular Dysfunction, Left	MESH:D018487	637566	CC(=CCC/C(=C/CO)/C)C
geranylgeraniol	C017338	7614-21-3	Disease Models, Animal	MESH:D004195	5281365	CC(=CCC/C(=C/CC/C(=C/CC/C(=C/CO)/C)/C)/C)C
geranylgeraniol	C017338	7614-21-3	Inflammation	MESH:D007249	5281365	CC(=CCC/C(=C/CC/C(=C/CC/C(=C/CO)/C)/C)/C)C
geranylgeraniol	C017338	7614-21-3	Mevalonate Kinase Deficiency	MESH:D054078	5281365	CC(=CCC/C(=C/CC/C(=C/CC/C(=C/CO)/C)/C)/C)C
gingerol	C007845	1391-73-7	Diabetes Complications	MESH:D048909	3473	CCCCCC(CC(=O)CCC1=CC(=C(C=C1)O)OC)O
gingerol	C007845	1391-73-7	Prostatic Diseases	MESH:D011469	3473	CCCCCC(CC(=O)CCC1=CC(=C(C=C1)O)OC)O
ginkgetin	C077458	481-46-9	Dyskinesias	MESH:D020820	5271805	COC1=C(C=C(C=C1)C2=CC(=O)C3=C(C=C(C=C3O2)OC)O)C4=C(C=C(C5=C4OC(=CC5=O)C6=CC=C(C=C6)O)O)O
ginkgolic acid	C112485	22910-60-7	Endomyocardial Fibrosis	MESH:D004719	5281858	CCCCCC/C=C\CCCCCCCC1=C(C(=CC=C1)O)C(=O)O
ginkgolic acid	C112485	22910-60-7	Myocardial Infarction	MESH:D009203	5281858	CCCCCC/C=C\CCCCCCCC1=C(C(=CC=C1)O)C(=O)O
ginkgolic acid	C112485	22910-60-7	Ventricular Dysfunction	MESH:D018754	5281858	CCCCCC/C=C\CCCCCCCC1=C(C(=CC=C1)O)C(=O)O
ginsenoside Rg1	C035054	22427-39-0	Hepatomegaly	MESH:D006529	441923	CC(=CCC[C@@](C)([C@H]1CC[C@@]2([C@@H]1[C@@H](C[C@H]3[C@]2(C[C@@H]([C@@H]4[C@@]3(CC[C@@H](C4(C)C)O)C)O[C@H]5[C@@H]([C@H]([C@@H]([C@H](O5)CO)O)O)O)C)O)C)O[C@H]6[C@@H]([C@H]([C@@H]([C@H](O6)CO)O)O)O)C
ginsenoside Rg1	C035054	22427-39-0	Myocardial Reperfusion Injury	MESH:D015428	441923	CC(=CCC[C@@](C)([C@H]1CC[C@@]2([C@@H]1[C@@H](C[C@H]3[C@]2(C[C@@H]([C@@H]4[C@@]3(CC[C@@H](C4(C)C)O)C)O[C@H]5[C@@H]([C@H]([C@@H]([C@H](O5)CO)O)O)O)C)O)C)O[C@H]6[C@@H]([C@H]([C@@H]([C@H](O6)CO)O)O)O)C
ginsenoside Rg5	C572381		Erectile Dysfunction	MESH:D007172	11499199	CC(=CC/C=C(/C)\[C@H]1CC[C@@]2([C@@H]1[C@@H](C[C@H]3[C@]2(CC[C@@H]4[C@@]3(CC[C@@H](C4(C)C)O[C@H]5[C@@H]([C@H]([C@@H]([C@H](O5)CO)O)O)O[C@H]6[C@@H]([C@H]([C@@H]([C@H](O6)CO)O)O)O)C)C)O)C)C
ginsenoside Rh4	C101280		Erectile Dysfunction	MESH:D007172	21599928	CC(=CC/C=C(\C)/[C@H]1CC[C@@]2([C@@H]1[C@@H](C[C@H]3[C@]2(C[C@@H]([C@@H]4[C@@]3(CC[C@@H](C4(C)C)O)C)O[C@H]5[C@@H]([C@H]([C@@H]([C@H](O5)CO)O)O)O)C)O)C)C
ginsenoside Rk1	C472077		Erectile Dysfunction	MESH:D007172	11499198	CC(=CCCC(=C)[C@H]1CC[C@@]2([C@@H]1[C@@H](C[C@H]3[C@]2(CC[C@@H]4[C@@]3(CC[C@@H](C4(C)C)O[C@H]5[C@@H]([C@H]([C@@H]([C@H](O5)CO)O)O)O[C@H]6[C@@H]([C@H]([C@@H]([C@H](O6)CO)O)O)O)C)C)O)C)C
ginsenoside Rk3	C472075		Erectile Dysfunction	MESH:D007172	75412555	CC(=CCCC(=C)[C@H]1CC[C@@]2([C@@H]1[C@@H](C[C@H]3[C@]2(C[C@@H]([C@@H]4[C@@]3(CC[C@@H](C4(C)C)O)C)O[C@H]5[C@@H]([C@H]([C@@H]([C@H](O5)CO)O)O)O)C)O)C)C
Gliclazide	D005907	21187-98-4	Glucose Intolerance	MESH:D018149	3475	CC1=CC=C(C=C1)S(=O)(=O)NC(=O)NN2CC3CCCC3C2
Glucose	D005947	50-99-7	Adrenal Gland Diseases	MESH:D000307	5793	C([C@@H]1[C@H]([C@@H]([C@H](C(O1)O)O)O)O)O
Glucose	D005947	50-99-7	Hyperostosis	MESH:D015576	5793	C([C@@H]1[C@H]([C@@H]([C@H](C(O1)O)O)O)O)O
Glucose	D005947	50-99-7	Kidney Neoplasms	MESH:D007680	5793	C([C@@H]1[C@H]([C@@H]([C@H](C(O1)O)O)O)O)O
Glutathione	D005978	70-18-8	Polycystic Ovary Syndrome	MESH:D011085	124886	C(CC(=O)N[C@@H](CS)C(=O)NCC(=O)O)[C@@H](C(=O)O)N
Glyburide	D005905	10238-21-8	Diabetes, Gestational	MESH:D016640	3488	COC1=C(C=C(C=C1)Cl)C(=O)NCCC2=CC=C(C=C2)S(=O)(=O)NC(=O)NC3CCCCC3
Glyburide	D005905	10238-21-8	Hyperlipidemias	MESH:D006949	3488	COC1=C(C=C(C=C1)Cl)C(=O)NCCC2=CC=C(C=C2)S(=O)(=O)NC(=O)NC3CCCCC3
glyceryl 2-arachidonate	C094503		Encephalitis	MESH:D004660	5282280	CCCCC/C=C\C/C=C\C/C=C\C/C=C\CCCC(=O)OC(CO)CO
glyceryl 2-arachidonate	C094503		Head Injuries, Closed	MESH:D016489	5282280	CCCCC/C=C\C/C=C\C/C=C\C/C=C\CCCC(=O)OC(CO)CO
Glycyrrhetinic Acid	D006034	471-53-4	Hemorrhage	MESH:D006470	3230	CC1(C2CCC3(C(C2(CCC1O)C)C(=O)C=C4C3(CCC5(C4CC(CC5)(C)C(=O)O)C)C)C)C
Glycyrrhetinic Acid	D006034	471-53-4	Massive Hepatic Necrosis	MESH:D047508	3230	CC1(C2CCC3(C(C2(CCC1O)C)C(=O)C=C4C3(CCC5(C4CC(CC5)(C)C(=O)O)C)C)C)C
GSK2141795	C000595149		Neoplasms, Experimental	MESH:D009374	51042438	CN1C(=C(C=N1)Cl)C2=C(OC(=C2)C(=O)N[C@@H](CC3=CC(=C(C=C3)F)F)CN)Cl
GSK2141795	C000595149		Pancreatic Neoplasms	MESH:D010190	51042438	CN1C(=C(C=N1)Cl)C2=C(OC(=C2)C(=O)N[C@@H](CC3=CC(=C(C=C3)F)F)CN)Cl
GW 583340	C551538		Cell Transformation, Neoplastic	MESH:D002471	16219404	CS(=O)(=O)CCNCC1=NC(=CS1)C2=CC3=C(C=C2)N=CN=C3NC4=CC(=C(C=C4)OCC5=CC(=CC=C5)F)Cl.Cl.Cl
GYY 4137	C529376		Hypertension	MESH:D006973	53393943	COC1=CC=C(C=C1)P(=S)(N2CCOCC2)[S-].C1COCC[NH2+]1
Harmine	D006247	442-51-3	Obesity	MESH:D009765	5280953	CC1=NC=CC2=C1NC3=C2C=CC(=C3)OC
Hemin	D006427	16009-13-5	Acute Lung Injury	MESH:D055371	27337	CC1=C(C2=CC3=C(C(=C([N-]3)C=C4C(=C(C(=N4)C=C5C(=C(C(=N5)C=C1[N-]2)C=C)C)C=C)C)C)CCC(=O)O)CCC(=O)O.O.[Fe+2]
Hemin	D006427	16009-13-5	Asthenozoospermia	MESH:D053627	27337	CC1=C(C2=CC3=C(C(=C([N-]3)C=C4C(=C(C(=N4)C=C5C(=C(C(=N5)C=C1[N-]2)C=C)C)C=C)C)C)CCC(=O)O)CCC(=O)O.O.[Fe+2]
Hemin	D006427	16009-13-5	Hemorrhage	MESH:D006470	27337	CC1=C(C2=CC3=C(C(=C([N-]3)C=C4C(=C(C(=N4)C=C5C(=C(C(=N5)C=C1[N-]2)C=C)C)C=C)C)C)CCC(=O)O)CCC(=O)O.O.[Fe+2]
Hemin	D006427	16009-13-5	Oligospermia	MESH:D009845	27337	CC1=C(C2=CC3=C(C(=C([N-]3)C=C4C(=C(C(=N4)C=C5C(=C(C(=N5)C=C1[N-]2)C=C)C)C=C)C)C)CCC(=O)O)CCC(=O)O.O.[Fe+2]
Hemin	D006427	16009-13-5	Prostatic Neoplasms	MESH:D011471	27337	CC1=C(C2=CC3=C(C(=C([N-]3)C=C4C(=C(C(=N4)C=C5C(=C(C(=N5)C=C1[N-]2)C=C)C)C=C)C)C)CCC(=O)O)CCC(=O)O.O.[Fe+2]
herbacetin	C581534		Hyperglycemia	MESH:D006943	5280544	C1=CC(=CC=C1C2=C(C(=O)C3=C(O2)C(=C(C=C3O)O)O)O)O
herbacetin	C581534		Obesity	MESH:D009765	5280544	C1=CC(=CC=C1C2=C(C(=O)C3=C(O2)C(=C(C=C3O)O)O)O)O
hesperetin	C013015	520-33-2	Necrosis	MESH:D009336	72281	COC1=C(C=C(C=C1)[C@@H]2CC(=O)C3=C(C=C(C=C3O2)O)O)O
Hesperidin	D006569	520-26-3	Cardiomegaly	MESH:D006332	3594	CC1C(C(C(C(O1)OCC2C(C(C(C(O2)OC3=CC(=C4C(=O)CC(OC4=C3)C5=CC(=C(C=C5)OC)O)O)O)O)O)O)O)O
Hesperidin	D006569	520-26-3	Endomyocardial Fibrosis	MESH:D004719	3594	CC1C(C(C(C(O1)OCC2C(C(C(C(O2)OC3=CC(=C4C(=O)CC(OC4=C3)C5=CC(=C(C=C5)OC)O)O)O)O)O)O)O)O
Hesperidin	D006569	520-26-3	Hemorrhage	MESH:D006470	3594	CC1C(C(C(C(O1)OCC2C(C(C(C(O2)OC3=CC(=C4C(=O)CC(OC4=C3)C5=CC(=C(C=C5)OC)O)O)O)O)O)O)O)O
Hesperidin	D006569	520-26-3	Inflammation	MESH:D007249	3594	CC1C(C(C(C(O1)OCC2C(C(C(C(O2)OC3=CC(=C4C(=O)CC(OC4=C3)C5=CC(=C(C=C5)OC)O)O)O)O)O)O)O)O
Hesperidin	D006569	520-26-3	Liver Cirrhosis	MESH:D008103	3594	CC1C(C(C(C(O1)OCC2C(C(C(C(O2)OC3=CC(=C4C(=O)CC(OC4=C3)C5=CC(=C(C=C5)OC)O)O)O)O)O)O)O)O
Hesperidin	D006569	520-26-3	Renal Insufficiency	MESH:D051437	3594	CC1C(C(C(C(O1)OCC2C(C(C(C(O2)OC3=CC(=C4C(=O)CC(OC4=C3)C5=CC(=C(C=C5)OC)O)O)O)O)O)O)O)O
Hesperidin	D006569	520-26-3	Ventricular Dysfunction, Left	MESH:D018487	3594	CC1C(C(C(C(O1)OCC2C(C(C(C(O2)OC3=CC(=C4C(=O)CC(OC4=C3)C5=CC(=C(C=C5)OC)O)O)O)O)O)O)O)O
Hexamethonium	D018738	60-26-4	Poisoning	MESH:D011041	3604	C[N+](C)(C)CCCCCC[N+](C)(C)C
hispolon	C103442		Neoplasm Invasiveness	MESH:D009361	10082188	CC(=O)/C=C(/C=C/C1=CC(=C(C=C1)O)O)\O
homocastasterone	C070164	83509-42-6	Hyperglycemia	MESH:D006943	5487654	CC[C@H]([C@H]([C@@H]([C@@H](C)[C@H]1CC[C@@H]2[C@@]1(CC[C@H]3[C@H]2CC(=O)[C@@H]4[C@@]3(C[C@H]([C@H](C4)O)O)C)C)O)O)C(C)C
Hydralazine	D006830	86-54-4	Fatty Liver	MESH:D005234	3637	C1=CC=C2C(=C1)C=NN=C2NN
Hydrogen	D006859	1333-74-0	Memory Disorders	MESH:D008569	783	[HH]
Hydrogen Sulfide	D006862	7783-06-04	Hypertension	MESH:D006973	402	S
Hydrogen Sulfide	D006862	7783-06-04	Inflammation	MESH:D007249	402	S
hydroquinone	C031927	123-31-9	Brain Ischemia	MESH:D002545	785	C1=CC(=CC=C1O)O
hydroxysafflor yellow A	C085278	146087-19-6	Lung Injury	MESH:D055370	6443665	C1=CC(=CC=C1/C=C/C(=C\2/C(=C(C(=O)C(C2=O)([C@H]3[C@@H]([C@H]([C@@H]([C@H](O3)CO)O)O)O)O)[C@H]4[C@@H]([C@H]([C@@H]([C@H](O4)CO)O)O)O)O)/O)O
Ibuprofen	D007052	15687-27-1	Blister	MESH:D001768	3672	CC(C)CC1=CC=C(C=C1)C(C)C(=O)O
Ibuprofen	D007052	15687-27-1	Dermatitis, Irritant	MESH:D017453	3672	CC(C)CC1=CC=C(C=C1)C(C)C(=O)O
Ibuprofen	D007052	15687-27-1	Liver Cirrhosis, Experimental	MESH:D008106	3672	CC(C)CC1=CC=C(C=C1)C(C)C(=O)O
icariin	C056599	489-32-7	Plaque, Atherosclerotic	MESH:D058226	5318997	C[C@H]1[C@@H]([C@H]([C@H]([C@@H](O1)OC2=C(OC3=C(C2=O)C(=CC(=C3CC=C(C)C)O[C@H]4[C@@H]([C@H]([C@@H]([C@H](O4)CO)O)O)O)O)C5=CC=C(C=C5)OC)O)O)O
idebenone	C036619	58186-27-9	Hyperglycemia	MESH:D006943	3686	CC1=C(C(=O)C(=C(C1=O)OC)OC)CCCCCCCCCCO
Imatinib Mesylate	D000068877		Heart Failure	MESH:D006333	5291	CC1=C(C=C(C=C1)NC(=O)C2=CC=C(C=C2)CN3CCN(CC3)C)NC4=NC=CC(=N4)C5=CN=CC=C5
Imatinib Mesylate	D000068877		Hypereosinophilic Syndrome	MESH:D017681	5291	CC1=C(C=C(C=C1)NC(=O)C2=CC=C(C=C2)CN3CCN(CC3)C)NC4=NC=CC(=N4)C5=CN=CC=C5
Imatinib Mesylate	D000068877		Hypertrophy, Left Ventricular	MESH:D017379	5291	CC1=C(C=C(C=C1)NC(=O)C2=CC=C(C=C2)CN3CCN(CC3)C)NC4=NC=CC(=N4)C5=CN=CC=C5
Imatinib Mesylate	D000068877		Lung Neoplasms	MESH:D008175	5291	CC1=C(C=C(C=C1)NC(=O)C2=CC=C(C=C2)CN3CCN(CC3)C)NC4=NC=CC(=N4)C5=CN=CC=C5
indole-3-carbinol	C016517	700-06-1	Anovulation	MESH:D000858	3712	C1=CC=C2C(=C1)C(=CN2)CO
indole-3-carbinol	C016517	700-06-1	Cardiomyopathies	MESH:D009202	3712	C1=CC=C2C(=C1)C(=CN2)CO
indole-3-carbinol	C016517	700-06-1	Chromosome Aberrations	MESH:D002869	3712	C1=CC=C2C(=C1)C(=CN2)CO
indole-3-carbinol	C016517	700-06-1	Ovarian Cysts	MESH:D010048	3712	C1=CC=C2C(=C1)C(=CN2)CO
Indomethacin	D007213	53-86-1	Blister	MESH:D001768	3715	CC1=C(C2=C(N1C(=O)C3=CC=C(C=C3)Cl)C=CC(=C2)OC)CC(=O)O
Indomethacin	D007213	53-86-1	Burns, Chemical	MESH:D002057	3715	CC1=C(C2=C(N1C(=O)C3=CC=C(C=C3)Cl)C=CC(=C2)OC)CC(=O)O
Indomethacin	D007213	53-86-1	Dermatitis	MESH:D003872	3715	CC1=C(C2=C(N1C(=O)C3=CC=C(C=C3)Cl)C=CC(=C2)OC)CC(=O)O
Indomethacin	D007213	53-86-1	Dermatitis, Irritant	MESH:D017453	3715	CC1=C(C2=C(N1C(=O)C3=CC=C(C=C3)Cl)C=CC(=C2)OC)CC(=O)O
Inosine Monophosphate	D007291	131-99-7	Colonic Diseases	MESH:D003108	8582	C1=NC(=O)C2=C(N1)N(C=N2)[C@H]3[C@@H]([C@@H]([C@H](O3)COP(=O)(O)O)O)O
INT 131	C541917		Glucose Intolerance	MESH:D018149	10229498	C1=CC=C2C(=C1)C=C(C=N2)OC3=C(C=C(C=C3Cl)NS(=O)(=O)C4=C(C=C(C=C4)Cl)Cl)Cl
INT 131	C541917		Insulin Resistance	MESH:D007333	10229498	C1=CC=C2C(=C1)C=C(C=N2)OC3=C(C=C(C=C3Cl)NS(=O)(=O)C4=C(C=C(C=C4)Cl)Cl)Cl
isoalantolactone	C032787		Neoplasms, Experimental	MESH:D009374	73285	C[C@]12CCCC(=C)[C@@H]1C[C@H]3[C@@H](C2)OC(=O)C3=C
isopentyl ferulate	C000607202		Anxiety Disorders	MESH:D001008	14589006	CC(C)CCOC(=O)/C=C/C1=CC(=C(C=C1)O)OC
isopentyl ferulate	C000607202		Hemolysis	MESH:D006461	14589006	CC(C)CCOC(=O)/C=C/C1=CC(=C(C=C1)O)OC
isoquercitrin	C016527	21637-25-2	Chromosome Breakage	MESH:D019457	5280804	C1=CC(=C(C=C1C2=C(C(=O)C3=C(C=C(C=C3O2)O)O)O[C@H]4[C@@H]([C@H]([C@@H]([C@H](O4)CO)O)O)O)O)O
isoquercitrin	C016527	21637-25-2	Hyperglycemia	MESH:D006943	5280804	C1=CC(=C(C=C1C2=C(C(=O)C3=C(C=C(C=C3O2)O)O)O[C@H]4[C@@H]([C@H]([C@@H]([C@H](O4)CO)O)O)O)O)O
isosakuranetin	C538973		Gastritis	MESH:D005756	160481	COC1=CC=C(C=C1)[C@@H]2CC(=O)C3=C(C=C(C=C3O2)O)O
isosakuranetin	C538973		Hyperalgesia	MESH:D006930	160481	COC1=CC=C(C=C1)[C@@H]2CC(=O)C3=C(C=C(C=C3O2)O)O
isosakuranetin	C538973		Neuralgia	MESH:D009437	160481	COC1=CC=C(C=C1)[C@@H]2CC(=O)C3=C(C=C(C=C3O2)O)O
isospaglumic acid	C027172		Cocaine-Related Disorders	MESH:D019970	71120	CC(=O)N[C@H](CC(=O)O)C(=O)N[C@@H](CCC(=O)O)C(=O)O
Itraconazole	D017964	84625-61-6	Multiple Myeloma	MESH:D009101	3793	CCC(C)N1C(=O)N(C=N1)C2=CC=C(C=C2)N3CCN(CC3)C4=CC=C(C=C4)OCC5COC(O5)(CN6C=NC=N6)C7=C(C=C(C=C7)Cl)Cl
Itraconazole	D017964	84625-61-6	Neoplasms, Experimental	MESH:D009374	3793	CCC(C)N1C(=O)N(C=N1)C2=CC=C(C=C2)N3CCN(CC3)C4=CC=C(C=C4)OCC5COC(O5)(CN6C=NC=N6)C7=C(C=C(C=C7)Cl)Cl
Ivermectin	D007559	70288-86-7	Mite Infestations	MESH:D008924	3085416	CC[C@H](C)[C@@H]1[C@H](CC[C@@]2(O1)C[C@@H]3C[C@H](O2)CC=C([C@H]([C@H](C=CC=C4CO[C@H]5[C@@]4([C@@H](C=C([C@H]5O)C)C(=O)O3)O)C)O[C@H]6C[C@@H]([C@H]([C@@H](O6)C)O[C@H]7C[C@@H]([C@H]([C@@H](O7)C)O)OC)OC)C)C
Ivermectin	D007559	70288-86-7	Polyomavirus Infections	MESH:D027601	3085416	CC[C@H](C)[C@@H]1[C@H](CC[C@@]2(O1)C[C@@H]3C[C@H](O2)CC=C([C@H]([C@H](C=CC=C4CO[C@H]5[C@@]4([C@@H](C=C([C@H]5O)C)C(=O)O3)O)C)O[C@H]6C[C@@H]([C@H]([C@@H](O6)C)O[C@H]7C[C@@H]([C@H]([C@@H](O7)C)O)OC)OC)C)C
Ivermectin	D007559	70288-86-7	Rosacea	MESH:D012393	3085416	CC[C@H](C)[C@@H]1[C@H](CC[C@@]2(O1)C[C@@H]3C[C@H](O2)CC=C([C@H]([C@H](C=CC=C4CO[C@H]5[C@@]4([C@@H](C=C([C@H]5O)C)C(=O)O3)O)C)O[C@H]6C[C@@H]([C@H]([C@@H](O6)C)O[C@H]7C[C@@H]([C@H]([C@@H](O7)C)O)OC)OC)C)C
Ivermectin	D007559	70288-86-7	Scabies	MESH:D012532	3085416	CC[C@H](C)[C@@H]1[C@H](CC[C@@]2(O1)C[C@@H]3C[C@H](O2)CC=C([C@H]([C@H](C=CC=C4CO[C@H]5[C@@]4([C@@H](C=C([C@H]5O)C)C(=O)O3)O)C)O[C@H]6C[C@@H]([C@H]([C@@H](O6)C)O[C@H]7C[C@@H]([C@H]([C@@H](O7)C)O)OC)OC)C)C
JBP 485	C412308		Kidney Diseases	MESH:D007674	72710847	C1[C@H]2C(=O)N[C@H](C(=O)N2CC1O)CO
kaempferol	C006552	520-18-3	Aberrant Crypt Foci	MESH:D058739	5280863	C1=CC(=CC=C1C2=C(C(=O)C3=C(C=C(C=C3O2)O)O)O)O
kaempferol	C006552	520-18-3	Hyperinsulinism	MESH:D006946	5280863	C1=CC(=CC=C1C2=C(C(=O)C3=C(C=C(C=C3O2)O)O)O)O
kaempferol	C006552	520-18-3	Hyperplasia	MESH:D006965	5280863	C1=CC(=CC=C1C2=C(C(=O)C3=C(C=C(C=C3O2)O)O)O)O
kaempferol	C006552	520-18-3	Insulin Resistance	MESH:D007333	5280863	C1=CC(=CC=C1C2=C(C(=O)C3=C(C=C(C=C3O2)O)O)O)O
kaempferol	C006552	520-18-3	Necrosis	MESH:D009336	5280863	C1=CC(=CC=C1C2=C(C(=O)C3=C(C=C(C=C3O2)O)O)O)O
Ketoprofen	D007660	22071-15-4	Hypertension	MESH:D006973	3825	CC(C1=CC=CC(=C1)C(=O)C2=CC=CC=C2)C(=O)O
kolaviron	C045492		Asthenozoospermia	MESH:D053627	155169	COC1=C(C=C(C=C1)[C@@H]2[C@H](C(=O)C3=C(O2)C(=C(C=C3O)O)[C@@H]4[C@H](OC5=CC(=CC(=C5C4=O)O)O)C6=CC=C(C=C6)O)O)O
kuwanon G	C095194	75629-19-5	Plaque, Atherosclerotic	MESH:D058226	5281667	CC1=C[C@@H]([C@H]([C@@H](C1)C2=C(C=C(C=C2)O)O)C(=O)C3=C(C=C(C=C3)O)O)C4=C(C=C(C5=C4OC(=C(C5=O)CC=C(C)C)C6=C(C=C(C=C6)O)O)O)O
L 783281	C119066		Diabetes Mellitus, Experimental	MESH:D003921	3013166	CC(=CCC1=CC=CC2=C1NC=C2C3=C(C(=O)C(=C(C3=O)O)C4=C(NC5=CC=CC=C54)C(C)(C)C=C)O)C
L 783281	C119066		Diabetes Mellitus, Type 2	MESH:D003924	3013166	CC(=CCC1=CC=CC2=C1NC=C2C3=C(C(=O)C(=C(C3=O)O)C4=C(NC5=CC=CC=C54)C(C)(C)C=C)O)C
L 783281	C119066		Hyperglycemia	MESH:D006943	3013166	CC(=CCC1=CC=CC2=C1NC=C2C3=C(C(=O)C(=C(C3=O)O)C4=C(NC5=CC=CC=C54)C(C)(C)C=C)O)C
L 783281	C119066		Insulin Resistance	MESH:D007333	3013166	CC(=CCC1=CC=CC2=C1NC=C2C3=C(C(=O)C(=C(C3=O)O)C4=C(NC5=CC=CC=C54)C(C)(C)C=C)O)C
L 783281	C119066		Kidney Diseases	MESH:D007674	3013166	CC(=CCC1=CC=CC2=C1NC=C2C3=C(C(=O)C(=C(C3=O)O)C4=C(NC5=CC=CC=C54)C(C)(C)C=C)O)C
L 783281	C119066		Pancreatic Diseases	MESH:D010182	3013166	CC(=CCC1=CC=CC2=C1NC=C2C3=C(C(=O)C(=C(C3=O)O)C4=C(NC5=CC=CC=C54)C(C)(C)C=C)O)C
Lactulose	D007792	4618-18-2	Neurotoxicity Syndromes	MESH:D020258	3872	C(C1C(C(C(C(O1)OC2C(OC(C2O)(CO)O)CO)O)O)O)O
Lansoprazole	D064747		Hyperemia	MESH:D006940	3883	CC1=C(C=CN=C1CS(=O)C2=NC3=CC=CC=C3N2)OCC(F)(F)F
Lansoprazole	D064747		Kidney Diseases	MESH:D007674	3883	CC1=C(C=CN=C1CS(=O)C2=NC3=CC=CC=C3N2)OCC(F)(F)F
leukadherin-1	C000589733		Liver Cirrhosis	MESH:D008103	5342077	C1=CC=C(C=C1)CN2C(=O)/C(=C/C3=CC=C(O3)C4=CC=C(C=C4)C(=O)O)/SC2=S
Levamisole	D007978	14769-73-4	Helminthiasis	MESH:D006373	26879	C1CSC2=N[C@H](CN21)C3=CC=CC=C3
Levamisole	D007978	14769-73-4	Hypodermyiasis	MESH:D007000	26879	C1CSC2=N[C@H](CN21)C3=CC=CC=C3
Levamisole	D007978	14769-73-4	Intestinal Diseases, Parasitic	MESH:D007411	26879	C1CSC2=N[C@H](CN21)C3=CC=CC=C3
Levamisole	D007978	14769-73-4	Trichostrongyloidiasis	MESH:D014252	26879	C1CSC2=N[C@H](CN21)C3=CC=CC=C3
licarin A	C432503		Hypersensitivity, Immediate	MESH:D006969	5281836	C/C=C/C1=CC2=C(C(=C1)OC)O[C@@H]([C@H]2C)C3=CC(=C(C=C3)O)OC
licochalcone A	C070840		Liver Neoplasms, Experimental	MESH:D008114	5318998	CC(C)(C=C)C1=C(C=C(C(=C1)/C=C/C(=O)C2=CC=C(C=C2)O)OC)O
licochalcone A	C070840		Neoplasm Invasiveness	MESH:D009361	5318998	CC(C)(C=C)C1=C(C=C(C(=C1)/C=C/C(=O)C2=CC=C(C=C2)O)OC)O
licochalcone A	C070840		Neoplasm Metastasis	MESH:D009362	5318998	CC(C)(C=C)C1=C(C=C(C(=C1)/C=C/C(=O)C2=CC=C(C=C2)O)OC)O
Linagliptin	D000069476		Anovulation	MESH:D000858	10096344	CC#CCN1C2=C(N=C1N3CCC[C@H](C3)N)N(C(=O)N(C2=O)CC4=NC5=CC=CC=C5C(=N4)C)C
Linagliptin	D000069476		Demyelinating Diseases	MESH:D003711	10096344	CC#CCN1C2=C(N=C1N3CCC[C@H](C3)N)N(C(=O)N(C2=O)CC4=NC5=CC=CC=C5C(=N4)C)C
Linagliptin	D000069476		Diabetes Mellitus, Type 2	MESH:D003924	10096344	CC#CCN1C2=C(N=C1N3CCC[C@H](C3)N)N(C(=O)N(C2=O)CC4=NC5=CC=CC=C5C(=N4)C)C
Linagliptin	D000069476		Ovarian Cysts	MESH:D010048	10096344	CC#CCN1C2=C(N=C1N3CCC[C@H](C3)N)N(C(=O)N(C2=O)CC4=NC5=CC=CC=C5C(=N4)C)C
liquiritigenin	C083152		Ascites	MESH:D001201	114829	C1[C@H](OC2=C(C1=O)C=CC(=C2)O)C3=CC=C(C=C3)O
liquiritigenin	C083152		Hemorrhage	MESH:D006470	114829	C1[C@H](OC2=C(C1=O)C=CC(=C2)O)C3=CC=C(C=C3)O
liquiritigenin	C083152		Hepatic Veno-Occlusive Disease	MESH:D006504	114829	C1[C@H](OC2=C(C1=O)C=CC(=C2)O)C3=CC=C(C=C3)O
liquiritin	C512196		Ascites	MESH:D001201	503737	C1[C@H](OC2=C(C1=O)C=CC(=C2)O)C3=CC=C(C=C3)O[C@H]4[C@@H]([C@H]([C@@H]([C@H](O4)CO)O)O)O
liquiritin	C512196		Hemorrhage	MESH:D006470	503737	C1[C@H](OC2=C(C1=O)C=CC(=C2)O)C3=CC=C(C=C3)O[C@H]4[C@@H]([C@H]([C@@H]([C@H](O4)CO)O)O)O
liquiritin	C512196		Hepatic Veno-Occlusive Disease	MESH:D006504	503737	C1[C@H](OC2=C(C1=O)C=CC(=C2)O)C3=CC=C(C=C3)O[C@H]4[C@@H]([C@H]([C@@H]([C@H](O4)CO)O)O)O
Lisdexamfetamine Dimesylate	D000069478		Binge-Eating Disorder	MESH:D056912	11597697	C[C@@H](CC1=CC=CC=C1)NC(=O)[C@H](CCCCN)N.CS(=O)(=O)O.CS(=O)(=O)O
Lisdexamfetamine Dimesylate	D000069478		Bipolar Disorder	MESH:D001714	11597697	C[C@@H](CC1=CC=CC=C1)NC(=O)[C@H](CCCCN)N.CS(=O)(=O)O.CS(=O)(=O)O
Lisdexamfetamine Dimesylate	D000069478		Depressive Disorder, Major	MESH:D003865	11597697	C[C@@H](CC1=CC=CC=C1)NC(=O)[C@H](CCCCN)N.CS(=O)(=O)O.CS(=O)(=O)O
Lisdexamfetamine Dimesylate	D000069478		Obsessive-Compulsive Disorder	MESH:D009771	11597697	C[C@@H](CC1=CC=CC=C1)NC(=O)[C@H](CCCCN)N.CS(=O)(=O)O.CS(=O)(=O)O
Lisdexamfetamine Dimesylate	D000069478		Schizophrenia	MESH:D012559	11597697	C[C@@H](CC1=CC=CC=C1)NC(=O)[C@H](CCCCN)N.CS(=O)(=O)O.CS(=O)(=O)O
Lithium Chloride	D018021	7447-41-8	Demyelinating Diseases	MESH:D003711	433294	[Li+].[Cl-]
Lithium Chloride	D018021	7447-41-8	Movement Disorders	MESH:D009069	433294	[Li+].[Cl-]
Lithium Chloride	D018021	7447-41-8	Osteoarthritis	MESH:D010003	433294	[Li+].[Cl-]
Lithium Chloride	D018021	7447-41-8	Sensation Disorders	MESH:D012678	433294	[Li+].[Cl-]
losartan carboxylic acid	C066026		Arrhythmias, Cardiac	MESH:D001145	108185	CCCCC1=NC(=C(N1CC2=CC=C(C=C2)C3=CC=CC=C3C4=NNN=N4)C(=O)O)Cl
Lovastatin	D008148	75330-75-5	Glucose Intolerance	MESH:D018149	53232	CC[C@H](C)C(=O)O[C@H]1C[C@H](C=C2[C@H]1[C@H]([C@H](C=C2)C)CC[C@@H]3C[C@H](CC(=O)O3)O)C
Lovastatin	D008148	75330-75-5	Melanoma, Experimental	MESH:D008546	53232	CC[C@H](C)C(=O)O[C@H]1C[C@H](C=C2[C@H]1[C@H]([C@H](C=C2)C)CC[C@@H]3C[C@H](CC(=O)O3)O)C
Lovastatin	D008148	75330-75-5	Memory Disorders	MESH:D008569	53232	CC[C@H](C)C(=O)O[C@H]1C[C@H](C=C2[C@H]1[C@H]([C@H](C=C2)C)CC[C@@H]3C[C@H](CC(=O)O3)O)C
Lovastatin	D008148	75330-75-5	Neoplasm Metastasis	MESH:D009362	53232	CC[C@H](C)C(=O)O[C@H]1C[C@H](C=C2[C@H]1[C@H]([C@H](C=C2)C)CC[C@@H]3C[C@H](CC(=O)O3)O)C
Lovastatin	D008148	75330-75-5	Ventricular Dysfunction, Left	MESH:D018487	53232	CC[C@H](C)C(=O)O[C@H]1C[C@H](C=C2[C@H]1[C@H]([C@H](C=C2)C)CC[C@@H]3C[C@H](CC(=O)O3)O)C
lupeol	C010480	545-47-1	Chromosome Aberrations	MESH:D002869	259846	CC(=C)[C@@H]1CC[C@]2([C@H]1[C@H]3CC[C@@H]4[C@]5(CC[C@@H](C([C@@H]5CC[C@]4([C@@]3(CC2)C)C)(C)C)O)C)C
lusutrombopag	C000611387		Blood Platelet Disorders	MESH:D001791	49843517	CCCCCCO[C@@H](C)C1=CC=CC(=C1OC)C2=CSC(=N2)NC(=O)C3=CC(=C(C(=C3)Cl)/C=C(\C)/C(=O)O)Cl
Lutein	D014975	127-40-2	Polycystic Ovary Syndrome	MESH:D011085	5281243	CC1=C(C(C[C@@H](C1)O)(C)C)/C=C/C(=C/C=C/C(=C/C=C/C=C(\C)/C=C/C=C(\C)/C=C/[C@H]2C(=C[C@@H](CC2(C)C)O)C)/C)/C
M40401	C426066		Parkinsonian Disorders	MESH:D020734	503947	C[C@H]1C2=NC(=CC=C2)[C@@H](N[C@@H]3CCCC[C@H]3NCCN[C@@H]4CCCC[C@H]4N1)C.[Cl-].[Cl-].[Mn+2]
Magnesium Oxide	D008277	1309-48-4	Necrosis	MESH:D009336	14792	O=[Mg]
mangiferin	C013592	4773-96-0	Hyperglycemia	MESH:D006943	5281647	C1=C2C(=CC(=C1O)O)OC3=CC(=C(C(=C3C2=O)O)[C@H]4[C@@H]([C@H]([C@@H]([C@H](O4)CO)O)O)O)O
MDL 201053	C057383		Disease Models, Animal	MESH:D004195	122019	CC(C(=O)CF)NC(=O)C(CC1=CC=CC=C1)NC(=O)OCC2=CC=CC=C2
MDL 201053	C057383		Parkinson Disease, Secondary	MESH:D010302	122019	CC(C(=O)CF)NC(=O)C(CC1=CC=CC=C1)NC(=O)OCC2=CC=CC=C2
Melatonin	D008550	73-31-4	Ventricular Dysfunction	MESH:D018754	896	CC(=O)NCCC1=CNC2=C1C=C(C=C2)OC
Memantine	D008559	19982-08-2	Alcohol-Induced Disorders	MESH:D020751	4054	CC12CC3CC(C1)(CC(C3)(C2)N)C
Memantine	D008559	19982-08-2	Brain Injuries	MESH:D001930	4054	CC12CC3CC(C1)(CC(C3)(C2)N)C
Memantine	D008559	19982-08-2	Fasciculation	MESH:D005207	4054	CC12CC3CC(C1)(CC(C3)(C2)N)C
menatetrenone	C030814	863-61-6	Intracranial Hemorrhages	MESH:D020300	5282367	CC1=C(C(=O)C2=CC=CC=C2C1=O)C/C=C(\C)/CC/C=C(\C)/CC/C=C(\C)/CCC=C(C)C
Mesalamine	D019804	89-57-6	Liver Cirrhosis	MESH:D008103	4075	C1=CC(=C(C=C1N)C(=O)O)O
Metformin	D008687	657-24-9	Hypercholesterolemia	MESH:D006937	4091	CN(C)C(=N)N=C(N)N
Metformin	D008687	657-24-9	Nephrosclerosis	MESH:D009400	4091	CN(C)C(=N)N=C(N)N
Metformin	D008687	657-24-9	Pulmonary Edema	MESH:D011654	4091	CN(C)C(=N)N=C(N)N
Metformin	D008687	657-24-9	Renal Insufficiency	MESH:D051437	4091	CN(C)C(=N)N=C(N)N
methidathion	C005828	950-37-8	Cattle Diseases	MESH:D002418	13709	COC1=NN(C(=O)S1)CSP(=S)(OC)OC
methidathion	C005828	950-37-8	Lice Infestations	MESH:D010373	13709	COC1=NN(C(=O)S1)CSP(=S)(OC)OC
Methiothepin	D008719	20229-30-5	Hyperpigmentation	MESH:D017495	4106	CN1CCN(CC1)C2CC3=CC=CC=C3SC4=C2C=C(C=C4)SC
Methotrexate	D008727	1959-05-02	Dermatitis	MESH:D003872	4112	CN(CC1=CN=C2C(=N1)C(=NC(=N2)N)N)C3=CC=C(C=C3)C(=O)NC(CCC(=O)O)C(=O)O
Methotrexate	D008727	1959-05-02	Hepatic Insufficiency	MESH:D048550	4112	CN(CC1=CN=C2C(=N1)C(=NC(=N2)N)N)C3=CC=C(C=C3)C(=O)NC(CCC(=O)O)C(=O)O
Methotrexate	D008727	1959-05-02	Hyperemia	MESH:D006940	4112	CN(CC1=CN=C2C(=N1)C(=NC(=N2)N)N)C3=CC=C(C=C3)C(=O)NC(CCC(=O)O)C(=O)O
Methotrexate	D008727	1959-05-02	Myositis	MESH:D009220	4112	CN(CC1=CN=C2C(=N1)C(=NC(=N2)N)N)C3=CC=C(C=C3)C(=O)NC(CCC(=O)O)C(=O)O
Methotrexate	D008727	1959-05-02	Splenic Diseases	MESH:D013158	4112	CN(CC1=CN=C2C(=N1)C(=NC(=N2)N)N)C3=CC=C(C=C3)C(=O)NC(CCC(=O)O)C(=O)O
methyl 2-cyano-3,12-dioxoolean-1,9-dien-28-oate	C445068		Bone Marrow Diseases	MESH:D001855	400769	C[C@@]12CC[C@]3(CCC(C[C@H]3[C@H]1C(=O)C=C4[C@]2(CC[C@@H]5[C@@]4(C=C(C(=O)C5(C)C)C#N)C)C)(C)C)C(=O)OC
methyl 2-cyano-3,12-dioxoolean-1,9-dien-28-oate	C445068		Leukopenia	MESH:D007970	400769	C[C@@]12CC[C@]3(CCC(C[C@H]3[C@H]1C(=O)C=C4[C@]2(CC[C@@H]5[C@@]4(C=C(C(=O)C5(C)C)C#N)C)C)(C)C)C(=O)OC
Methylene Blue	D008751	61-73-4	Ventricular Dysfunction, Left	MESH:D018487	6099	CN(C)C1=CC2=C(C=C1)N=C3C=CC(=[N+](C)C)C=C3S2.[Cl-]
methyl ferulate	C530806		Liver Cirrhosis	MESH:D008103	5357283	COC1=C(C=CC(=C1)/C=C/C(=O)OC)O
Methylprednisolone	D008775	83-43-2	Encephalomyelitis, Autoimmune, Experimental	MESH:D004681	6741	C[C@H]1C[C@H]2[C@@H]3CC[C@@]([C@]3(C[C@@H]([C@@H]2[C@@]4(C1=CC(=O)C=C4)C)O)C)(C(=O)CO)O
methysticin	C076881	495-85-2	Memory Disorders	MESH:D008569	229851	COC1=CC(=O)OC(C1)C=CC2=CC3=C(C=C2)OCO3
Midazolam	D008874	59467-70-8	Memory Disorders	MESH:D008569	4192	CC1=NC=C2N1C3=C(C=C(C=C3)Cl)C(=NC2)C4=CC=CC=C4F
midostaurin	C059539		Leukemia, Myeloid, Acute	MESH:D015470	9829523	C[C@@]12[C@@H]([C@@H](C[C@@H](O1)N3C4=CC=CC=C4C5=C6C(=C7C8=CC=CC=C8N2C7=C53)CNC6=O)N(C)C(=O)C9=CC=CC=C9)OC
midostaurin	C059539		Myeloproliferative Disorders	MESH:D009196	9829523	C[C@@]12[C@@H]([C@@H](C[C@@H](O1)N3C4=CC=CC=C4C5=C6C(=C7C8=CC=CC=C8N2C7=C53)CNC6=O)N(C)C(=O)C9=CC=CC=C9)OC
Mifepristone	D015735	84371-65-3	Fatty Liver	MESH:D005234	55245	CC#C[C@@]1(CC[C@@H]2[C@@]1(C[C@@H](C3=C4CCC(=O)C=C4CC[C@@H]23)C5=CC=C(C=C5)N(C)C)C)O
Mifepristone	D015735	84371-65-3	Hepatomegaly	MESH:D006529	55245	CC#C[C@@]1(CC[C@@H]2[C@@]1(C[C@@H](C3=C4CCC(=O)C=C4CC[C@@H]23)C5=CC=C(C=C5)N(C)C)C)O
Mifepristone	D015735	84371-65-3	Hypercholesterolemia	MESH:D006937	55245	CC#C[C@@]1(CC[C@@H]2[C@@]1(C[C@@H](C3=C4CCC(=O)C=C4CC[C@@H]23)C5=CC=C(C=C5)N(C)C)C)O
Mifepristone	D015735	84371-65-3	Infarction, Middle Cerebral Artery	MESH:D020244	55245	CC#C[C@@]1(CC[C@@H]2[C@@]1(C[C@@H](C3=C4CCC(=O)C=C4CC[C@@H]23)C5=CC=C(C=C5)N(C)C)C)O
Mifepristone	D015735	84371-65-3	Lymphopenia	MESH:D008231	55245	CC#C[C@@]1(CC[C@@H]2[C@@]1(C[C@@H](C3=C4CCC(=O)C=C4CC[C@@H]23)C5=CC=C(C=C5)N(C)C)C)O
Mifepristone	D015735	84371-65-3	Reperfusion Injury	MESH:D015427	55245	CC#C[C@@]1(CC[C@@H]2[C@@]1(C[C@@H](C3=C4CCC(=O)C=C4CC[C@@H]23)C5=CC=C(C=C5)N(C)C)C)O
MK-886	C060893	118414-82-7	Atherosclerosis	MESH:D050197	3651377	CC(C)C1=CC2=C(C=C1)N(C(=C2SC(C)(C)C)CC(C)(C)C(=O)O)CC3=CC=C(C=C3)Cl
MK-886	C060893	118414-82-7	Hypertension, Pulmonary	MESH:D006976	3651377	CC(C)C1=CC2=C(C=C1)N(C(=C2SC(C)(C)C)CC(C)(C)C(=O)O)CC3=CC=C(C=C3)Cl
MK-886	C060893	118414-82-7	Hypotension	MESH:D007022	3651377	CC(C)C1=CC2=C(C=C1)N(C(=C2SC(C)(C)C)CC(C)(C)C(=O)O)CC3=CC=C(C=C3)Cl
MK-886	C060893	118414-82-7	Lung Neoplasms	MESH:D008175	3651377	CC(C)C1=CC2=C(C=C1)N(C(=C2SC(C)(C)C)CC(C)(C)C(=O)O)CC3=CC=C(C=C3)Cl
MK-886	C060893	118414-82-7	Pancreatic Neoplasms	MESH:D010190	3651377	CC(C)C1=CC2=C(C=C1)N(C(=C2SC(C)(C)C)CC(C)(C)C(=O)O)CC3=CC=C(C=C3)Cl
MK-886	C060893	118414-82-7	Pruritus	MESH:D011537	3651377	CC(C)C1=CC2=C(C=C1)N(C(=C2SC(C)(C)C)CC(C)(C)C(=O)O)CC3=CC=C(C=C3)Cl
mofezolac	C054999	78967-07-4	Aberrant Crypt Foci	MESH:D058739	4237	COC1=CC=C(C=C1)C2=C(ON=C2C3=CC=C(C=C3)OC)CC(=O)O
mofezolac	C054999	78967-07-4	Carcinoma	MESH:D002277	4237	COC1=CC=C(C=C1)C2=C(ON=C2C3=CC=C(C=C3)OC)CC(=O)O
mofezolac	C054999	78967-07-4	Colonic Neoplasms	MESH:D003110	4237	COC1=CC=C(C=C1)C2=C(ON=C2C3=CC=C(C=C3)OC)CC(=O)O
mofezolac	C054999	78967-07-4	Pain	MESH:D010146	4237	COC1=CC=C(C=C1)C2=C(ON=C2C3=CC=C(C=C3)OC)CC(=O)O
montelukast	C093875	158966-92-8	Acute Kidney Injury	MESH:D058186	5281040	CC(C)(C1=CC=CC=C1CC[C@H](C2=CC=CC(=C2)/C=C/C3=NC4=C(C=CC(=C4)Cl)C=C3)SCC5(CC5)CC(=O)O)O
montelukast	C093875	158966-92-8	Cognition Disorders	MESH:D003072	5281040	CC(C)(C1=CC=CC=C1CC[C@H](C2=CC=CC(=C2)/C=C/C3=NC4=C(C=CC(=C4)Cl)C=C3)SCC5(CC5)CC(=O)O)O
montelukast	C093875	158966-92-8	Disease Models, Animal	MESH:D004195	5281040	CC(C)(C1=CC=CC=C1CC[C@H](C2=CC=CC(=C2)/C=C/C3=NC4=C(C=CC(=C4)Cl)C=C3)SCC5(CC5)CC(=O)O)O
montelukast	C093875	158966-92-8	Encephalomalacia	MESH:D004678	5281040	CC(C)(C1=CC=CC=C1CC[C@H](C2=CC=CC(=C2)/C=C/C3=NC4=C(C=CC(=C4)Cl)C=C3)SCC5(CC5)CC(=O)O)O
montelukast	C093875	158966-92-8	Gliosis	MESH:D005911	5281040	CC(C)(C1=CC=CC=C1CC[C@H](C2=CC=CC(=C2)/C=C/C3=NC4=C(C=CC(=C4)Cl)C=C3)SCC5(CC5)CC(=O)O)O
montelukast	C093875	158966-92-8	Nerve Degeneration	MESH:D009410	5281040	CC(C)(C1=CC=CC=C1CC[C@H](C2=CC=CC(=C2)/C=C/C3=NC4=C(C=CC(=C4)Cl)C=C3)SCC5(CC5)CC(=O)O)O
montelukast	C093875	158966-92-8	Pulmonary Fibrosis	MESH:D011658	5281040	CC(C)(C1=CC=CC=C1CC[C@H](C2=CC=CC(=C2)/C=C/C3=NC4=C(C=CC(=C4)Cl)C=C3)SCC5(CC5)CC(=O)O)O
morin	C008548	480-16-0	Oligospermia	MESH:D009845	5281670	C1=CC(=C(C=C1O)O)C2=C(C(=O)C3=C(C=C(C=C3O2)O)O)O
morusin	C057451	62596-29-6	Cell Transformation, Neoplastic	MESH:D002471	5281671	CC(=CCC1=C(OC2=C3C=CC(OC3=CC(=C2C1=O)O)(C)C)C4=C(C=C(C=C4)O)O)C
MSH Release-Inhibiting Hormone	D009075	9083-38-9	Hyperpigmentation	MESH:D017495	92910	CC(C)C[C@@H](C(=O)NCC(=O)N)NC(=O)[C@@H]1CCCN1
mururin A	C464947		Malaria	MESH:D008288	10366382	C1[C@@H]([C@H](OC2=C1C3=C4C(=CC(=O)O3)C5=CC(=C(C=C5OC4=C2)O)O)C6=CC(=C(C=C6)O)O)O
Mycophenolic Acid	D009173	24280-93-1	Albuminuria	MESH:D000419	446541	CC1=C(C(=C(C2=C1COC2=O)O)C/C=C(\C)/CCC(=O)O)OC
Mycophenolic Acid	D009173	24280-93-1	Anemia, Hemolytic, Autoimmune	MESH:D000744	446541	CC1=C(C(=C(C2=C1COC2=O)O)C/C=C(\C)/CCC(=O)O)OC
Mycophenolic Acid	D009173	24280-93-1	Anti-Neutrophil Cytoplasmic Antibody-Associated Vasculitis	MESH:D056648	446541	CC1=C(C(=C(C2=C1COC2=O)O)C/C=C(\C)/CCC(=O)O)OC
Mycophenolic Acid	D009173	24280-93-1	Arteriosclerosis	MESH:D001161	446541	CC1=C(C(=C(C2=C1COC2=O)O)C/C=C(\C)/CCC(=O)O)OC
Mycophenolic Acid	D009173	24280-93-1	Autoimmune Diseases	MESH:D001327	446541	CC1=C(C(=C(C2=C1COC2=O)O)C/C=C(\C)/CCC(=O)O)OC
Mycophenolic Acid	D009173	24280-93-1	Autoimmune Lymphoproliferative Syndrome	MESH:D056735	446541	CC1=C(C(=C(C2=C1COC2=O)O)C/C=C(\C)/CCC(=O)O)OC
Mycophenolic Acid	D009173	24280-93-1	Glomerulonephritis	MESH:D005921	446541	CC1=C(C(=C(C2=C1COC2=O)O)C/C=C(\C)/CCC(=O)O)OC
Mycophenolic Acid	D009173	24280-93-1	Hematologic Diseases	MESH:D006402	446541	CC1=C(C(=C(C2=C1COC2=O)O)C/C=C(\C)/CCC(=O)O)OC
Mycophenolic Acid	D009173	24280-93-1	Hepatitis, Autoimmune	MESH:D019693	446541	CC1=C(C(=C(C2=C1COC2=O)O)C/C=C(\C)/CCC(=O)O)OC
Mycophenolic Acid	D009173	24280-93-1	Hypertension	MESH:D006973	446541	CC1=C(C(=C(C2=C1COC2=O)O)C/C=C(\C)/CCC(=O)O)OC
Mycophenolic Acid	D009173	24280-93-1	Inflammation	MESH:D007249	446541	CC1=C(C(=C(C2=C1COC2=O)O)C/C=C(\C)/CCC(=O)O)OC
Mycophenolic Acid	D009173	24280-93-1	Kidney Diseases	MESH:D007674	446541	CC1=C(C(=C(C2=C1COC2=O)O)C/C=C(\C)/CCC(=O)O)OC
Mycophenolic Acid	D009173	24280-93-1	Lupus Erythematosus, Systemic	MESH:D008180	446541	CC1=C(C(=C(C2=C1COC2=O)O)C/C=C(\C)/CCC(=O)O)OC
Mycophenolic Acid	D009173	24280-93-1	Lupus Nephritis	MESH:D008181	446541	CC1=C(C(=C(C2=C1COC2=O)O)C/C=C(\C)/CCC(=O)O)OC
Mycophenolic Acid	D009173	24280-93-1	Myasthenia Gravis	MESH:D009157	446541	CC1=C(C(=C(C2=C1COC2=O)O)C/C=C(\C)/CCC(=O)O)OC
Mycophenolic Acid	D009173	24280-93-1	Myelodysplastic Syndromes	MESH:D009190	446541	CC1=C(C(=C(C2=C1COC2=O)O)C/C=C(\C)/CCC(=O)O)OC
Mycophenolic Acid	D009173	24280-93-1	Nephritis	MESH:D009393	446541	CC1=C(C(=C(C2=C1COC2=O)O)C/C=C(\C)/CCC(=O)O)OC
Mycophenolic Acid	D009173	24280-93-1	Nephrotic Syndrome	MESH:D009404	446541	CC1=C(C(=C(C2=C1COC2=O)O)C/C=C(\C)/CCC(=O)O)OC
Mycophenolic Acid	D009173	24280-93-1	Nose Diseases	MESH:D009668	446541	CC1=C(C(=C(C2=C1COC2=O)O)C/C=C(\C)/CCC(=O)O)OC
Mycophenolic Acid	D009173	24280-93-1	Pemphigoid, Bullous	MESH:D010391	446541	CC1=C(C(=C(C2=C1COC2=O)O)C/C=C(\C)/CCC(=O)O)OC
Mycophenolic Acid	D009173	24280-93-1	Pemphigus	MESH:D010392	446541	CC1=C(C(=C(C2=C1COC2=O)O)C/C=C(\C)/CCC(=O)O)OC
Mycophenolic Acid	D009173	24280-93-1	Polymyositis	MESH:D017285	446541	CC1=C(C(=C(C2=C1COC2=O)O)C/C=C(\C)/CCC(=O)O)OC
Mycophenolic Acid	D009173	24280-93-1	Postoperative Complications	MESH:D011183	446541	CC1=C(C(=C(C2=C1COC2=O)O)C/C=C(\C)/CCC(=O)O)OC
Mycophenolic Acid	D009173	24280-93-1	Psoriasis	MESH:D011565	446541	CC1=C(C(=C(C2=C1COC2=O)O)C/C=C(\C)/CCC(=O)O)OC
Mycophenolic Acid	D009173	24280-93-1	Uveomeningoencephalitic Syndrome	MESH:D014607	446541	CC1=C(C(=C(C2=C1COC2=O)O)C/C=C(\C)/CCC(=O)O)OC
Mycophenolic Acid	D009173	24280-93-1	Vasculitis, Leukocytoclastic, Cutaneous	MESH:D018366	446541	CC1=C(C(=C(C2=C1COC2=O)O)C/C=C(\C)/CCC(=O)O)OC
myrtenol	C534317		Pain	MESH:D010146	10582	CC1(C2CC=C(C1C2)CO)C
N-(1-(3,4-difluorobenzyl)piperidin-4-yl)-6-(trifluoromethyl)pyridazin-3-amine	C576398		Schizophrenia	MESH:D012559	16058752	C1CN(CCC1NC2=NN=C(C=C2)C(F)(F)F)CC3=CC(=C(C=C3)F)F
N-(2-(4-bromocinnamylamino)ethyl)-5-isoquinolinesulfonamide	C063509	127243-85-0	Hyperpigmentation	MESH:D017495	449241	C1=CC2=C(C=CN=C2)C(=C1)S(=O)(=O)NCCNC/C=C/C3=CC=C(C=C3)Br
N2,N4-dibenzylquinazoline-2,4-diamine	C558357		Carcinoma, Non-Small-Cell Lung	MESH:D002289	676352	C1=CC=C(C=C1)CNC2=NC(=NC3=CC=CC=C32)NCC4=CC=CC=C4
nalmefene	C038981	55096-26-9	Binge-Eating Disorder	MESH:D056912	5284594	C=C1CC[C@]2([C@H]3CC4=C5[C@]2([C@H]1OC5=C(C=C4)O)CCN3CC6CC6)O
Naproxen	D009288	22204-53-1	Blister	MESH:D001768	1302	CC(C1=CC2=C(C=C1)C=C(C=C2)OC)C(=O)O
Naproxen	D009288	22204-53-1	Dermatitis, Irritant	MESH:D017453	1302	CC(C1=CC2=C(C=C1)C=C(C=C2)OC)C(=O)O
naringenin	C005273	480-41-1	Insulin Resistance	MESH:D007333	932	C1C(OC2=CC(=CC(=C2C1=O)O)O)C3=CC=C(C=C3)O
naringin	C005274	10236-47-2	Femur Head Necrosis	MESH:D005271	442428	C[C@H]1[C@@H]([C@H]([C@H]([C@@H](O1)O[C@@H]2[C@H]([C@@H]([C@H](O[C@H]2OC3=CC(=C4C(=O)C[C@H](OC4=C3)C5=CC=C(C=C5)O)O)CO)O)O)O)O)O
naringin	C005274	10236-47-2	Nerve Degeneration	MESH:D009410	442428	C[C@H]1[C@@H]([C@H]([C@H]([C@@H](O1)O[C@@H]2[C@H]([C@@H]([C@H](O[C@H]2OC3=CC(=C4C(=O)C[C@H](OC4=C3)C5=CC=C(C=C5)O)O)CO)O)O)O)O)O
Nebivolol	D000068577		Fibrous Dysplasia of Bone	MESH:D005357	71301	C1CC2=C(C=CC(=C2)F)OC1C(CNCC(C3CCC4=C(O3)C=CC(=C4)F)O)O
Nebivolol	D000068577		Osteoporosis	MESH:D010024	71301	C1CC2=C(C=CC(=C2)F)OC1C(CNCC(C3CCC4=C(O3)C=CC(=C4)F)O)O
Nelfinavir	D019888	159989-64-7	Pulmonary Fibrosis	MESH:D011658	64142	CC1=C(C=CC=C1O)C(=O)N[C@@H](CSC2=CC=CC=C2)[C@@H](CN3C[C@H]4CCCC[C@H]4C[C@H]3C(=O)NC(C)(C)C)O.CS(=O)(=O)O
Nelfinavir	D019888	159989-64-7	Scleroderma, Systemic	MESH:D012595	64142	CC1=C(C=CC=C1O)C(=O)N[C@@H](CSC2=CC=CC=C2)[C@@H](CN3C[C@H]4CCCC[C@H]4C[C@H]3C(=O)NC(C)(C)C)O.CS(=O)(=O)O
Neostigmine	D009388	59-99-4	Blister	MESH:D001768	4456	CN(C)C(=O)OC1=CC=CC(=C1)[N+](C)(C)C
Neostigmine	D009388	59-99-4	Dermatitis, Irritant	MESH:D017453	4456	CN(C)C(=O)OC1=CC=CC(=C1)[N+](C)(C)C
Niclosamide	D009534	50-65-7	Albuminuria	MESH:D000419	4477	C1=CC(=C(C=C1[N+](=O)[O-])Cl)NC(=O)C2=C(C=CC(=C2)Cl)O
Niclosamide	D009534	50-65-7	Bone Resorption	MESH:D001862	4477	C1=CC(=C(C=C1[N+](=O)[O-])Cl)NC(=O)C2=C(C=CC(=C2)Cl)O
Niclosamide	D009534	50-65-7	Carcinoma, Hepatocellular	MESH:D006528	4477	C1=CC(=C(C=C1[N+](=O)[O-])Cl)NC(=O)C2=C(C=CC(=C2)Cl)O
Niclosamide	D009534	50-65-7	Colorectal Neoplasms	MESH:D015179	4477	C1=CC(=C(C=C1[N+](=O)[O-])Cl)NC(=O)C2=C(C=CC(=C2)Cl)O
Niclosamide	D009534	50-65-7	Dermatitis, Contact	MESH:D003877	4477	C1=CC(=C(C=C1[N+](=O)[O-])Cl)NC(=O)C2=C(C=CC(=C2)Cl)O
Niclosamide	D009534	50-65-7	Leukemia, Myeloid	MESH:D007951	4477	C1=CC(=C(C=C1[N+](=O)[O-])Cl)NC(=O)C2=C(C=CC(=C2)Cl)O
Niclosamide	D009534	50-65-7	Neoplasms, Experimental	MESH:D009374	4477	C1=CC(=C(C=C1[N+](=O)[O-])Cl)NC(=O)C2=C(C=CC(=C2)Cl)O
Niclosamide	D009534	50-65-7	Nephrosclerosis	MESH:D009400	4477	C1=CC(=C(C=C1[N+](=O)[O-])Cl)NC(=O)C2=C(C=CC(=C2)Cl)O
Niclosamide	D009534	50-65-7	Ovarian Neoplasms	MESH:D010051	4477	C1=CC(=C(C=C1[N+](=O)[O-])Cl)NC(=O)C2=C(C=CC(=C2)Cl)O
Niclosamide	D009534	50-65-7	Ureteral Obstruction	MESH:D014517	4477	C1=CC(=C(C=C1[N+](=O)[O-])Cl)NC(=O)C2=C(C=CC(=C2)Cl)O
Nicotinamide Mononucleotide	D009537	1094-61-7	Bone Resorption	MESH:D001862	14180	C1=CC(=C[N+](=C1)[C@H]2[C@@H]([C@@H]([C@H](O2)COP(=O)(O)[O-])O)O)C(=O)N
Nicotinamide Mononucleotide	D009537	1094-61-7	Inflammation	MESH:D007249	14180	C1=CC(=C[N+](=C1)[C@H]2[C@@H]([C@@H]([C@H](O2)COP(=O)(O)[O-])O)O)C(=O)N
Nicotine	D009538		Coxsackievirus Infections	MESH:D003384	89594	CN1CCC[C@H]1C2=CN=CC=C2
Nicotine	D009538		Myocarditis	MESH:D009205	89594	CN1CCC[C@H]1C2=CN=CC=C2
Nifedipine	D009543	21829-25-4	Cocaine-Related Disorders	MESH:D019970	4485	CC1=C(C(C(=C(N1)C)C(=O)OC)C2=CC=CC=C2[N+](=O)[O-])C(=O)OC
nifuroxazide	C013150	965-52-6	Albuminuria	MESH:D000419	5337997	C1=CC(=CC=C1C(=O)N/N=C/C2=CC=C(O2)[N+](=O)[O-])O
nifuroxazide	C013150	965-52-6	Fibrosis	MESH:D005355	5337997	C1=CC(=CC=C1C(=O)N/N=C/C2=CC=C(O2)[N+](=O)[O-])O
Nifurtimox	D009547	23256-30-6	Chagas Disease	MESH:D014355	6842999	CC1CS(=O)(=O)CCN1/N=C/C2=CC=C(O2)[N+](=O)[O-]
nimbolide	C042198	25990-37-8	Liver Neoplasms, Experimental	MESH:D008114	100017	CC1=C2C(CC1C3=COC=C3)OC4C2(C(C5(C6C4OC(=O)C6(C=CC5=O)C)C)CC(=O)OC)C
nitidine	C013615	6872-57-7	Liver Neoplasms	MESH:D008113	4501	C[N+]1=CC2=CC(=C(C=C2C3=C1C4=CC5=C(C=C4C=C3)OCO5)OC)OC
N-methylisoindigotin	C047330	97207-47-1	Leukemia, Myelogenous, Chronic, BCR-ABL Positive	MESH:D015464	5479433	CN1C2=CC=CC=C2/C(=C\3/C4=CC=CC=C4NC3=O)/C1=O
N,N-diphenyl-4-methoxybenzamidine	C443260		Leishmaniasis	MESH:D007896	467231	COC1=CC=C(C=C1)C(=NC2=CC=CC=C2)NC3=CC=CC=C3
N,N-diphenyl-4-methoxybenzamidine	C443260		Trypanosomiasis	MESH:D014352	467231	COC1=CC=C(C=C1)C(=NC2=CC=CC=C2)NC3=CC=CC=C3
nothofagin	C528728		Extravasation of Diagnostic and Therapeutic Materials	MESH:D005119	21722188	C1=CC(=CC=C1CCC(=O)C2=C(C(=C(C=C2O)O)[C@H]3[C@@H]([C@H]([C@@H]([C@H](O3)CO)O)O)O)O)O
nothofagin	C528728		Lung Injury	MESH:D055370	21722188	C1=CC(=CC=C1CCC(=O)C2=C(C(=C(C=C2O)O)[C@H]3[C@@H]([C@H]([C@@H]([C@H](O3)CO)O)O)O)O)O
NSC 23766	C487513		Ventricular Dysfunction, Left	MESH:D018487	409805	CCN(CC)CCCC(C)NC1=NC(=CC(=N1)NC2=CC3=C(C=C2)N=C(C=C3N)C)C
obeticholic acid	C464660		Albuminuria	MESH:D000419	447715	CC[C@@H]1[C@@H]2C[C@@H](CC[C@@]2([C@H]3CC[C@]4([C@H]([C@@H]3[C@@H]1O)CC[C@@H]4[C@H](C)CCC(=O)O)C)C)O
obeticholic acid	C464660		Cholestasis	MESH:D002779	447715	CC[C@@H]1[C@@H]2C[C@@H](CC[C@@]2([C@H]3CC[C@]4([C@H]([C@@H]3[C@@H]1O)CC[C@@H]4[C@H](C)CCC(=O)O)C)C)O
obeticholic acid	C464660		Colitis	MESH:D003092	447715	CC[C@@H]1[C@@H]2C[C@@H](CC[C@@]2([C@H]3CC[C@]4([C@H]([C@@H]3[C@@H]1O)CC[C@@H]4[C@H](C)CCC(=O)O)C)C)O
obeticholic acid	C464660		Fatty Liver	MESH:D005234	447715	CC[C@@H]1[C@@H]2C[C@@H](CC[C@@]2([C@H]3CC[C@]4([C@H]([C@@H]3[C@@H]1O)CC[C@@H]4[C@H](C)CCC(=O)O)C)C)O
obeticholic acid	C464660		Fibrosis	MESH:D005355	447715	CC[C@@H]1[C@@H]2C[C@@H](CC[C@@]2([C@H]3CC[C@]4([C@H]([C@@H]3[C@@H]1O)CC[C@@H]4[C@H](C)CCC(=O)O)C)C)O
obeticholic acid	C464660		Glomerulosclerosis, Focal Segmental	MESH:D005923	447715	CC[C@@H]1[C@@H]2C[C@@H](CC[C@@]2([C@H]3CC[C@]4([C@H]([C@@H]3[C@@H]1O)CC[C@@H]4[C@H](C)CCC(=O)O)C)C)O
obeticholic acid	C464660		Hemorrhage	MESH:D006470	447715	CC[C@@H]1[C@@H]2C[C@@H](CC[C@@]2([C@H]3CC[C@]4([C@H]([C@@H]3[C@@H]1O)CC[C@@H]4[C@H](C)CCC(=O)O)C)C)O
obeticholic acid	C464660		Hepatitis, Animal	MESH:D006520	447715	CC[C@@H]1[C@@H]2C[C@@H](CC[C@@]2([C@H]3CC[C@]4([C@H]([C@@H]3[C@@H]1O)CC[C@@H]4[C@H](C)CCC(=O)O)C)C)O
obeticholic acid	C464660		Hepatomegaly	MESH:D006529	447715	CC[C@@H]1[C@@H]2C[C@@H](CC[C@@]2([C@H]3CC[C@]4([C@H]([C@@H]3[C@@H]1O)CC[C@@H]4[C@H](C)CCC(=O)O)C)C)O
obeticholic acid	C464660		Inflammation	MESH:D007249	447715	CC[C@@H]1[C@@H]2C[C@@H](CC[C@@]2([C@H]3CC[C@]4([C@H]([C@@H]3[C@@H]1O)CC[C@@H]4[C@H](C)CCC(=O)O)C)C)O
obeticholic acid	C464660		Liver Cirrhosis	MESH:D008103	447715	CC[C@@H]1[C@@H]2C[C@@H](CC[C@@]2([C@H]3CC[C@]4([C@H]([C@@H]3[C@@H]1O)CC[C@@H]4[C@H](C)CCC(=O)O)C)C)O
obeticholic acid	C464660		Liver Cirrhosis, Experimental	MESH:D008106	447715	CC[C@@H]1[C@@H]2C[C@@H](CC[C@@]2([C@H]3CC[C@]4([C@H]([C@@H]3[C@@H]1O)CC[C@@H]4[C@H](C)CCC(=O)O)C)C)O
obeticholic acid	C464660		Massive Hepatic Necrosis	MESH:D047508	447715	CC[C@@H]1[C@@H]2C[C@@H](CC[C@@]2([C@H]3CC[C@]4([C@H]([C@@H]3[C@@H]1O)CC[C@@H]4[C@H](C)CCC(=O)O)C)C)O
obeticholic acid	C464660		Necrosis	MESH:D009336	447715	CC[C@@H]1[C@@H]2C[C@@H](CC[C@@]2([C@H]3CC[C@]4([C@H]([C@@H]3[C@@H]1O)CC[C@@H]4[C@H](C)CCC(=O)O)C)C)O
obeticholic acid	C464660		Renal Insufficiency	MESH:D051437	447715	CC[C@@H]1[C@@H]2C[C@@H](CC[C@@]2([C@H]3CC[C@]4([C@H]([C@@H]3[C@@H]1O)CC[C@@H]4[C@H](C)CCC(=O)O)C)C)O
obeticholic acid	C464660		Ulcer	MESH:D014456	447715	CC[C@@H]1[C@@H]2C[C@@H](CC[C@@]2([C@H]3CC[C@]4([C@H]([C@@H]3[C@@H]1O)CC[C@@H]4[C@H](C)CCC(=O)O)C)C)O
Obidoxime Chloride	D009768	114-90-9	Seizures	MESH:D012640	5359290	C1=CN(C=CC1=C[NH+]=O)COCN2C=CC(=C[NH+]=O)C=C2.[Cl-].[Cl-]
oleandrin	C021065	465-16-7	Gastroenteritis, Transmissible, of Swine	MESH:D005761	11541511	C[C@H]1[C@@H]([C@H](C[C@@H](O1)O[C@H]2CC[C@]3([C@@H](C2)CC[C@@H]4[C@@H]3CC[C@]5([C@@]4(C[C@@H]([C@@H]5C6=CC(=O)OC6)OC(=O)C)O)C)C)OC)O
oleuropein	C002769	32619-42-4	Cardiomegaly	MESH:D006332	3789874	CC=C1C(C(=COC1OC2C(C(C(C(O2)CO)O)O)O)C(=O)OC)CC(=O)OCCC3=CC(=C(C=C3)O)O
oleuropein	C002769	32619-42-4	Hypertension	MESH:D006973	3789874	CC=C1C(C(=COC1OC2C(C(C(C(O2)CO)O)O)O)C(=O)OC)CC(=O)OCCC3=CC(=C(C=C3)O)O
Olmesartan Medoxomil	D000068557		Colitis, Ulcerative	MESH:D003093	130881	CCCC1=NC(=C(N1CC2=CC=C(C=C2)C3=CC=CC=C3C4=NNN=N4)C(=O)OCC5=C(OC(=O)O5)C)C(C)(C)O
Olmesartan Medoxomil	D000068557		Hemorrhage	MESH:D006470	130881	CCCC1=NC(=C(N1CC2=CC=C(C=C2)C3=CC=CC=C3C4=NNN=N4)C(=O)OCC5=C(OC(=O)O5)C)C(C)(C)O
Olmesartan Medoxomil	D000068557		Pulmonary Fibrosis	MESH:D011658	130881	CCCC1=NC(=C(N1CC2=CC=C(C=C2)C3=CC=CC=C3C4=NNN=N4)C(=O)OCC5=C(OC(=O)O5)C)C(C)(C)O
omadacycline	C000591640		Anthrax	MESH:D000881	54697325	CC(C)(C)CNCC1=CC(=C2C[C@H]3C[C@H]4[C@@H](C(=O)C(=C([C@]4(C(=O)C3=C(C2=C1O)O)O)O)C(=O)N)N(C)C)N(C)C
omadacycline	C000591640		Bacteroides Infections	MESH:D001442	54697325	CC(C)(C)CNCC1=CC(=C2C[C@H]3C[C@H]4[C@@H](C(=O)C(=C([C@]4(C(=O)C3=C(C2=C1O)O)O)O)C(=O)N)N(C)C)N(C)C
omadacycline	C000591640		Clostridium Infections	MESH:D003015	54697325	CC(C)(C)CNCC1=CC(=C2C[C@H]3C[C@H]4[C@@H](C(=O)C(=C([C@]4(C(=O)C3=C(C2=C1O)O)O)O)C(=O)N)N(C)C)N(C)C
omadacycline	C000591640		Community-Acquired Infections	MESH:D017714	54697325	CC(C)(C)CNCC1=CC(=C2C[C@H]3C[C@H]4[C@@H](C(=O)C(=C([C@]4(C(=O)C3=C(C2=C1O)O)O)O)C(=O)N)N(C)C)N(C)C
omadacycline	C000591640		Escherichia coli Infections	MESH:D004927	54697325	CC(C)(C)CNCC1=CC(=C2C[C@H]3C[C@H]4[C@@H](C(=O)C(=C([C@]4(C(=O)C3=C(C2=C1O)O)O)O)C(=O)N)N(C)C)N(C)C
omadacycline	C000591640		Haemophilus Infections	MESH:D006192	54697325	CC(C)(C)CNCC1=CC(=C2C[C@H]3C[C@H]4[C@@H](C(=O)C(=C([C@]4(C(=O)C3=C(C2=C1O)O)O)O)C(=O)N)N(C)C)N(C)C
omadacycline	C000591640		Klebsiella Infections	MESH:D007710	54697325	CC(C)(C)CNCC1=CC(=C2C[C@H]3C[C@H]4[C@@H](C(=O)C(=C([C@]4(C(=O)C3=C(C2=C1O)O)O)O)C(=O)N)N(C)C)N(C)C
omadacycline	C000591640		Moraxellaceae Infections	MESH:D045828	54697325	CC(C)(C)CNCC1=CC(=C2C[C@H]3C[C@H]4[C@@H](C(=O)C(=C([C@]4(C(=O)C3=C(C2=C1O)O)O)O)C(=O)N)N(C)C)N(C)C
omadacycline	C000591640		Plague	MESH:D010930	54697325	CC(C)(C)CNCC1=CC(=C2C[C@H]3C[C@H]4[C@@H](C(=O)C(=C([C@]4(C(=O)C3=C(C2=C1O)O)O)O)C(=O)N)N(C)C)N(C)C
omadacycline	C000591640		Pneumococcal Infections	MESH:D011008	54697325	CC(C)(C)CNCC1=CC(=C2C[C@H]3C[C@H]4[C@@H](C(=O)C(=C([C@]4(C(=O)C3=C(C2=C1O)O)O)O)C(=O)N)N(C)C)N(C)C
omadacycline	C000591640		Pneumonia, Bacterial	MESH:D018410	54697325	CC(C)(C)CNCC1=CC(=C2C[C@H]3C[C@H]4[C@@H](C(=O)C(=C([C@]4(C(=O)C3=C(C2=C1O)O)O)O)C(=O)N)N(C)C)N(C)C
omadacycline	C000591640		Pneumonia, Pneumococcal	MESH:D011018	54697325	CC(C)(C)CNCC1=CC(=C2C[C@H]3C[C@H]4[C@@H](C(=O)C(=C([C@]4(C(=O)C3=C(C2=C1O)O)O)O)C(=O)N)N(C)C)N(C)C
omadacycline	C000591640		Pneumonia, Staphylococcal	MESH:D011023	54697325	CC(C)(C)CNCC1=CC(=C2C[C@H]3C[C@H]4[C@@H](C(=O)C(=C([C@]4(C(=O)C3=C(C2=C1O)O)O)O)C(=O)N)N(C)C)N(C)C
omadacycline	C000591640		Soft Tissue Infections	MESH:D018461	54697325	CC(C)(C)CNCC1=CC(=C2C[C@H]3C[C@H]4[C@@H](C(=O)C(=C([C@]4(C(=O)C3=C(C2=C1O)O)O)O)C(=O)N)N(C)C)N(C)C
omadacycline	C000591640		Staphylococcal Infections	MESH:D013203	54697325	CC(C)(C)CNCC1=CC(=C2C[C@H]3C[C@H]4[C@@H](C(=O)C(=C([C@]4(C(=O)C3=C(C2=C1O)O)O)O)C(=O)N)N(C)C)N(C)C
omadacycline	C000591640		Staphylococcal Skin Infections	MESH:D013207	54697325	CC(C)(C)CNCC1=CC(=C2C[C@H]3C[C@H]4[C@@H](C(=O)C(=C([C@]4(C(=O)C3=C(C2=C1O)O)O)O)C(=O)N)N(C)C)N(C)C
omadacycline	C000591640		Urinary Tract Infections	MESH:D014552	54697325	CC(C)(C)CNCC1=CC(=C2C[C@H]3C[C@H]4[C@@H](C(=O)C(=C([C@]4(C(=O)C3=C(C2=C1O)O)O)O)C(=O)N)N(C)C)N(C)C
Omeprazole	D009853	73590-58-6	Kidney Diseases	MESH:D007674	4594	CC1=CN=C(C(=C1OC)C)CS(=O)C2=NC3=C(N2)C=C(C=C3)OC
ONO 1301	C105488	176391-41-6	Hemorrhage	MESH:D006470	5311246	C1CC2=C(C=CC=C2OCC(=O)O)C(=C1)CCON=C(C3=CC=CC=C3)C4=CN=CC=C4
Oseltamivir	D053139		Orthomyxoviridae Infections	MESH:D009976	65028	CCC(CC)O[C@@H]1C=C(C[C@@H]([C@H]1NC(=O)C)N)C(=O)OCC
Ouabain	D010042	630-60-4	Gastroenteritis, Transmissible, of Swine	MESH:D005761	22624	CC1[C@@H](C(C([C@H](O1)O[C@H]2C[C@H]([C@@]3(C4[C@@H](C[C@@]5([C@H](CC[C@@]5(C4CC[C@@]3(C2)O)O)C6=CC(=O)OC6)C)O)CO)O)O)O)O
Ouabain	D010042	630-60-4	Neoplasm Invasiveness	MESH:D009361	22624	CC1[C@@H](C(C([C@H](O1)O[C@H]2C[C@H]([C@@]3(C4[C@@H](C[C@@]5([C@H](CC[C@@]5(C4CC[C@@]3(C2)O)O)C6=CC(=O)OC6)C)O)CO)O)O)O)O
Oxygen	D010100	7782-44-7	Hypertension, Pulmonary	MESH:D006976	977	O=O
Oxygen	D010100	7782-44-7	Pulmonary Fibrosis	MESH:D011658	977	O=O
oxymatrine	C037573	16837-52-8	Psoriasis	MESH:D011565	114850	C1C[C@@H]2[C@H]3CCC[N+]4([C@H]3[C@@H](CCC4)CN2C(=O)C1)[O-]
Oxypurinol	D010117	2465-59-0	Arthritis	MESH:D001168	4644	C1=C2C(=NC(=O)NC2=O)NN1
Oxypurinol	D010117	2465-59-0	Gout	MESH:D006073	4644	C1=C2C(=NC(=O)NC2=O)NN1
Oxypurinol	D010117	2465-59-0	Hyperuricemia	MESH:D033461	4644	C1=C2C(=NC(=O)NC2=O)NN1
paeonol	C013638	552-41-0	Heart Injuries	MESH:D006335	11092	CC(=O)C1=C(C=C(C=C1)OC)O
paeonol	C013638	552-41-0	Ventricular Remodeling	MESH:D020257	11092	CC(=O)C1=C(C=C(C=C1)OC)O
palbociclib	C500026		Leukemia, Myeloid, Acute	MESH:D015470	5330286	CC1=C(C(=O)N(C2=NC(=NC=C12)NC3=NC=C(C=C3)N4CCNCC4)C5CCCC5)C(=O)C
palbociclib	C500026		Urinary Bladder Neoplasms	MESH:D001749	5330286	CC1=C(C(=O)N(C2=NC(=NC=C12)NC3=NC=C(C=C3)N4CCNCC4)C5CCCC5)C(=O)C
Parathion	D010278	56-38-2	Amnesia	MESH:D000647	991	CCOP(=S)(OCC)OC1=CC=C(C=C1)[N+](=O)[O-]
PD 173074	C115711		Carcinoma, Non-Small-Cell Lung	MESH:D002289	1401	CCN(CC)CCCCNC1=NC2=NC(=C(C=C2C=N1)C3=CC(=CC(=C3)OC)OC)NC(=O)NC(C)(C)C
PD 173074	C115711		Carcinoma, Squamous Cell	MESH:D002294	1401	CCN(CC)CCCCNC1=NC2=NC(=C(C=C2C=N1)C3=CC(=CC(=C3)OC)OC)NC(=O)NC(C)(C)C
PD 173074	C115711		Neoplasms, Experimental	MESH:D009374	1401	CCN(CC)CCCCNC1=NC2=NC(=C(C=C2C=N1)C3=CC(=CC(=C3)OC)OC)NC(=O)NC(C)(C)C
pelargonidin	C066957	7690-51-9	Endotoxemia	MESH:D019446	67249	C1=CC(=CC=C1C2=C(C=C3C(=CC(=CC3=[O+]2)O)O)O)O.[Cl-]
pelargonidin	C066957	7690-51-9	Lung Injury	MESH:D055370	67249	C1=CC(=CC=C1C2=C(C=C3C(=CC(=CC3=[O+]2)O)O)O)O.[Cl-]
Penicillamine	D010396	52-67-5	Hemolysis	MESH:D006461	5852	CC(C)([C@H](C(=O)O)N)S
peonidin 3-glucoside	C480521		Chromosome Breakage	MESH:D019457	443654	COC1=C(C=CC(=C1)C2=C(C=C3C(=CC(=CC3=[O+]2)O)O)O[C@H]4[C@@H]([C@H]([C@@H]([C@H](O4)CO)O)O)O)O
perfluorooctanoic acid	C023036	335-67-1	Liver Cirrhosis	MESH:D008103	9554	C(=O)(C(C(C(C(C(C(C(F)(F)F)(F)F)(F)F)(F)F)(F)F)(F)F)(F)F)O
perillyl alcohol	C032208	536-59-4	Breast Neoplasms	MESH:D001943	10819	CC(=C)C1CCC(=CC1)CO
perillyl alcohol	C032208	536-59-4	Colonic Neoplasms	MESH:D003110	10819	CC(=C)C1CCC(=CC1)CO
perillyl alcohol	C032208	536-59-4	Hyperplasia	MESH:D006965	10819	CC(=C)C1CCC(=CC1)CO
perillyl alcohol	C032208	536-59-4	Liver Neoplasms	MESH:D008113	10819	CC(=C)C1CCC(=CC1)CO
perillyl alcohol	C032208	536-59-4	Mammary Neoplasms, Animal	MESH:D015674	10819	CC(=C)C1CCC(=CC1)CO
perillyl alcohol	C032208	536-59-4	Memory Disorders	MESH:D008569	10819	CC(=C)C1CCC(=CC1)CO
perillyl alcohol	C032208	536-59-4	Neoplasms, Mesothelial	MESH:D018301	10819	CC(=C)C1CCC(=CC1)CO
perillyl alcohol	C032208	536-59-4	Pancreatic Neoplasms	MESH:D010190	10819	CC(=C)C1CCC(=CC1)CO
perillyl alcohol	C032208	536-59-4	Prostatic Neoplasms	MESH:D011471	10819	CC(=C)C1CCC(=CC1)CO
perillyl alcohol	C032208	536-59-4	Skin Neoplasms	MESH:D012878	10819	CC(=C)C1CCC(=CC1)CO
Permethrin	D026023	52645-53-1	Flea Infestations	MESH:D058267	40159	CC1([C@H]([C@@H]1C(=O)OCC2=CC(=CC=C2)OC3=CC=CC=C3)C=C(Cl)Cl)C
PF-06687252	C000603674		Cocaine-Related Disorders	MESH:D019970	78243717	C1[C@@H]2CN([C@H]1CN2C3=CC=CC=N3)/C=C/C(=O)C4=CC=CC=C4O
Phenobarbital	D010634	1950-06-06	Tremor	MESH:D014202	4763	CCC1(C(=O)NC(=O)NC1=O)C2=CC=CC=C2
Phenylmethylsulfonyl Fluoride	D010664	329-98-6	Lameness, Animal	MESH:D007794	4784	C1=CC=C(C=C1)CS(=O)(=O)F
phenyl-N-tert-butylnitrone	C029217	3376-24-7	Hearing Disorders	MESH:D006311	4390	CC(C)(C)[N+](=CC1=CC=CC=C1)[O-]
phytochlorin	C062985	19660-77-6	Adenocarcinoma	MESH:D000230	5479494	CCC1=C2C=C3C(=C(C(=N3)C(=C4[C@H]([C@@H](C(=N4)C=C5C(=C(C(=CC(=C1C)N2)N5)C=C)C)C)CCC(=O)O)CC(=O)O)C(=O)O)C
phytochlorin	C062985	19660-77-6	Breast Neoplasms	MESH:D001943	5479494	CCC1=C2C=C3C(=C(C(=N3)C(=C4[C@H]([C@@H](C(=N4)C=C5C(=C(C(=CC(=C1C)N2)N5)C=C)C)C)CCC(=O)O)CC(=O)O)C(=O)O)C
Phytol	D010836	150-86-7	Lung Neoplasms	MESH:D008175	9018	C[C@@H](CCC[C@@H](C)CCCC(=CCO)C)CCCC(C)C
Picrotoxin	D010852	124-87-8	Tremor	MESH:D014202	31304	CC(=C)[C@@H]1C2[C@@H]3[C@@]4([C@](C1C(=O)O2)(CC5[C@]4(O5)C(=O)O3)O)C.C[C@@]12[C@H]3C4[C@H](C([C@@]1(C[C@@H]5[C@]2(O5)C(=O)O3)O)C(=O)O4)C(C)(C)O
pimagedine	C004479	79-17-4	Disease Models, Animal	MESH:D004195	2146	C(=NN)(N)N
pimagedine	C004479	79-17-4	Mucositis	MESH:D052016	2146	C(=NN)(N)N
pimavanserin	C510793		Akathisia, Drug-Induced	MESH:D017109	10071196	CC(C)COC1=CC=C(C=C1)CNC(=O)N(CC2=CC=C(C=C2)F)C3CCN(CC3)C
pimavanserin	C510793		Catalepsy	MESH:D002375	10071196	CC(C)COC1=CC=C(C=C1)CNC(=O)N(CC2=CC=C(C=C2)F)C3CCN(CC3)C
pimavanserin	C510793		Hyperkinesis	MESH:D006948	10071196	CC(C)COC1=CC=C(C=C1)CNC(=O)N(CC2=CC=C(C=C2)F)C3CCN(CC3)C
pimavanserin	C510793		Psychoses, Substance-Induced	MESH:D011605	10071196	CC(C)COC1=CC=C(C=C1)CNC(=O)N(CC2=CC=C(C=C2)F)C3CCN(CC3)C
pimavanserin	C510793		Schizophrenia	MESH:D012559	10071196	CC(C)COC1=CC=C(C=C1)CNC(=O)N(CC2=CC=C(C=C2)F)C3CCN(CC3)C
pimavanserin	C510793		Tremor	MESH:D014202	10071196	CC(C)COC1=CC=C(C=C1)CNC(=O)N(CC2=CC=C(C=C2)F)C3CCN(CC3)C
pinitol	C021730	484-68-4	Necrosis	MESH:D009336	164619	COC1[C@@H]([C@H](C([C@@H]([C@@H]1O)O)O)O)O
piperine	C008922	7780-20-3	Hepatomegaly	MESH:D006529	638024	C1CCN(CC1)C(=O)/C=C/C=C/C2=CC3=C(C=C2)OCO3
piperine	C008922	7780-20-3	Hypoglycemia	MESH:D007003	638024	C1CCN(CC1)C(=O)/C=C/C=C/C2=CC3=C(C=C2)OCO3
pirfenidone	C093844	53179-13-8	Idiopathic Pulmonary Fibrosis	MESH:D054990	40632	CC1=CN(C(=O)C=C1)C2=CC=CC=C2
pirfenidone	C093844	53179-13-8	Pulmonary Edema	MESH:D011654	40632	CC1=CN(C(=O)C=C1)C2=CC=CC=C2
plastochromanol 8	C013649	4382-43-8	Melanoma, Experimental	MESH:D008546	5282349	CC1=C(C=C2CC[C@@](OC2=C1C)(C)CC/C=C(\C)/CC/C=C(\C)/CCC=C(C)C)O
platycodin D	C108953	58479-68-8	Brain Ischemia	MESH:D002545	162859	C[C@H]1[C@@H]([C@H]([C@H]([C@@H](O1)O[C@@H]2[C@H]([C@H](CO[C@H]2OC(=O)[C@]34CCC(C[C@H]3C5=CC[C@H]6[C@]([C@@]5(C[C@H]4O)C)(CC[C@@H]7[C@@]6(C[C@@H]([C@@H](C7(CO)CO)O[C@H]8[C@@H]([C@H]([C@@H]([C@H](O8)CO)O)O)O)O)C)C)(C)C)O)O)O)O)O[C@H]9[C@@H]([C@H]([C@@H](CO9)O)O[C@H]1[C@@H]([C@](CO1)(CO)O)O)O
platycodin D	C108953	58479-68-8	Cardiomegaly	MESH:D006332	162859	C[C@H]1[C@@H]([C@H]([C@H]([C@@H](O1)O[C@@H]2[C@H]([C@H](CO[C@H]2OC(=O)[C@]34CCC(C[C@H]3C5=CC[C@H]6[C@]([C@@]5(C[C@H]4O)C)(CC[C@@H]7[C@@]6(C[C@@H]([C@@H](C7(CO)CO)O[C@H]8[C@@H]([C@H]([C@@H]([C@H](O8)CO)O)O)O)O)C)C)(C)C)O)O)O)O)O[C@H]9[C@@H]([C@H]([C@@H](CO9)O)O[C@H]1[C@@H]([C@](CO1)(CO)O)O)O
platycodin D	C108953	58479-68-8	Esophagitis, Peptic	MESH:D004942	162859	C[C@H]1[C@@H]([C@H]([C@H]([C@@H](O1)O[C@@H]2[C@H]([C@H](CO[C@H]2OC(=O)[C@]34CCC(C[C@H]3C5=CC[C@H]6[C@]([C@@]5(C[C@H]4O)C)(CC[C@@H]7[C@@]6(C[C@@H]([C@@H](C7(CO)CO)O[C@H]8[C@@H]([C@H]([C@@H]([C@H](O8)CO)O)O)O)O)C)C)(C)C)O)O)O)O)O[C@H]9[C@@H]([C@H]([C@@H](CO9)O)O[C@H]1[C@@H]([C@](CO1)(CO)O)O)O
platycodin D	C108953	58479-68-8	Fibrosis	MESH:D005355	162859	C[C@H]1[C@@H]([C@H]([C@H]([C@@H](O1)O[C@@H]2[C@H]([C@H](CO[C@H]2OC(=O)[C@]34CCC(C[C@H]3C5=CC[C@H]6[C@]([C@@]5(C[C@H]4O)C)(CC[C@@H]7[C@@]6(C[C@@H]([C@@H](C7(CO)CO)O[C@H]8[C@@H]([C@H]([C@@H]([C@H](O8)CO)O)O)O)O)C)C)(C)C)O)O)O)O)O[C@H]9[C@@H]([C@H]([C@@H](CO9)O)O[C@H]1[C@@H]([C@](CO1)(CO)O)O)O
platycodin D	C108953	58479-68-8	Obesity	MESH:D009765	162859	C[C@H]1[C@@H]([C@H]([C@H]([C@@H](O1)O[C@@H]2[C@H]([C@H](CO[C@H]2OC(=O)[C@]34CCC(C[C@H]3C5=CC[C@H]6[C@]([C@@]5(C[C@H]4O)C)(CC[C@@H]7[C@@]6(C[C@@H]([C@@H](C7(CO)CO)O[C@H]8[C@@H]([C@H]([C@@H]([C@H](O8)CO)O)O)O)O)C)C)(C)C)O)O)O)O)O[C@H]9[C@@H]([C@H]([C@@H](CO9)O)O[C@H]1[C@@H]([C@](CO1)(CO)O)O)O
platycodin D	C108953	58479-68-8	Reperfusion Injury	MESH:D015427	162859	C[C@H]1[C@@H]([C@H]([C@H]([C@@H](O1)O[C@@H]2[C@H]([C@H](CO[C@H]2OC(=O)[C@]34CCC(C[C@H]3C5=CC[C@H]6[C@]([C@@]5(C[C@H]4O)C)(CC[C@@H]7[C@@]6(C[C@@H]([C@@H](C7(CO)CO)O[C@H]8[C@@H]([C@H]([C@@H]([C@H](O8)CO)O)O)O)O)C)C)(C)C)O)O)O)O)O[C@H]9[C@@H]([C@H]([C@@H](CO9)O)O[C@H]1[C@@H]([C@](CO1)(CO)O)O)O
polihexanide	C031233	28757-47-3	Acanthamoeba Keratitis	MESH:D015823	20977	CCCCCCN=C(N)N=C(N)N
poliothrysoside	C477961	18463-25-7	Malaria	MESH:D008288	3084295	C1=CC=C(C=C1)C(=O)OC[C@@H]2[C@H]([C@@H]([C@H]([C@@H](O2)OC3=C(C=C(C=C3)O)CO)O)O)O
polydatin	C058229	65914-17-2	Brain Injuries	MESH:D001930	5281718	C1=CC(=CC=C1/C=C/C2=CC(=CC(=C2)O[C@H]3[C@@H]([C@H]([C@@H]([C@H](O3)CO)O)O)O)O)O
polydatin	C058229	65914-17-2	Heart Diseases	MESH:D006331	5281718	C1=CC(=CC=C1/C=C/C2=CC(=CC(=C2)O[C@H]3[C@@H]([C@H]([C@@H]([C@H](O3)CO)O)O)O)O)O
polydatin	C058229	65914-17-2	Lung Injury	MESH:D055370	5281718	C1=CC(=CC=C1/C=C/C2=CC(=CC(=C2)O[C@H]3[C@@H]([C@H]([C@@H]([C@H](O3)CO)O)O)O)O)O
poncirin	C119641		Gastritis	MESH:D005756	442456	C[C@H]1[C@@H]([C@H]([C@H]([C@@H](O1)O[C@@H]2[C@H]([C@@H]([C@H](O[C@H]2OC3=CC(=C4C(=O)C[C@H](OC4=C3)C5=CC=C(C=C5)OC)O)CO)O)O)O)O)O
potassium oxonate	C489337		Colonic Diseases	MESH:D003108	2723920	C1(=NC(=O)NC(=O)N1)C(=O)[O-].[K+]
pralidoxime	C028797	6735-59-7	Brain Injuries	MESH:D001930	5353894	CN\1C=CC=C/C1=C\[NH+]=O
Prednisolone	D011239	50-24-8	Disease Models, Animal	MESH:D004195	5755	C[C@]12C[C@@H]([C@H]3[C@H]([C@@H]1CC[C@@]2(C(=O)CO)O)CCC4=CC(=O)C=C[C@]34C)O
Prednisolone	D011239	50-24-8	Pulmonary Fibrosis	MESH:D011658	5755	C[C@]12C[C@@H]([C@H]3[C@H]([C@@H]1CC[C@@]2(C(=O)CO)O)CCC4=CC(=O)C=C[C@]34C)O
Prednisolone	D011239	50-24-8	Systemic Inflammatory Response Syndrome	MESH:D018746	5755	C[C@]12C[C@@H]([C@H]3[C@H]([C@@H]1CC[C@@]2(C(=O)CO)O)CCC4=CC(=O)C=C[C@]34C)O
Prednisolone	D011239	50-24-8	Toxocariasis	MESH:D014120	5755	C[C@]12C[C@@H]([C@H]3[C@H]([C@@H]1CC[C@@]2(C(=O)CO)O)CCC4=CC(=O)C=C[C@]34C)O
Prednisolone	D011239	50-24-8	Uremia	MESH:D014511	5755	C[C@]12C[C@@H]([C@H]3[C@H]([C@@H]1CC[C@@]2(C(=O)CO)O)CCC4=CC(=O)C=C[C@]34C)O
Prednisone	D011241	1953-03-02	Hypereosinophilic Syndrome	MESH:D017681	5865	C[C@]12CC(=O)[C@H]3[C@H]([C@@H]1CC[C@@]2(C(=O)CO)O)CCC4=CC(=O)C=C[C@]34C
Prednisone	D011241	1953-03-02	Hypertrophy, Left Ventricular	MESH:D017379	5865	C[C@]12CC(=O)[C@H]3[C@H]([C@@H]1CC[C@@]2(C(=O)CO)O)CCC4=CC(=O)C=C[C@]34C
Primidone	D011324	125-33-7	Bipolar Disorder	MESH:D001714	4909	CCC1(C(=O)NCNC1=O)C2=CC=CC=C2
pristimerin	C009043	1258-84-0	Endomyocardial Fibrosis	MESH:D004719	159516	CC1=C(C(=O)C=C2C1=CC=C3[C@]2(CC[C@@]4([C@@]3(CC[C@@]5([C@H]4C[C@](CC5)(C)C(=O)OC)C)C)C)C)O
Proanthocyanidins	D044945		Hepatomegaly	MESH:D006529	21881649	COC1=C(C=C(C=C1O)C2C(CC3=C(O2)C(=C(C=C3O)O)C4C(C(OC5=CC(=CC(=C45)O)O)C6=CC=C(C=C6)O)O)O)O
Probucol	D011341	23288-49-5	Cardiomegaly	MESH:D006332	4912	CC(C)(C)C1=CC(=CC(=C1O)C(C)(C)C)SC(C)(C)SC2=CC(=C(C(=C2)C(C)(C)C)O)C(C)(C)C
Probucol	D011341	23288-49-5	Endomyocardial Fibrosis	MESH:D004719	4912	CC(C)(C)C1=CC(=CC(=C1O)C(C)(C)C)SC(C)(C)SC2=CC(=C(C(=C2)C(C)(C)C)O)C(C)(C)C
procyanidin B2	C479580	29106-49-8	Prostatic Diseases	MESH:D011469	122738	C1[C@H]([C@H](OC2=C1C(=CC(=C2[C@@H]3[C@H]([C@H](OC4=CC(=CC(=C34)O)O)C5=CC(=C(C=C5)O)O)O)O)O)C6=CC(=C(C=C6)O)O)O
pro-diazepam	C065249	65617-86-9	Poisoning	MESH:D011041	71968	CN(C1=C(C=C(C=C1)Cl)C(=O)C2=CC=CC=C2)C(=O)CNC(=O)[C@H](CCCCN)N
pro-diazepam	C065249	65617-86-9	Seizures	MESH:D012640	71968	CN(C1=C(C=C(C=C1)Cl)C(=O)C2=CC=CC=C2)C(=O)CNC(=O)[C@H](CCCCN)N
Progesterone	D011374	57-83-0	Arrhythmias, Cardiac	MESH:D001145	5994	CC(=O)[C@H]1CC[C@@H]2[C@@]1(CC[C@H]3[C@H]2CCC4=CC(=O)CC[C@]34C)C
prolinedithiocarbamate	C066229	135467-92-4	Cognition Disorders	MESH:D003072	105009	C1C[C@H](NC1)C(=S)S
propiverine	C015586	60569-19-9	Urinary Bladder, Overactive	MESH:D053201	4942	CCCOC(C1=CC=CC=C1)(C2=CC=CC=C2)C(=O)OC3CCN(CC3)C
Propofol	D015742	2078-54-8	Neurotoxicity Syndromes	MESH:D020258	4943	CC(C)C1=C(C(=CC=C1)C(C)C)O
Propranolol	D011433	525-66-6	Heart Block	MESH:D006327	4946	CC(C)NCC(COC1=CC=CC2=CC=CC=C21)O
propylparaben	C006068	94-13-3	Gliosis	MESH:D005911	7175	CCCOC(=O)C1=CC=C(C=C1)O
propylparaben	C006068	94-13-3	Status Epilepticus	MESH:D013226	7175	CCCOC(=O)C1=CC=C(C=C1)O
protocatechualdehyde	C005581	139-85-5	Chromosome Breakage	MESH:D019457	8768	C1=CC(=C(C=C1C=O)O)O
protopanaxadiol	C062916	7755-01-03	Memory Disorders	MESH:D008569	3080644	CC(=CCC[C@](C)([C@H]1CC[C@]2([C@@H]1[C@@H](C[C@H]3[C@]2(CCC4[C@@]3(CC[C@@H](C4(C)C)O)C)C)O)C)O)C
puag-haad	C034912	4721-07-07	Dyslipidemias	MESH:D050171	5281717	C1=CC(=C(C=C1O)O)/C=C/C2=CC(=CC(=C2)O)O
puag-haad	C034912	4721-07-07	Fatty Liver	MESH:D005234	5281717	C1=CC(=C(C=C1O)O)/C=C/C2=CC(=CC(=C2)O)O
puag-haad	C034912	4721-07-07	Glucose Intolerance	MESH:D018149	5281717	C1=CC(=C(C=C1O)O)/C=C/C2=CC(=CC(=C2)O)O
puag-haad	C034912	4721-07-07	Insulin Resistance	MESH:D007333	5281717	C1=CC(=C(C=C1O)O)/C=C/C2=CC(=CC(=C2)O)O
puag-haad	C034912	4721-07-07	Obesity	MESH:D009765	5281717	C1=CC(=C(C=C1O)O)/C=C/C2=CC(=CC(=C2)O)O
pyranoprofen	C043940		Pain	MESH:D010146	4888	CC(C1=CC2=C(C=C1)OC3=C(C2)C=CC=N3)C(=O)O
pyrazolanthrone	C432165		Acute Lung Injury	MESH:D055371	8515	C1=CC=C2C(=C1)C3=NNC4=CC=CC(=C43)C2=O
pyrazolanthrone	C432165		Carcinoma, Hepatocellular	MESH:D006528	8515	C1=CC=C2C(=C1)C3=NNC4=CC=CC(=C43)C2=O
pyrazolanthrone	C432165		Cognition Disorders	MESH:D003072	8515	C1=CC=C2C(=C1)C3=NNC4=CC=CC(=C43)C2=O
pyrazolanthrone	C432165		Colitis	MESH:D003092	8515	C1=CC=C2C(=C1)C3=NNC4=CC=CC(=C43)C2=O
pyrazolanthrone	C432165		Heart Diseases	MESH:D006331	8515	C1=CC=C2C(=C1)C3=NNC4=CC=CC(=C43)C2=O
pyrazolanthrone	C432165		Hypertrophy	MESH:D006984	8515	C1=CC=C2C(=C1)C3=NNC4=CC=CC(=C43)C2=O
pyrazolanthrone	C432165		Inflammation	MESH:D007249	8515	C1=CC=C2C(=C1)C3=NNC4=CC=CC(=C43)C2=O
pyrazolanthrone	C432165		Leukemia, Monocytic, Acute	MESH:D007948	8515	C1=CC=C2C(=C1)C3=NNC4=CC=CC(=C43)C2=O
pyrazolanthrone	C432165		Mammary Neoplasms, Experimental	MESH:D008325	8515	C1=CC=C2C(=C1)C3=NNC4=CC=CC(=C43)C2=O
pyrazolanthrone	C432165		Necrosis	MESH:D009336	8515	C1=CC=C2C(=C1)C3=NNC4=CC=CC(=C43)C2=O
pyrazolanthrone	C432165		Neoplasm Invasiveness	MESH:D009361	8515	C1=CC=C2C(=C1)C3=NNC4=CC=CC(=C43)C2=O
pyrazolanthrone	C432165		Neoplasms, Experimental	MESH:D009374	8515	C1=CC=C2C(=C1)C3=NNC4=CC=CC(=C43)C2=O
pyrazolanthrone	C432165		Nerve Degeneration	MESH:D009410	8515	C1=CC=C2C(=C1)C3=NNC4=CC=CC(=C43)C2=O
pyrazolanthrone	C432165		Poisoning	MESH:D011041	8515	C1=CC=C2C(=C1)C3=NNC4=CC=CC(=C43)C2=O
pyrazolanthrone	C432165		Pulmonary Edema	MESH:D011654	8515	C1=CC=C2C(=C1)C3=NNC4=CC=CC(=C43)C2=O
Pyridostigmine Bromide	D011729	101-26-8	Blister	MESH:D001768	4991	C[N+]1=CC=CC(=C1)OC(=O)N(C)C
pyriproxyfen	C055613	95737-68-1	Flea Infestations	MESH:D058267	91753	CC(COC1=CC=C(C=C1)OC2=CC=CC=C2)OC3=CC=CC=N3
Quercetin	D011794	117-39-5	Arterial Occlusive Diseases	MESH:D001157	5280343	C1=CC(=C(C=C1C2=C(C(=O)C3=C(C=C(C=C3O2)O)O)O)O)O
Quercetin	D011794	117-39-5	Azotemia	MESH:D053099	5280343	C1=CC(=C(C=C1C2=C(C(=O)C3=C(C=C(C=C3O2)O)O)O)O)O
Quercetin	D011794	117-39-5	Carcinoma, Squamous Cell	MESH:D002294	5280343	C1=CC(=C(C=C1C2=C(C(=O)C3=C(C=C(C=C3O2)O)O)O)O)O
Quercetin	D011794	117-39-5	Carcinosarcoma	MESH:D002296	5280343	C1=CC(=C(C=C1C2=C(C(=O)C3=C(C=C(C=C3O2)O)O)O)O)O
Quercetin	D011794	117-39-5	Gastrointestinal Hemorrhage	MESH:D006471	5280343	C1=CC(=C(C=C1C2=C(C(=O)C3=C(C=C(C=C3O2)O)O)O)O)O
Quercetin	D011794	117-39-5	Gliosis	MESH:D005911	5280343	C1=CC(=C(C=C1C2=C(C(=O)C3=C(C=C(C=C3O2)O)O)O)O)O
Quercetin	D011794	117-39-5	Hypoproteinemia	MESH:D007019	5280343	C1=CC(=C(C=C1C2=C(C(=O)C3=C(C=C(C=C3O2)O)O)O)O)O
Quercetin	D011794	117-39-5	Intestinal Diseases	MESH:D007410	5280343	C1=CC(=C(C=C1C2=C(C(=O)C3=C(C=C(C=C3O2)O)O)O)O)O
Quercetin	D011794	117-39-5	Kidney Tubular Necrosis, Acute	MESH:D007683	5280343	C1=CC(=C(C=C1C2=C(C(=O)C3=C(C=C(C=C3O2)O)O)O)O)O
Quercetin	D011794	117-39-5	Lung Injury	MESH:D055370	5280343	C1=CC(=C(C=C1C2=C(C(=O)C3=C(C=C(C=C3O2)O)O)O)O)O
Quercetin	D011794	117-39-5	Neural Tube Defects	MESH:D009436	5280343	C1=CC(=C(C=C1C2=C(C(=O)C3=C(C=C(C=C3O2)O)O)O)O)O
Quercetin	D011794	117-39-5	Plaque, Atherosclerotic	MESH:D058226	5280343	C1=CC(=C(C=C1C2=C(C(=O)C3=C(C=C(C=C3O2)O)O)O)O)O
Quercetin	D011794	117-39-5	Polyuria	MESH:D011141	5280343	C1=CC(=C(C=C1C2=C(C(=O)C3=C(C=C(C=C3O2)O)O)O)O)O
Quercetin	D011794	117-39-5	Proteinuria	MESH:D011507	5280343	C1=CC(=C(C=C1C2=C(C(=O)C3=C(C=C(C=C3O2)O)O)O)O)O
Quercetin	D011794	117-39-5	Radiation Injuries, Experimental	MESH:D011833	5280343	C1=CC(=C(C=C1C2=C(C(=O)C3=C(C=C(C=C3O2)O)O)O)O)O
Quercetin	D011794	117-39-5	Teratoma	MESH:D013724	5280343	C1=CC(=C(C=C1C2=C(C(=O)C3=C(C=C(C=C3O2)O)O)O)O)O
Quinacrine	D011796	83-89-6	Hemorrhage	MESH:D006470	237	CCN(CC)CCCC(C)NC1=C2C=C(C=CC2=NC3=C1C=CC(=C3)Cl)OC
Quinic Acid	D011801	77-95-2	Stomach Ulcer	MESH:D013276	6508	C1[C@H](C([C@@H](CC1(C(=O)O)O)O)O)O
quinone	C004532	106-51-4	Inflammation	MESH:D007249	4650	C1=CC(=O)C=CC1=O
Quinpirole	D019257	85760-74-3	Neoplasm Invasiveness	MESH:D009361	54562	CCCN1CCC[C@H]2[C@H]1CC3=C(C2)NN=C3
Quinpirole	D019257	85760-74-3	Neoplasms, Experimental	MESH:D009374	54562	CCCN1CCC[C@H]2[C@H]1CC3=C(C2)NN=C3
Raloxifene Hydrochloride	D020849		Pain	MESH:D010146	5035	C1CCN(CC1)CCOC2=CC=C(C=C2)C(=O)C3=C(SC4=C3C=CC(=C4)O)C5=CC=C(C=C5)O
Ranitidine	D011899	66357-35-5	Anemia, Macrocytic	MESH:D000748	5039	CNC(=C[N+](=O)[O-])NCCSCC1=CC=C(O1)CN(C)C
Ranitidine	D011899	66357-35-5	Eosinophilia	MESH:D004802	5039	CNC(=C[N+](=O)[O-])NCCSCC1=CC=C(O1)CN(C)C
Ranitidine	D011899	66357-35-5	Leukopenia	MESH:D007970	5039	CNC(=C[N+](=O)[O-])NCCSCC1=CC=C(O1)CN(C)C
Ranitidine	D011899	66357-35-5	Lymphopenia	MESH:D008231	5039	CNC(=C[N+](=O)[O-])NCCSCC1=CC=C(O1)CN(C)C
Ranitidine	D011899	66357-35-5	Neutropenia	MESH:D009503	5039	CNC(=C[N+](=O)[O-])NCCSCC1=CC=C(O1)CN(C)C
Ranitidine	D011899	66357-35-5	Stomach Diseases	MESH:D013272	5039	CNC(=C[N+](=O)[O-])NCCSCC1=CC=C(O1)CN(C)C
Ranitidine	D011899	66357-35-5	Thrombocytopenia	MESH:D013921	5039	CNC(=C[N+](=O)[O-])NCCSCC1=CC=C(O1)CN(C)C
rebamipide	C052785	111911-87-6	Stomatitis	MESH:D013280	5042	C1=CC=C2C(=C1)C(=CC(=O)N2)CC(C(=O)O)NC(=O)C3=CC=C(C=C3)Cl
reevesioside A	C000591895		Gastroenteritis, Transmissible, of Swine	MESH:D005761	71574129	C[C@@H]1C[C@@H]2[C@H]([C@@H](O1)O[C@H]3CC[C@@]4([C@H]5CC[C@@]6([C@H](CC[C@@]6([C@@H]5CC[C@@]4(C3)O)O)C7=CC(=O)OC7)C)C=O)OCO2
reevesioside F	C585486		Gastroenteritis, Transmissible, of Swine	MESH:D005761	71573495	C[C@@H]1[C@H]([C@@H]([C@H]([C@@H](O1)O[C@H]2CC[C@]3([C@@H](C2)CC[C@@H]4[C@@H]3CC[C@]5([C@@]4(CC[C@@H]5C6=CC(=O)OC6)O)C)C)OC)O)O
Reserpine	D012110	50-55-5	Hyperpigmentation	MESH:D017495	5770	CO[C@H]1[C@@H](C[C@@H]2CN3CCC4=C([C@H]3C[C@@H]2[C@@H]1C(=O)OC)NC5=C4C=CC(=C5)OC)OC(=O)C6=CC(=C(C(=C6)OC)OC)OC
Retinaldehyde	D012172	116-31-4	Fetal Death	MESH:D005313	638015	CC1=C(C(CCC1)(C)C)/C=C/C(=C/C=C/C(=C/C=O)/C)/C
RN 1734	C544743		Hyperalgesia	MESH:D006930	3601086	CC(C)NCCN(C(C)C)S(=O)(=O)C1=C(C=C(C=C1)Cl)Cl
RO5166017	C583451		Cocaine-Related Disorders	MESH:D019970	25016538	CCN(C[C@H]1COC(=N1)N)C2=CC=CC=C2
rosmarinic acid	C041376	537-15-5	Cerebral Hemorrhage	MESH:D002543	5281792	C1=CC(=C(C=C1C[C@H](C(=O)O)OC(=O)/C=C/C2=CC(=C(C=C2)O)O)O)O
rosmarinic acid	C041376	537-15-5	Cholestasis, Extrahepatic	MESH:D001651	5281792	C1=CC(=C(C=C1C[C@H](C(=O)O)OC(=O)/C=C/C2=CC(=C(C=C2)O)O)O)O
rosmarinic acid	C041376	537-15-5	Encephalomalacia	MESH:D004678	5281792	C1=CC(=C(C=C1C[C@H](C(=O)O)OC(=O)/C=C/C2=CC(=C(C=C2)O)O)O)O
rosmarinic acid	C041376	537-15-5	Hepatic Insufficiency	MESH:D048550	5281792	C1=CC(=C(C=C1C[C@H](C(=O)O)OC(=O)/C=C/C2=CC(=C(C=C2)O)O)O)O
rosmarinic acid	C041376	537-15-5	Liver Cirrhosis, Biliary	MESH:D008105	5281792	C1=CC(=C(C=C1C[C@H](C(=O)O)OC(=O)/C=C/C2=CC(=C(C=C2)O)O)O)O
rosmarinic acid	C041376	537-15-5	Myocardial Reperfusion Injury	MESH:D015428	5281792	C1=CC(=C(C=C1C[C@H](C(=O)O)OC(=O)/C=C/C2=CC(=C(C=C2)O)O)O)O
rosmarinic acid	C041376	537-15-5	Neurotoxicity Syndromes	MESH:D020258	5281792	C1=CC(=C(C=C1C[C@H](C(=O)O)OC(=O)/C=C/C2=CC(=C(C=C2)O)O)O)O
rotigotine	C047508		Parkinson Disease	MESH:D010300	57537	CCCN(CCC1=CC=CS1)C2CCC3=C(C2)C=CC=C3O
rotigotine	C047508		Restless Legs Syndrome	MESH:D012148	57537	CCCN(CCC1=CC=CS1)C2CCC3=C(C2)C=CC=C3O
Rutin	D012431	153-18-4	Acute Lung Injury	MESH:D055371	5280805	C[C@H]1[C@@H]([C@H]([C@H]([C@@H](O1)OC[C@@H]2[C@H]([C@@H]([C@H]([C@@H](O2)OC3=C(OC4=CC(=CC(=C4C3=O)O)O)C5=CC(=C(C=C5)O)O)O)O)O)O)O)O
Rutin	D012431	153-18-4	Cardiomegaly	MESH:D006332	5280805	C[C@H]1[C@@H]([C@H]([C@H]([C@@H](O1)OC[C@@H]2[C@H]([C@@H]([C@H]([C@@H](O2)OC3=C(OC4=CC(=CC(=C4C3=O)O)O)C5=CC(=C(C=C5)O)O)O)O)O)O)O)O
Rutin	D012431	153-18-4	Fatty Liver	MESH:D005234	5280805	C[C@H]1[C@@H]([C@H]([C@H]([C@@H](O1)OC[C@@H]2[C@H]([C@@H]([C@H]([C@@H](O2)OC3=C(OC4=CC(=CC(=C4C3=O)O)O)C5=CC(=C(C=C5)O)O)O)O)O)O)O)O
Rutin	D012431	153-18-4	Hepatomegaly	MESH:D006529	5280805	C[C@H]1[C@@H]([C@H]([C@H]([C@@H](O1)OC[C@@H]2[C@H]([C@@H]([C@H]([C@@H](O2)OC3=C(OC4=CC(=CC(=C4C3=O)O)O)C5=CC(=C(C=C5)O)O)O)O)O)O)O)O
Rutin	D012431	153-18-4	Hyperalgesia	MESH:D006930	5280805	C[C@H]1[C@@H]([C@H]([C@H]([C@@H](O1)OC[C@@H]2[C@H]([C@@H]([C@H]([C@@H](O2)OC3=C(OC4=CC(=CC(=C4C3=O)O)O)C5=CC(=C(C=C5)O)O)O)O)O)O)O)O
Rutin	D012431	153-18-4	Hyperinsulinism	MESH:D006946	5280805	C[C@H]1[C@@H]([C@H]([C@H]([C@@H](O1)OC[C@@H]2[C@H]([C@@H]([C@H]([C@@H](O2)OC3=C(OC4=CC(=CC(=C4C3=O)O)O)C5=CC(=C(C=C5)O)O)O)O)O)O)O)O
Rutin	D012431	153-18-4	Inflammation	MESH:D007249	5280805	C[C@H]1[C@@H]([C@H]([C@H]([C@@H](O1)OC[C@@H]2[C@H]([C@@H]([C@H]([C@@H](O2)OC3=C(OC4=CC(=CC(=C4C3=O)O)O)C5=CC(=C(C=C5)O)O)O)O)O)O)O)O
Rutin	D012431	153-18-4	Insulin Resistance	MESH:D007333	5280805	C[C@H]1[C@@H]([C@H]([C@H]([C@@H](O1)OC[C@@H]2[C@H]([C@@H]([C@H]([C@@H](O2)OC3=C(OC4=CC(=CC(=C4C3=O)O)O)C5=CC(=C(C=C5)O)O)O)O)O)O)O)O
Rutin	D012431	153-18-4	Pulmonary Edema	MESH:D011654	5280805	C[C@H]1[C@@H]([C@H]([C@H]([C@@H](O1)OC[C@@H]2[C@H]([C@@H]([C@H]([C@@H](O2)OC3=C(OC4=CC(=CC(=C4C3=O)O)O)C5=CC(=C(C=C5)O)O)O)O)O)O)O)O
Rutin	D012431	153-18-4	Ventricular Dysfunction, Left	MESH:D018487	5280805	C[C@H]1[C@@H]([C@H]([C@H]([C@@H](O1)OC[C@@H]2[C@H]([C@@H]([C@H]([C@@H](O2)OC3=C(OC4=CC(=CC(=C4C3=O)O)O)C5=CC(=C(C=C5)O)O)O)O)O)O)O)O
saikosaponin	C025759	20874-52-6	Fibrosis	MESH:D005355	107793	C[C@@H]1[C@@H]([C@@H]([C@H]([C@@H](O1)O[C@H]2CC[C@]3([C@H]([C@]2(C)CO)CC[C@@]4([C@@H]3C=C[C@@]56[C@]4(C[C@H]([C@@]7([C@H]5CC(CC7)(C)C)CO6)O)C)C)C)O)O[C@H]8[C@@H]([C@H]([C@@H]([C@H](O8)CO)O)O)O)O
saikosaponin	C025759	20874-52-6	Pancreatitis, Chronic	MESH:D050500	107793	C[C@@H]1[C@@H]([C@@H]([C@H]([C@@H](O1)O[C@H]2CC[C@]3([C@H]([C@]2(C)CO)CC[C@@]4([C@@H]3C=C[C@@]56[C@]4(C[C@H]([C@@]7([C@H]5CC(CC7)(C)C)CO6)O)C)C)C)O)O[C@H]8[C@@H]([C@H]([C@@H]([C@H](O8)CO)O)O)O)O
salinomycin	C010327	53003-10-4	Coccidiosis	MESH:D003048	3085092	CC[C@H]([C@H]1CC[C@@H]([C@@H](O1)[C@@H](C)[C@@H]([C@H](C)C(=O)[C@H](CC)[C@@H]2[C@H](C[C@H]([C@]3(O2)C=C[C@H]([C@@]4(O3)CC[C@@](O4)(C)[C@H]5CC[C@@]([C@@H](O5)C)(CC)O)O)C)C)O)C)C(=O)O
salinomycin	C010327	53003-10-4	Heart Diseases	MESH:D006331	3085092	CC[C@H]([C@H]1CC[C@@H]([C@@H](O1)[C@@H](C)[C@@H]([C@H](C)C(=O)[C@H](CC)[C@@H]2[C@H](C[C@H]([C@]3(O2)C=C[C@H]([C@@]4(O3)CC[C@@](O4)(C)[C@H]5CC[C@@]([C@@H](O5)C)(CC)O)O)C)C)O)C)C(=O)O
S-allylcysteine	C065299	21593-77-1	Cystitis	MESH:D003556	98280	C=CCSCC(C(=O)O)N
S-allylcysteine	C065299	21593-77-1	Hemorrhage	MESH:D006470	98280	C=CCSCC(C(=O)O)N
S-allylcysteine	C065299	21593-77-1	Kidney Diseases	MESH:D007674	98280	C=CCSCC(C(=O)O)N
salubrinal	C496827		Chromosome Breakage	MESH:D019457	5717801	C1=CC=C(C=C1)/C=C/C(=O)NC(C(Cl)(Cl)Cl)NC(=S)NC2=CC=CC3=C2N=CC=C3
salubrinal	C496827		Nerve Degeneration	MESH:D009410	5717801	C1=CC=C(C=C1)/C=C/C(=O)NC(C(Cl)(Cl)Cl)NC(=S)NC2=CC=CC3=C2N=CC=C3
salvianolic acid A	C066201		Neoplasm Invasiveness	MESH:D009361	5281793	C1=CC(=C(C=C1C[C@H](C(=O)O)OC(=O)/C=C/C2=C(C(=C(C=C2)O)O)/C=C/C3=CC(=C(C=C3)O)O)O)O
salvianolic acid B	C076944	115939-25-8	Hepatomegaly	MESH:D006529	6441188	C1=CC(=C(C=C1C[C@H](C(=O)O)OC(=O)/C=C/C2=C3[C@H]([C@@H](OC3=C(C=C2)O)C4=CC(=C(C=C4)O)O)C(=O)OC(CC5=CC(=C(C=C5)O)O)C(=O)O)O)O
salvianolic acid B	C076944	115939-25-8	Hypokinesia	MESH:D018476	6441188	C1=CC(=C(C=C1C[C@H](C(=O)O)OC(=O)/C=C/C2=C3[C@H]([C@@H](OC3=C(C=C2)O)C4=CC(=C(C=C4)O)O)C(=O)OC(CC5=CC(=C(C=C5)O)O)C(=O)O)O)O
sauchinone	C410958		Neoplasm Invasiveness	MESH:D009361	11725801	C[C@@H]1C[C@@H]2[C@H]3[C@@H]([C@H]1C)C4=CC5=C(C=C4O[C@@]36C(=CC2=O)OCO6)OCO5
saxagliptin	C502994		Motor Skills Disorders	MESH:D019957	11235729	C1[C@@H]2C[C@@H]2N([C@@H]1C#N)C(=O)[C@H](C34C[C@H]5C[C@@H](C3)CC(C5)(C4)O)N
saxagliptin	C502994		Muscle Rigidity	MESH:D009127	11235729	C1[C@@H]2C[C@@H]2N([C@@H]1C#N)C(=O)[C@H](C34C[C@H]5C[C@@H](C3)CC(C5)(C4)O)N
saxagliptin	C502994		Parkinson Disease, Secondary	MESH:D010302	11235729	C1[C@@H]2C[C@@H]2N([C@@H]1C#N)C(=O)[C@H](C34C[C@H]5C[C@@H](C3)CC(C5)(C4)O)N
SB 239063	C406525		Infarction, Middle Cerebral Artery	MESH:D020244	5166	COC1=NC=CC(=N1)C2=C(N=CN2C3CCC(CC3)O)C4=CC=C(C=C4)F
SB 657510	C553589		Necrosis	MESH:D009336	11272107	CN1CC[C@H](C1)OC2=C(C=CC(=C2)NS(=O)(=O)C3=C(C=C(C(=C3)OC)OC)Br)Cl
Selenium	D012643	7782-49-2	Gliosis	MESH:D005911	6326970	[Se]
Selenium	D012643	7782-49-2	Insulin Resistance	MESH:D007333	6326970	[Se]
Selenium	D012643	7782-49-2	Memory Disorders	MESH:D008569	6326970	[Se]
Selenium	D012643	7782-49-2	Necrosis	MESH:D009336	6326970	[Se]
Selenium	D012643	7782-49-2	Polycystic Ovary Syndrome	MESH:D011085	6326970	[Se]
Selenium	D012643	7782-49-2	Tauopathies	MESH:D024801	6326970	[Se]
sesamol	C025583	533-31-3	Fatty Liver	MESH:D005234	68289	C1OC2=C(O1)C=C(C=C2)O
sesamol	C025583	533-31-3	Inflammation	MESH:D007249	68289	C1OC2=C(O1)C=C(C=C2)O
sesamol	C025583	533-31-3	Liver Cirrhosis, Experimental	MESH:D008106	68289	C1OC2=C(O1)C=C(C=C2)O
SIB 1757	C120147		Seizures	MESH:D012640	6304902	CC1=N/C(=N\NC2=CC=CC=C2)/C(=O)C=C1
Sildenafil Citrate	D000068677		Cholestasis, Extrahepatic	MESH:D001651	5212	CCCC1=NN(C2=C1NC(=NC2=O)C3=C(C=CC(=C3)S(=O)(=O)N4CCN(CC4)C)OCC)C
Sildenafil Citrate	D000068677		Hepatic Insufficiency	MESH:D048550	5212	CCCC1=NN(C2=C1NC(=NC2=O)C3=C(C=CC(=C3)S(=O)(=O)N4CCN(CC4)C)OCC)C
Sildenafil Citrate	D000068677		Hepatomegaly	MESH:D006529	5212	CCCC1=NN(C2=C1NC(=NC2=O)C3=C(C=CC(=C3)S(=O)(=O)N4CCN(CC4)C)OCC)C
Sildenafil Citrate	D000068677		Liver Cirrhosis, Biliary	MESH:D008105	5212	CCCC1=NN(C2=C1NC(=NC2=O)C3=C(C=CC(=C3)S(=O)(=O)N4CCN(CC4)C)OCC)C
Silver	D012834	7440-22-4	Dengue	MESH:D003715	23954	[Ag]
Silymarin	D012838		Escherichia coli Infections	MESH:D004927	595317	CCCC(C)C(=O)NC1=CC(=C(C=C1)Cl)Cl
Silymarin	D012838		Fatty Liver, Alcoholic	MESH:D005235	595317	CCCC(C)C(=O)NC1=CC(=C(C=C1)Cl)Cl
Silymarin	D012838		Hyperglycemia	MESH:D006943	595317	CCCC(C)C(=O)NC1=CC(=C(C=C1)Cl)Cl
Silymarin	D012838		Obesity	MESH:D009765	595317	CCCC(C)C(=O)NC1=CC(=C(C=C1)Cl)Cl
Silymarin	D012838		Stomach Ulcer	MESH:D013276	595317	CCCC(C)C(=O)NC1=CC(=C(C=C1)Cl)Cl
Simvastatin	D019821	79902-63-9	Colitis, Ulcerative	MESH:D003093	54454	CCC(C)(C)C(=O)O[C@H]1C[C@H](C=C2[C@H]1[C@H]([C@H](C=C2)C)CC[C@@H]3C[C@H](CC(=O)O3)O)C
Simvastatin	D019821	79902-63-9	Plaque, Atherosclerotic	MESH:D058226	54454	CCC(C)(C)C(=O)O[C@H]1C[C@H](C=C2[C@H]1[C@H]([C@H](C=C2)C)CC[C@@H]3C[C@H](CC(=O)O3)O)C
Sirolimus	D020123	53123-88-9	Acute Kidney Injury	MESH:D058186	5284616	C[C@@H]1CC[C@H]2C[C@@H](/C(=C/C=C/C=C/[C@H](C[C@H](C(=O)[C@@H]([C@@H](/C(=C/[C@H](C(=O)C[C@H](OC(=O)[C@@H]3CCCCN3C(=O)C(=O)[C@@]1(O2)O)[C@H](C)C[C@@H]4CC[C@H]([C@@H](C4)OC)O)C)/C)O)OC)C)C)/C)OC
Sirolimus	D020123	53123-88-9	Disease Models, Animal	MESH:D004195	5284616	C[C@@H]1CC[C@H]2C[C@@H](/C(=C/C=C/C=C/[C@H](C[C@H](C(=O)[C@@H]([C@@H](/C(=C/[C@H](C(=O)C[C@H](OC(=O)[C@@H]3CCCCN3C(=O)C(=O)[C@@]1(O2)O)[C@H](C)C[C@@H]4CC[C@H]([C@@H](C4)OC)O)C)/C)O)OC)C)C)/C)OC
Sirolimus	D020123	53123-88-9	Pulmonary Fibrosis	MESH:D011658	5284616	C[C@@H]1CC[C@H]2C[C@@H](/C(=C/C=C/C=C/[C@H](C[C@H](C(=O)[C@@H]([C@@H](/C(=C/[C@H](C(=O)C[C@H](OC(=O)[C@@H]3CCCCN3C(=O)C(=O)[C@@]1(O2)O)[C@H](C)C[C@@H]4CC[C@H]([C@@H](C4)OC)O)C)/C)O)OC)C)C)/C)OC
Sirolimus	D020123	53123-88-9	Seizures	MESH:D012640	5284616	C[C@@H]1CC[C@H]2C[C@@H](/C(=C/C=C/C=C/[C@H](C[C@H](C(=O)[C@@H]([C@@H](/C(=C/[C@H](C(=O)C[C@H](OC(=O)[C@@H]3CCCCN3C(=O)C(=O)[C@@]1(O2)O)[C@H](C)C[C@@H]4CC[C@H]([C@@H](C4)OC)O)C)/C)O)OC)C)C)/C)OC
sodium arsenite	C017947	13768-07-5	Hepatomegaly	MESH:D006529	443495	[O-][As]=O.[Na+]
sodium arsenite	C017947	13768-07-5	Insulin Resistance	MESH:D007333	443495	[O-][As]=O.[Na+]
sodium cyanate	C009281	917-61-3	Fatty Liver	MESH:D005234	517096	C(#N)[O-].[Na+]
sodium cyanate	C009281	917-61-3	Glucose Intolerance	MESH:D018149	517096	C(#N)[O-].[Na+]
Sodium Selenite	D018038	10102-18-8	Pneumonia	MESH:D011014	24934	[O-][Se](=O)[O-].[Na+].[Na+]
Sodium Selenite	D018038	10102-18-8	Pulmonary Fibrosis	MESH:D011658	24934	[O-][Se](=O)[O-].[Na+].[Na+]
sodium tungstate(VI)	C025399	13472-45-2	Hyperglycemia	MESH:D006943	26052	[O-][W](=O)(=O)[O-].[Na+].[Na+]
solasodine	C012037	126-17-0	Neoplasm Invasiveness	MESH:D009361	5250	CC1CCC2(C(C3C(O2)CC4C3(CCC5C4CC=C6C5(CCC(C6)O)C)C)C)NC1
Sorbitol	D013012	50-70-4	Tinea	MESH:D014005	5780	C([C@H]([C@H]([C@@H]([C@H](CO)O)O)O)O)O
sparfosic acid	C013195		Colorectal Neoplasms	MESH:D015179	39981	C([C@@H](C(=O)O)NC(=O)CP(=O)(O)O)C(=O)O
spautin-1	C000591235		Inflammation	MESH:D007249	51037431	C1=CC(=CC=C1CNC2=NC=NC3=C2C=C(C=C3)F)F
spinosad	C415329		Flea Infestations	MESH:D058267	17754356	CC[C@H]1CCC[C@@H]([C@H](C(=O)C2=C[C@H]3[C@@H]4C[C@@H](C[C@H]4C=C[C@H]3[C@@H]2CC(=O)O1)O[C@H]5[C@@H]([C@@H]([C@H]([C@@H](O5)C)OC)OC)OC)C)O[C@H]6CC[C@@H]([C@H](O6)C)N(C)C.CC[C@H]1CCC[C@@H]([C@H](C(=O)C2=C[C@H]3[C@@H]4C[C@@H](C[C@H]4C(=C[C@H]3[C@@H]2CC(=O)O1)C)O[C@H]5[C@@H]([C@@H]([C@H]([C@@H](O5)C)OC)OC)OC)C)O[C@H]6CC[C@@H]([C@H](O6)C)N(C)C
SR1001	C558809		Glucose Intolerance	MESH:D018149	44241473	CC1=C(SC(=N1)NC(=O)C)S(=O)(=O)NC2=CC=C(C=C2)C(C(F)(F)F)(C(F)(F)F)O
SR1001	C558809		Insulin Resistance	MESH:D007333	44241473	CC1=C(SC(=N1)NC(=O)C)S(=O)(=O)NC2=CC=C(C=C2)C(C(F)(F)F)(C(F)(F)F)O
SRT1720	C525422		Cholestasis	MESH:D002779	25232708	C1CN(CCN1)CC2=CSC3=NC(=CN23)C4=CC=CC=C4NC(=O)C5=NC6=CC=CC=C6N=C5.Cl
SRT1720	C525422		Necrosis	MESH:D009336	25232708	C1CN(CCN1)CC2=CSC3=NC(=CN23)C4=CC=CC=C4NC(=O)C5=NC6=CC=CC=C6N=C5.Cl
STF 083010	C556690		Liver Cirrhosis, Experimental	MESH:D008106	6537512	C1=CC=C\2C(=C1)C=CC(=O)/C2=C\NS(=O)(=O)C3=CC=CS3
STF 083010	C556690		Necrosis	MESH:D009336	6537512	C1=CC=C\2C(=C1)C=CC(=O)/C2=C\NS(=O)(=O)C3=CC=CS3
Sulfasalazine	D012460	599-79-1	Endotoxemia	MESH:D019446	5353980	C1=CC=NC(=C1)NS(=O)(=O)C2=CC=C(C=C2)N/N=C/3\C=CC(=O)C(=C3)C(=O)O
Sulfasalazine	D012460	599-79-1	Splenomegaly	MESH:D013163	5353980	C1=CC=NC(=C1)NS(=O)(=O)C2=CC=C(C=C2)N/N=C/3\C=CC(=O)C(=C3)C(=O)O
sulforafan	C016766	4478-93-7	Cardiac Output, Low	MESH:D002303	5350	CS(=O)CCCCN=C=S
sulforafan	C016766	4478-93-7	Cardiomyopathies	MESH:D009202	5350	CS(=O)CCCCN=C=S
sulforafan	C016766	4478-93-7	Chromosome Breakage	MESH:D019457	5350	CS(=O)CCCCN=C=S
sulforafan	C016766	4478-93-7	Hepatomegaly	MESH:D006529	5350	CS(=O)CCCCN=C=S
sulforafan	C016766	4478-93-7	Micronuclei, Chromosome-Defective	MESH:D048629	5350	CS(=O)CCCCN=C=S
Sulfur Dioxide	D013458	7446-09-05	Colitis	MESH:D003092	1119	O=S=O
Sulfur Dioxide	D013458	7446-09-05	Inflammation	MESH:D007249	1119	O=S=O
Sulindac	D013467	38194-50-2	Aberrant Crypt Foci	MESH:D058739	1548887	CC\1=C(C2=C(/C1=C\C3=CC=C(C=C3)S(=O)C)C=CC(=C2)F)CC(=O)O
Sulindac	D013467	38194-50-2	Hyperplasia	MESH:D006965	1548887	CC\1=C(C2=C(/C1=C\C3=CC=C(C=C3)S(=O)C)C=CC(=C2)F)CC(=O)O
Sulindac	D013467	38194-50-2	Necrosis	MESH:D009336	1548887	CC\1=C(C2=C(/C1=C\C3=CC=C(C=C3)S(=O)C)C=CC(=C2)F)CC(=O)O
swertiamarin	C013270	17388-39-5	Inflammation	MESH:D007249	442435	C=C[C@H]1[C@@H](OC=C2[C@]1(CCOC2=O)O)O[C@H]3[C@@H]([C@H]([C@@H]([C@H](O3)CO)O)O)O
swertiamarin	C013270	17388-39-5	Prostatic Hyperplasia	MESH:D011470	442435	C=C[C@H]1[C@@H](OC=C2[C@]1(CCOC2=O)O)O[C@H]3[C@@H]([C@H]([C@@H]([C@H](O3)CO)O)O)O
Tacrine	D013619	321-64-2	Diabetes Complications	MESH:D048909	1935	C1CCC2=NC3=CC=CC=C3C(=C2C1)N
TAK-875	C557331		Glucose Intolerance	MESH:D018149	24857286	CC1=CC(=CC(=C1C2=CC(=CC=C2)COC3=CC4=C(C=C3)[C@@H](CO4)CC(=O)O)C)OCCCS(=O)(=O)C
tamibarotene	C061133	94497-51-5	Disease Models, Animal	MESH:D004195	108143	CC1(CCC(C2=C1C=CC(=C2)NC(=O)C3=CC=C(C=C3)C(=O)O)(C)C)C
tamibarotene	C061133	94497-51-5	Neutropenia	MESH:D009503	108143	CC1(CCC(C2=C1C=CC(=C2)NC(=O)C3=CC=C(C=C3)C(=O)O)(C)C)C
tamibarotene	C061133	94497-51-5	Staphylococcal Infections	MESH:D013203	108143	CC1(CCC(C2=C1C=CC(=C2)NC(=O)C3=CC=C(C=C3)C(=O)O)(C)C)C
Tamoxifen	D013629	10540-29-1	Movement Disorders	MESH:D009069	2733525	CC/C(=C(\C1=CC=CC=C1)/C2=CC=C(C=C2)OCCN(C)C)/C3=CC=CC=C3.C(C(=O)O)C(CC(=O)O)(C(=O)O)O
Tamoxifen	D013629	10540-29-1	Necrosis	MESH:D009336	2733525	CC/C(=C(\C1=CC=CC=C1)/C2=CC=C(C=C2)OCCN(C)C)/C3=CC=CC=C3.C(C(=O)O)C(CC(=O)O)(C(=O)O)O
tanshinone	C021751	568-73-0	Hypertension	MESH:D006973	114917	CC1=CC=CC2=C1C=CC3=C2C(=O)C(=O)C4=C3OC=C4C
tanshinone	C021751	568-73-0	Vascular System Injuries	MESH:D057772	114917	CC1=CC=CC2=C1C=CC3=C2C(=O)C(=O)C4=C3OC=C4C
tanshinone II A sodium sulfonate	C024894	69659-80-9	Leukostasis	MESH:D018921	23669322	CC1=C(OC2=C1C(=O)C(=O)C3=C2C=CC4=C3CCCC4(C)C)S(=O)(=O)[O-].[Na+]
Taurine	D013654	107-35-7	Acute Kidney Injury	MESH:D058186	1123	C(CS(=O)(=O)O)N
Taurine	D013654	107-35-7	Emphysema	MESH:D004646	1123	C(CS(=O)(=O)O)N
Taurine	D013654	107-35-7	Gliosis	MESH:D005911	1123	C(CS(=O)(=O)O)N
Taurine	D013654	107-35-7	Mammary Neoplasms, Experimental	MESH:D008325	1123	C(CS(=O)(=O)O)N
Taurine	D013654	107-35-7	Pancreatic Diseases	MESH:D010182	1123	C(CS(=O)(=O)O)N
Taurine	D013654	107-35-7	Pulmonary Fibrosis	MESH:D011658	1123	C(CS(=O)(=O)O)N
taxifolin	C003377	480-18-2	Hyperglycemia	MESH:D006943	471	C1=CC(=C(C=C1C2C(C(=O)C3=C(C=C(C=C3O2)O)O)O)O)O
taxifolin	C003377	480-18-2	Hyperinsulinism	MESH:D006946	471	C1=CC(=C(C=C1C2C(C(=O)C3=C(C=C(C=C3O2)O)O)O)O)O
taxifolin	C003377	480-18-2	Insulin Resistance	MESH:D007333	471	C1=CC(=C(C=C1C2C(C(=O)C3=C(C=C(C=C3O2)O)O)O)O)O
tebuconazole	C087114		Cryptococcosis	MESH:D003453	86102	CC(C)(C)C(CCC1=CC=C(C=C1)Cl)(CN2C=NC=N2)O
tebuconazole	C087114		Lung Diseases, Fungal	MESH:D008172	86102	CC(C)(C)C(CCC1=CC=C(C=C1)Cl)(CN2C=NC=N2)O
tempol	C001803	2226-96-2	Albuminuria	MESH:D000419	137994	CC1(CC(CC(N1[O])(C)C)O)C
tertiapin	C029738	58694-52-3	Heart Block	MESH:D006327	16133833	CC[C@H](C)[C@@H](C(=O)N[C@@H]([C@@H](C)CC)C(=O)N[C@@H]([C@@H](C)CC)C(=O)N1CCC[C@H]1C(=O)N[C@@H](CC2=CNC=N2)C(=O)N[C@@H](CCSC)C(=O)N[C@H](CS)C(=O)N[C@@H](CC3=CNC4=CC=CC=C43)C(=O)N[C@@H](CCCCN)C(=O)N[C@@H](CCCCN)C(=O)N[C@H](CS)C(=O)NCC(=O)N[C@@H](CCCCN)C(=O)N[C@@H](CCCCN)C(=O)N)NC(=O)[C@H](CCCNC(=N)N)NC(=O)[C@H](CC(=O)N)NC(=O)[C@@H](CS)NC(=O)[C@H](CC(=O)N)NC(=O)[C@@H](CS)NC(=O)[C@H](CC(C)C)NC(=O)[C…
Testosterone Propionate	D043343	57-85-2	Mood Disorders	MESH:D019964	5995	CCC(=O)O[C@H]1CC[C@@H]2[C@@]1(CC[C@H]3[C@H]2CCC4=CC(=O)CC[C@]34C)C
tetrahydrocurcumin	C096277	36062-04-1	Micronuclei, Chromosome-Defective	MESH:D048629	124072	COC1=C(C=CC(=C1)CCC(=O)CC(=O)CCC2=CC(=C(C=C2)O)OC)O
tetrakis(N-methyl-4-pyridiniumyl)porphine manganese(III) complex	C050950	70649-54-6	Hypertrophy, Left Ventricular	MESH:D017379	5486195	CN1C=CC(=C2C3=NC(=C(C4=NC(=C(C5=CC=C([N-]5)C(=C6C=CC2=N6)C7=CC=[N+](C=C7)C)C8=CC=[N+](C=C8)C)C=C4)C9=CC=[N+](C=C9)C)C=C3)C=C1.[Mn+3]
tetramethylenedisulfotetramine	C010349	1980-12-06	Hypotension	MESH:D007022	64148	C1N2CN3CN(S2(=O)=O)CN1S3(=O)=O
tetramethylpyrazine	C017953	1124-11-4	Fatty Liver, Alcoholic	MESH:D005235	14296	CC1=C(N=C(C(=N1)C)C)C
Thalidomide	D013792	50-35-1	Morning Sickness	MESH:D048968	5426	C1CC(=O)NC(=O)C1N2C(=O)C3=CC=CC=C3C2=O
Thioctic Acid	D008063	62-46-4	Asthenozoospermia	MESH:D053627	864	C1CSSC1CCCCC(=O)O
Thioctic Acid	D008063	62-46-4	Oligospermia	MESH:D009845	864	C1CSSC1CCCCC(=O)O
Thioctic Acid	D008063	62-46-4	Prenatal Exposure Delayed Effects	MESH:D011297	864	C1CSSC1CCCCC(=O)O
Thymol	D013943	89-83-8	Bone Resorption	MESH:D001862	6989	CC1=CC(=C(C=C1)C(C)C)O
thymoquinone	C003466	490-91-5	Disease Models, Animal	MESH:D004195	10281	CC1=CC(=O)C(=CC1=O)C(C)C
thymoquinone	C003466	490-91-5	Fatty Liver	MESH:D005234	10281	CC1=CC(=O)C(=CC1=O)C(C)C
thymoquinone	C003466	490-91-5	Fatty Liver, Alcoholic	MESH:D005235	10281	CC1=CC(=O)C(=CC1=O)C(C)C
thymoquinone	C003466	490-91-5	Hematuria	MESH:D006417	10281	CC1=CC(=O)C(=CC1=O)C(C)C
thymoquinone	C003466	490-91-5	Hemorrhage	MESH:D006470	10281	CC1=CC(=O)C(=CC1=O)C(C)C
thymoquinone	C003466	490-91-5	Hepatomegaly	MESH:D006529	10281	CC1=CC(=O)C(=CC1=O)C(C)C
thymoquinone	C003466	490-91-5	Hyperglycemia	MESH:D006943	10281	CC1=CC(=O)C(=CC1=O)C(C)C
thymoquinone	C003466	490-91-5	Neoplasm Invasiveness	MESH:D009361	10281	CC1=CC(=O)C(=CC1=O)C(C)C
thymoquinone	C003466	490-91-5	Parkinson Disease, Secondary	MESH:D010302	10281	CC1=CC(=O)C(=CC1=O)C(C)C
tibolone	C027385		Endometriosis	MESH:D004715	444008	C[C@@H]1CC2=C(CCC(=O)C2)[C@@H]3[C@@H]1[C@@H]4CC[C@]([C@]4(CC3)C)(C#C)O
tipifarnib	C402769		Inflammation	MESH:D007249	148193	CN1C=NC=C1C(C2=CC=C(C=C2)Cl)(C3=CC4=C(C=C3)N(C(=O)C=C4C5=CC(=CC=C5)Cl)C)N
TO-901317	C423915		Pulmonary Edema	MESH:D011654	447912	C1=CC=C(C=C1)S(=O)(=O)N(CC(F)(F)F)C2=CC=C(C=C2)C(C(F)(F)F)(C(F)(F)F)O
tocotrienol, delta	C082097	25612-59-3	Melanoma, Experimental	MESH:D008546	5282350	CC1=C2C(=CC(=C1)O)CC[C@@](O2)(C)CC/C=C(\C)/CC/C=C(\C)/CCC=C(C)C
Tocotrienols	D024508		Breast Neoplasms	MESH:D001943	9929901	CC(=CCC/C(=C/CC/C(=C/CCC1(CCC2=C(O1)C=CC(=C2)O)C)/C)/C)C
Tocotrienols	D024508		Colonic Neoplasms	MESH:D003110	9929901	CC(=CCC/C(=C/CC/C(=C/CCC1(CCC2=C(O1)C=CC(=C2)O)C)/C)/C)C
Tocotrienols	D024508		Liver Neoplasms	MESH:D008113	9929901	CC(=CCC/C(=C/CC/C(=C/CCC1(CCC2=C(O1)C=CC(=C2)O)C)/C)/C)C
Tocotrienols	D024508		Neoplasms, Mesothelial	MESH:D018301	9929901	CC(=CCC/C(=C/CC/C(=C/CCC1(CCC2=C(O1)C=CC(=C2)O)C)/C)/C)C
Tocotrienols	D024508		Pancreatic Neoplasms	MESH:D010190	9929901	CC(=CCC/C(=C/CC/C(=C/CCC1(CCC2=C(O1)C=CC(=C2)O)C)/C)/C)C
Tocotrienols	D024508		Prostatic Neoplasms	MESH:D011471	9929901	CC(=CCC/C(=C/CC/C(=C/CCC1(CCC2=C(O1)C=CC(=C2)O)C)/C)/C)C
Tocotrienols	D024508		Skin Neoplasms	MESH:D012878	9929901	CC(=CCC/C(=C/CC/C(=C/CCC1(CCC2=C(O1)C=CC(=C2)O)C)/C)/C)C
tofacitinib	C479163		Arthritis, Experimental	MESH:D001169	9818231	CC1CCN(CC1N(C)C2=NC=NC3=C2C=CN3)C(=O)CC#N
tofacitinib	C479163		Bone Resorption	MESH:D001862	9818231	CC1CCN(CC1N(C)C2=NC=NC3=C2C=CN3)C(=O)CC#N
tofacitinib	C479163		Dry Eye Syndromes	MESH:D015352	9818231	CC1CCN(CC1N(C)C2=NC=NC3=C2C=CN3)C(=O)CC#N
tofacitinib	C479163		Inflammation	MESH:D007249	9818231	CC1CCN(CC1N(C)C2=NC=NC3=C2C=CN3)C(=O)CC#N
TRAM 34	C411671		Pulmonary Fibrosis	MESH:D011658	656734	C1=CC=C(C=C1)C(C2=CC=CC=C2)(C3=CC=CC=C3Cl)N4C=CC=N4
trametinib	C560077		Pancreatic Neoplasms	MESH:D010190	11707110	CC1=C2C(=C(N(C1=O)C)NC3=C(C=C(C=C3)I)F)C(=O)N(C(=O)N2C4=CC(=CC=C4)NC(=O)C)C5CC5
trandolapril	C052035		Cardiomyopathy, Hypertrophic	MESH:D002312	5484727	CCOC(=O)[C@H](CCC1=CC=CC=C1)N[C@@H](C)C(=O)N2[C@H]3CCCC[C@@H]3C[C@H]2C(=O)O
trandolapril	C052035		Glomerulosclerosis, Focal Segmental	MESH:D005923	5484727	CCOC(=O)[C@H](CCC1=CC=CC=C1)N[C@@H](C)C(=O)N2[C@H]3CCCC[C@@H]3C[C@H]2C(=O)O
trandolapril	C052035		Hypertension, Malignant	MESH:D006974	5484727	CCOC(=O)[C@H](CCC1=CC=CC=C1)N[C@@H](C)C(=O)N2[C@H]3CCCC[C@@H]3C[C@H]2C(=O)O
trandolapril	C052035		Nephritis, Interstitial	MESH:D009395	5484727	CCOC(=O)[C@H](CCC1=CC=CC=C1)N[C@@H](C)C(=O)N2[C@H]3CCCC[C@@H]3C[C@H]2C(=O)O
Tretinoin	D014212	302-79-4	Cell Transformation, Neoplastic	MESH:D002471	444795	CC1=C(C(CCC1)(C)C)/C=C/C(=C/C=C/C(=C/C(=O)O)/C)/C
Tretinoin	D014212	302-79-4	Disease Models, Animal	MESH:D004195	444795	CC1=C(C(CCC1)(C)C)/C=C/C(=C/C=C/C(=C/C(=O)O)/C)/C
Tretinoin	D014212	302-79-4	Fetal Growth Retardation	MESH:D005317	444795	CC1=C(C(CCC1)(C)C)/C=C/C(=C/C=C/C(=C/C(=O)O)/C)/C
tricetin	C469689		Neoplasm Invasiveness	MESH:D009361	5281701	C1=C(C=C(C(=C1O)O)O)C2=CC(=O)C3=C(C=C(C=C3O2)O)O
trienomycin A	C045958	98873-83-7	Neoplasms, Experimental	MESH:D009374	6438814	CC1C(C/C=C\C=C\C=C\C(CC(=O)NC2=CC(=CC(=C2)CC/C=C(/C1O)\C)O)OC)OC(=O)C(C)NC(=O)C3CCCCC3
trigonelline	C009560	535-83-1	Fatty Liver	MESH:D005234	5570	C[N+]1=CC=CC(=C1)C(=O)[O-]
trigonelline	C009560	535-83-1	Insulin Resistance	MESH:D007333	5570	C[N+]1=CC=CC(=C1)C(=O)[O-]
Trimetazidine	D014292	5011-34-7	Acute Kidney Injury	MESH:D058186	21109	COC1=C(C(=C(C=C1)CN2CCNCC2)OC)OC
tripterine	C050414	34157-83-0	Necrosis	MESH:D009336	122724	CC1=C(C(=O)C=C2C1=CC=C3[C@]2(CC[C@@]4([C@@]3(CC[C@@]5([C@H]4C[C@](CC5)(C)C(=O)O)C)C)C)C)O
triptonide	C084079	38647-11-9	Lymphoma	MESH:D008223	65411	CC(C)[C@@]12[C@@H](O1)[C@H]3[C@@]4(O3)[C@]5(CCC6=C([C@@H]5C[C@H]7[C@]4(C2=O)O7)COC6=O)C
tubacin	C474316		Polycystic Kidney Diseases	MESH:D007690	6675804	C1[C@@H](O[C@@H](O[C@@H]1C2=CC=C(C=C2)CO)C3=CC=C(C=C3)NC(=O)CCCCCCC(=O)NO)CSC4=NC(=C(O4)C5=CC=CC=C5)C6=CC=CC=C6
tubastatin A	C553587		Polycystic Kidney Diseases	MESH:D007690	49850262	CN1CCC2=C(C1)C3=CC=CC=C3N2CC4=CC=C(C=C4)C(=O)NO
Tubocurarine	D014403	57-95-4	Poisoning	MESH:D011041	6000	CN1CCC2=CC(=C3C=C2[C@@H]1CC4=CC=C(C=C4)OC5=C6[C@@H](CC7=CC(=C(C=C7)O)O3)[N+](CCC6=CC(=C5O)OC)(C)C)OC
tussilagone	C054337		Colitis	MESH:D003092	6438981	CC/C(=C/C(=O)O[C@@H]1C[C@H]([C@H]2[C@H](C1=C)CC(=O)[C@H]2C(C)OC(=O)C)C(C)C)/C
tylophorine	C004218	482-20-2	Gastroenteritis, Transmissible, of Swine	MESH:D005761	92114	COC1=C(C=C2C(=C1)C3=C(CN4CCC[C@H]4C3)C5=CC(=C(C=C52)OC)OC)OC
tylophorine	C004218	482-20-2	Hepatitis, Viral, Animal	MESH:D006524	92114	COC1=C(C=C2C(=C1)C3=C(CN4CCC[C@H]4C3)C5=CC(=C(C=C52)OC)OC)OC
tyrphostin AG 1024	C447031		Cholestasis	MESH:D002779	2044	CC(C)(C)C1=C(C(=CC(=C1)C=C(C#N)C#N)Br)O
Ursodeoxycholic Acid	D014580	128-13-2	Movement Disorders	MESH:D009069	31401	C[C@H](CCC(=O)O)[C@H]1CC[C@@H]2[C@@]1(CC[C@H]3[C@H]2[C@H](C[C@H]4[C@@]3(CC[C@H](C4)O)C)O)C
ursolic acid	C005466	77-52-1	Infarction, Middle Cerebral Artery	MESH:D020244	64945	C[C@@H]1CC[C@@]2(CC[C@@]3(C(=CC[C@H]4[C@]3(CC[C@@H]5[C@@]4(CC[C@@H](C5(C)C)O)C)C)[C@@H]2[C@H]1C)C)C(=O)O
ursolic acid	C005466	77-52-1	Ischemic Attack, Transient	MESH:D002546	64945	C[C@@H]1CC[C@@]2(CC[C@@]3(C(=CC[C@H]4[C@]3(CC[C@@H]5[C@@]4(CC[C@@H](C5(C)C)O)C)C)[C@@H]2[C@H]1C)C)C(=O)O
ursolic acid	C005466	77-52-1	Reperfusion Injury	MESH:D015427	64945	C[C@@H]1CC[C@@]2(CC[C@@]3(C(=CC[C@H]4[C@]3(CC[C@@H]5[C@@]4(CC[C@@H](C5(C)C)O)C)C)[C@@H]2[C@H]1C)C)C(=O)O
Valproic Acid	D014635	99-66-1	Motor Skills Disorders	MESH:D019957	3121	CCCC(CCC)C(=O)O
Valsartan	D000068756		Myocardial Reperfusion Injury	MESH:D015428	60846	CCCCC(=O)N(CC1=CC=C(C=C1)C2=CC=CC=C2C3=NNN=N3)[C@@H](C(C)C)C(=O)O
Valsartan	D000068756		Necrosis	MESH:D009336	60846	CCCCC(=O)N(CC1=CC=C(C=C1)C2=CC=CC=C2C3=NNN=N3)[C@@H](C(C)C)C(=O)O
Vanadates	D014638		Tremor	MESH:D014202	26218	[O-][V](=O)=O
venetoclax	C579720		Precursor Cell Lymphoblastic Leukemia-Lymphoma	MESH:D054198	49846579	CC1(CCC(=C(C1)C2=CC=C(C=C2)Cl)CN3CCN(CC3)C4=CC(=C(C=C4)C(=O)NS(=O)(=O)C5=CC(=C(C=C5)NCC6CCOCC6)[N+](=O)[O-])OC7=CN=C8C(=C7)C=CN8)C
Vitamin B 12	D014805	68-19-9	Placenta Diseases	MESH:D010922	184933	CC1=CC2=C(C=C1C)N(C=N2)C3C(C(C(O3)CO)OP(=O)([O-])OC(C)CNC(=O)CCC4(C(C5C6(C(C(C(=N6)C(=C7C(C(C(=N7)C=C8C(C(C(=N8)C(=C4[N-]5)C)CCC(=O)N)(C)C)CCC(=O)N)(C)CC(=O)N)C)CCC(=O)N)(C)CC(=O)N)C)CC(=O)N)C)O.[C-]#N.[Co+3]
Vitamin K 1	D010837	84-80-0	Intracranial Hemorrhages	MESH:D020300	4812	CC1=C(C(=O)C2=CC=CC=C2C1=O)CC=C(C)CCCC(C)CCCC(C)CCCC(C)C
Vitamin K 2	D024482	11032-49-8	Blood Coagulation Disorders	MESH:D001778	5280374	CC1=C(C(=O)C2=CC=CC=C2C1=O)C/C=C(\C)/CCC=C(C)C
Vitamin K 2	D024482	11032-49-8	Disease Models, Animal	MESH:D004195	5280374	CC1=C(C(=O)C2=CC=CC=C2C1=O)C/C=C(\C)/CCC=C(C)C
Vitamin K 2	D024482	11032-49-8	Osteoporosis	MESH:D010024	5280374	CC1=C(C(=O)C2=CC=CC=C2C1=O)C/C=C(\C)/CCC=C(C)C
vitexin	C032731	521-33-5	Infertility, Male	MESH:D007248	5280441	C1=CC(=CC=C1C2=CC(=O)C3=C(O2)C(=C(C=C3O)O)[C@H]4[C@@H]([C@H]([C@@H]([C@H](O4)CO)O)O)O)O
vitexin	C032731	521-33-5	Sexual Dysfunctions, Psychological	MESH:D020018	5280441	C1=CC(=CC=C1C2=CC(=O)C3=C(O2)C(=C(C=C3O)O)[C@H]4[C@@H]([C@H]([C@@H]([C@H](O4)CO)O)O)O)O
volinanserin	C079049		Cocaine-Related Disorders	MESH:D019970	60858	COC1=CC=CC(=C1OC)C(C2CCN(CC2)CCC3=CC=C(C=C3)F)O
volinanserin	C079049		Dyskinesia, Drug-Induced	MESH:D004409	60858	COC1=CC=CC(=C1OC)C(C2CCN(CC2)CCC3=CC=C(C=C3)F)O
volinanserin	C079049		Memory Disorders	MESH:D008569	60858	COC1=CC=CC(=C1OC)C(C2CCN(CC2)CCC3=CC=C(C=C3)F)O
W 7	C017967	65595-90-6	Polycystic Kidney Diseases	MESH:D007690	5681	C1=CC2=C(C=CC=C2Cl)C(=C1)S(=O)(=O)NCCCCCCN
Warfarin	D014859	81-81-2	Emphysema	MESH:D004646	16204922	CC(=O)CC(C1=CC=CC=C1)C2=C(C3=CC=CC=C3OC2=O)[O-].[Na+]
Warfarin	D014859	81-81-2	Hypereosinophilic Syndrome	MESH:D017681	16204922	CC(=O)CC(C1=CC=CC=C1)C2=C(C3=CC=CC=C3OC2=O)[O-].[Na+]
Warfarin	D014859	81-81-2	Hyperglycemia	MESH:D006943	16204922	CC(=O)CC(C1=CC=CC=C1)C2=C(C3=CC=CC=C3OC2=O)[O-].[Na+]
Warfarin	D014859	81-81-2	Hypertrophy, Left Ventricular	MESH:D017379	16204922	CC(=O)CC(C1=CC=CC=C1)C2=C(C3=CC=CC=C3OC2=O)[O-].[Na+]
Warfarin	D014859	81-81-2	Migraine with Aura	MESH:D020325	16204922	CC(=O)CC(C1=CC=CC=C1)C2=C(C3=CC=CC=C3OC2=O)[O-].[Na+]
Warfarin	D014859	81-81-2	Neoplasm Invasiveness	MESH:D009361	16204922	CC(=O)CC(C1=CC=CC=C1)C2=C(C3=CC=CC=C3OC2=O)[O-].[Na+]
Warfarin	D014859	81-81-2	Neoplasm Metastasis	MESH:D009362	16204922	CC(=O)CC(C1=CC=CC=C1)C2=C(C3=CC=CC=C3OC2=O)[O-].[Na+]
Warfarin	D014859	81-81-2	Neoplasms, Experimental	MESH:D009374	16204922	CC(=O)CC(C1=CC=CC=C1)C2=C(C3=CC=CC=C3OC2=O)[O-].[Na+]
Warfarin	D014859	81-81-2	Pancreatic Neoplasms	MESH:D010190	16204922	CC(=O)CC(C1=CC=CC=C1)C2=C(C3=CC=CC=C3OC2=O)[O-].[Na+]
Warfarin	D014859	81-81-2	Pulmonary Fibrosis	MESH:D011658	16204922	CC(=O)CC(C1=CC=CC=C1)C2=C(C3=CC=CC=C3OC2=O)[O-].[Na+]
withaferin A	C009684	5119-48-2	Neoplasm Metastasis	MESH:D009362	265237	CC1=C(C(=O)O[C@H](C1)[C@@H](C)[C@H]2CC[C@@H]3[C@@]2(CC[C@H]4[C@H]3C[C@@H]5[C@]6([C@@]4(C(=O)C=C[C@@H]6O)C)O5)C)CO
withaferin A	C009684	5119-48-2	Neoplasms, Experimental	MESH:D009374	265237	CC1=C(C(=O)O[C@H](C1)[C@@H](C)[C@H]2CC[C@@H]3[C@@]2(CC[C@H]4[C@H]3C[C@@H]5[C@]6([C@@]4(C(=O)C=C[C@@H]6O)C)O5)C)CO
wogonin	C085514	632-85-9	Micronuclei, Chromosome-Defective	MESH:D048629	5281703	COC1=C(C=C(C2=C1OC(=CC2=O)C3=CC=CC=C3)O)O
xanthoceraside	C548611		Memory Disorders	MESH:D008569	102336202	C/C=C(\C)/C(=O)O[C@H]1[C@@H](C(C[C@@H]2[C@]1([C@@H]([C@@H]([C@@]3(C2=CC[C@H]4[C@]3(CC[C@@H]5[C@@]4(CC[C@@H](C5(C)C)O[C@H]6[C@@H]([C@H]([C@@H]([C@H](O6)C(=O)O)O)O[C@H]7[C@@H]([C@H]([C@@H](O7)CO)O)O)O[C@H]8[C@@H]([C@H]([C@H]([C@H](O8)CO)O)O)O)C)C)C)O)O)CO)(C)C)OC(=O)/C(=C/C)/C
xanthohumol	C104536	6754-58-1	Obesity	MESH:D009765	639665	CC(=CCC1=C(C=C(C(=C1O)C(=O)/C=C/C2=CC=C(C=C2)O)OC)O)C
Y 27632	C108830	138381-45-0	Fibrosis	MESH:D005355	123862	CC(C1CCC(CC1)C(=O)NC2=CC=NC=C2)N.Cl.Cl
Y 27632	C108830	138381-45-0	Hypertension, Portal	MESH:D006975	123862	CC(C1CCC(CC1)C(=O)NC2=CC=NC=C2)N.Cl.Cl
Y 27632	C108830	138381-45-0	Liver Cirrhosis, Biliary	MESH:D008105	123862	CC(C1CCC(CC1)C(=O)NC2=CC=NC=C2)N.Cl.Cl
yangonin	C110481	500-62-9	Cholestasis	MESH:D002779	5281575	COC1=CC=C(C=C1)/C=C/C2=CC(=CC(=O)O2)OC
yangonin	C110481	500-62-9	Inflammation	MESH:D007249	5281575	COC1=CC=C(C=C1)/C=C/C2=CC(=CC(=O)O2)OC
yangonin	C110481	500-62-9	Massive Hepatic Necrosis	MESH:D047508	5281575	COC1=CC=C(C=C1)/C=C/C2=CC(=CC(=O)O2)OC
YM 155	C523798		Teratoma	MESH:D013724	11178236	CC1=[N+](C2=C(N1CCOC)C(=O)C3=CC=CC=C3C2=O)CC4=NC=CN=C4.[Br-]
Yohimbine	D015016	146-48-5	Bone Resorption	MESH:D001862	6169	COC(=O)[C@H]1[C@H](CC[C@@H]2[C@@H]1C[C@H]3C4=C(CCN3C2)C5=CC=CC=C5N4)O.Cl
Yohimbine	D015016	146-48-5	Cartilage Diseases	MESH:D002357	6169	COC(=O)[C@H]1[C@H](CC[C@@H]2[C@@H]1C[C@H]3C4=C(CCN3C2)C5=CC=CC=C5N4)O.Cl
Yohimbine	D015016	146-48-5	Erythema	MESH:D004890	6169	COC(=O)[C@H]1[C@H](CC[C@@H]2[C@@H]1C[C@H]3C4=C(CCN3C2)C5=CC=CC=C5N4)O.Cl
Yohimbine	D015016	146-48-5	Inflammation	MESH:D007249	6169	COC(=O)[C@H]1[C@H](CC[C@@H]2[C@@H]1C[C@H]3C4=C(CCN3C2)C5=CC=CC=C5N4)O.Cl
zerumbone	C403304	471-05-6	Pulmonary Edema	MESH:D011654	5470187	C/C/1=C\CC(/C=C/C(=O)/C(=C/CC1)/C)(C)C
Zinc	D015032	7440-66-6	Polycystic Ovary Syndrome	MESH:D011085	23994	[Zn]
Zinc Oxide	D015034	1314-13-2	Hyperbilirubinemia	MESH:D006932	14806	O=[Zn]
Zinc Oxide	D015034	1314-13-2	Necrosis	MESH:D009336	14806	O=[Zn]
zingerone	C013738	122-48-5	Aberrant Crypt Foci	MESH:D058739	31211	CC(=O)CCC1=CC(=C(C=C1)O)OC
zingerone	C013738	122-48-5	Diabetes Complications	MESH:D048909	31211	CC(=O)CCC1=CC(=C(C=C1)O)OC
zingerone	C013738	122-48-5	Fibrosis	MESH:D005355	31211	CC(=O)CCC1=CC(=C(C=C1)O)OC
zingerone	C013738	122-48-5	Necrosis	MESH:D009336	31211	CC(=O)CCC1=CC(=C(C=C1)O)OC
zingerone	C013738	122-48-5	Prostatic Diseases	MESH:D011469	31211	CC(=O)CCC1=CC(=C(C=C1)O)OC
zomepirac	C020549	33369-31-2	Inflammation	MESH:D007249	5733	CC1=C(N(C(=C1)CC(=O)O)C)C(=O)C2=CC=C(C=C2)Cl
zopolrestat	C067172	110703-94-1	Fatty Liver	MESH:D005234	1613	C1=CC=C2C(=C1)C(=NN(C2=O)CC3=NC4=C(S3)C=CC(=C4)C(F)(F)F)CC(=O)O
