# Supplementary material for: Identification of Drug-Disease Associations Using Information of Molecular Structures and Clinical Symptoms via Deep Convolutional Neural Network
Source: Front Chem. 2020 Jan 10;7:924. doi: 10.3389/fchem.2019.00924 (PMC6966717; doi:10.3389/fchem.2019.00924)
Supplement: Supporting Information 3 — The most likely drug-disease associations. [file Table_3.XLSX]

## Sheet: Sheet1
Disease name	Chemical ID (Pubchem CID)
Alopecia Areata	5311
Alopecia Areata	4421
Alopecia	38
Alopecia Areata	46936534
Alopecia Areata	16129579
Alopecia Areata	11809364
Alopecia Areata	11610553
Alopecia Areata	11310031
Alopecia Areata	5288712
Alopecia Areata	448605
Alopecia Areata	439691
Alopecia Areata	71616
Alopecia Areata	4026
Chorea Gravidarum	3965
Chorea Gravidarum	1983
Chorioamnionitis	25113181
Chorioamnionitis	24916788
Chorioamnionitis	23586165
Chorioamnionitis	16259
Alopecia	3463
Alopecia Areata	25181321
Alopecia Areata	24883486
Alopecia Areata	5289514
Alopecia Areata	5280953
Alopecia Areata	448669
Alopecia Areata	447843
Alopecia Areata	446987
Alopecia Areata	441335
Alopecia Areata	156414
Alopecia Areata	63306
Alopecia Areata	4057
Chorea Gravidarum	2750
Chorioamnionitis	52942976
Chorioamnionitis	21145267
Chorioamnionitis	9568614
Chorioamnionitis	448926
Chorioamnionitis	447336
Alopecia	3562
Alopecia	1385
Alopecia Areata	46936753
Alopecia Areata	6857699
Chorea Gravidarum	5625
Chorea Gravidarum	3342
Chorea Gravidarum	564
Chorioamnionitis	22690393
Chorioamnionitis	65077
Chorioamnionitis	57469
Chorioamnionitis	34040
Adenomatous Polyps	46936809
Adenomatous Polyps	11840988
Alopecia Areata	46936683
Alopecia Areata	35023177
Alopecia Areata	11546620
Alopecia Areata	5288324
Alopecia Areata	3037580
Alopecia Areata	447966
Alopecia Areata	439231
Alopecia Areata	61583
Alopecia Areata	6279
Alopecia Areata	5574
Alopecia Areata	4837
Alopecia Areata	4310
Alopecia Areata	4195
Alopecia Areata	760
Chorea Gravidarum	4788
Chorea Gravidarum	2901
Chorea Gravidarum	942
Chorea Gravidarum	280
Chorioamnionitis	9576916
Chorioamnionitis	5289329
Chorioamnionitis	447411
Adenomatous Polyps	46937111
Alopecia Areata	46937152
Alopecia Areata	25201381
Alopecia Areata	5726921
Alopecia Areata	5702627
Alopecia Areata	654376
Alopecia Areata	100016
Alopecia Areata	60835
Alopecia Areata	51040
Alopecia Areata	4456
Alopecia Areata	3448
Chorea Gravidarum	5413
Chorioamnionitis	5288017
Chorioamnionitis	5287408
Chorioamnionitis	47936
Chorioamnionitis	6961
Hematoma, Epidural, Cranial	976666
Alopecia	2750
Alopecia Areata	46936416
Alopecia Areata	16122632
Alopecia Areata	11694089
Alopecia Areata	4369374
Alopecia Areata	447478
Alopecia Areata	5578
Chorea Gravidarum	4327
Chorea Gravidarum	2893
Chorea Gravidarum	1993
Chorea Gravidarum	1604
Chorioamnionitis	1235170
Chorioamnionitis	447476
Chorioamnionitis	24360
Chorioamnionitis	10680
Chorioamnionitis	9363
Chorioamnionitis	4848
Chorioamnionitis	4184
Adenomatous Polyps	6288148
Alopecia	1614
Alopecia Areata	5991
Alopecia Areata	3301
Chorea Gravidarum	8271
Chorea Gravidarum	6471
Chorea Gravidarum	5906
Chorea Gravidarum	5794
Chorea Gravidarum	3406
Chorea Gravidarum	2267
Chorea Gravidarum	260
Chorioamnionitis	53716648
Chorioamnionitis	46937132
Chorioamnionitis	46936335
Chorioamnionitis	24860533
Chorioamnionitis	5326781
Chorioamnionitis	446382
Chorioamnionitis	445032
Chorioamnionitis	149790
Chorioamnionitis	64147
Chorioamnionitis	63306
Chorioamnionitis	14584
Chorioamnionitis	5745
Chorioamnionitis	4167
Adenomatous Polyps	11616886
Alopecia Areata	23586165
Alopecia Areata	444800
Alopecia Areata	71398
Alopecia Areata	70119
Chorea Gravidarum	8226
Chorea Gravidarum	5745
Chorea Gravidarum	2375
Chorea Gravidarum	999
Chorea Gravidarum	286
Chorioamnionitis	46936515
Chorioamnionitis	6914579
Chorioamnionitis	6102690
Chorioamnionitis	5287488
Chorioamnionitis	5281701
Chorioamnionitis	449245
Chorioamnionitis	304271
Chorioamnionitis	76008
Chorioamnionitis	62347
Chorioamnionitis	15606
Chorioamnionitis	10026
Chorioamnionitis	5533
Chorioamnionitis	4507
Chorioamnionitis	4506
Chorioamnionitis	4316
Adenomatous Polyps	448431
Alopecia Areata	24883477
Alopecia Areata	23647659
Alopecia Areata	16043304
Alopecia Areata	10317619
Alopecia Areata	10150081
Alopecia Areata	6918653
Alopecia Areata	5494447
Alopecia Areata	2761815
Alopecia Areata	736186
Alopecia Areata	446744
Alopecia Areata	126046
Alopecia Areata	6432
Alopecia Areata	5753
Alopecia Areata	5749
Alopecia Areata	1698
Aortic Valve Prolapse	46937143
Chorioamnionitis	46937075
Chorioamnionitis	24894149
Chorioamnionitis	14930278
Chorioamnionitis	11840968
Chorioamnionitis	6323459
Chorioamnionitis	5311356
Chorioamnionitis	5288102
Chorioamnionitis	657095
Chorioamnionitis	447776
Chorioamnionitis	444640
Chorioamnionitis	243556
Chorioamnionitis	193962
Chorioamnionitis	190217
Chorioamnionitis	37851
Chorioamnionitis	7997
Chorioamnionitis	5577
Chorioamnionitis	4369
Adenomatous Polyposis Coli	596
Alopecia	2833
Alopecia Areata	46936488
Alopecia Areata	16040257
Alopecia Areata	5287417
Alopecia Areata	5287415
Alopecia Areata	60947
Chorea Gravidarum	529
Chorioamnionitis	24864079
Chorioamnionitis	24756824
Chorioamnionitis	19371515
Chorioamnionitis	16750106
Chorioamnionitis	16750074
Chorioamnionitis	11160307
Chorioamnionitis	11154476
Chorioamnionitis	6102684
Chorioamnionitis	5005498
Chorioamnionitis	446896
Chorioamnionitis	159772
Chorioamnionitis	107807
Chorioamnionitis	69672
Chorioamnionitis	8914
Chorioamnionitis	6005
Chorioamnionitis	5472
Chorioamnionitis	4066
Adenomatous Polyposis Coli	4046
Alopecia	948
Alopecia Areata	46936982
Alopecia Areata	46936606
Alopecia Areata	44129627
Alopecia Areata	25023706
Alopecia Areata	23586154
Alopecia Areata	5326781
Alopecia Areata	5289221
Alopecia Areata	5288557
Alopecia Areata	5288257
Alopecia Areata	5287620
Alopecia Areata	3033053
Alopecia Areata	449240
Alopecia Areata	448672
Alopecia Areata	445966
Alopecia Areata	183145
Alopecia Areata	3559
Chorea Gravidarum	8924
Chorea Gravidarum	6119
Chorioamnionitis	46937128
Chorioamnionitis	46936488
Chorioamnionitis	11171679
Chorioamnionitis	11041133
Chorioamnionitis	10456828
Chorioamnionitis	10089048
Chorioamnionitis	9846180
Chorioamnionitis	5362124
Chorioamnionitis	5331010
Chorioamnionitis	5327014
Chorioamnionitis	5288103
Chorioamnionitis	4369384
Chorioamnionitis	449593
Chorioamnionitis	445843
Chorioamnionitis	119432
Chorioamnionitis	119415
Chorioamnionitis	69602
Chorioamnionitis	64727
Chorioamnionitis	62278
Chorioamnionitis	53708
Chorioamnionitis	40632
Chorioamnionitis	38853
Chorioamnionitis	11273
Chorioamnionitis	8894
Chorioamnionitis	5983
Chorioamnionitis	4528
Adenomatous Polyps	182230
Adenomatous Polyps	181976
Alopecia	3394
Alopecia Areata	2734054
Alopecia Areata	1548992
Chorioamnionitis	46936881
Chorioamnionitis	46936840
Chorioamnionitis	44129608
Chorioamnionitis	17758920
Chorioamnionitis	9944398
Chorioamnionitis	9549303
Chorioamnionitis	5463858
Chorioamnionitis	5311221
Chorioamnionitis	449547
Chorioamnionitis	447492
Chorioamnionitis	446977
Chorioamnionitis	444861
Chorioamnionitis	444475
Chorioamnionitis	158397
Chorioamnionitis	77970
Chorioamnionitis	68791
Chorioamnionitis	62307
Chorioamnionitis	34756
Chorioamnionitis	25868
Chorioamnionitis	22425
Chorioamnionitis	6407
Chorioamnionitis	6077
Chorioamnionitis	5205
Alopecia Areata	46936985
Alopecia Areata	11861988
Alopecia Areata	11691442
Alopecia Areata	4369498
Alopecia Areata	62309
Alopecia Areata	5746
Alopecia Areata	3242
Alopecia Areata	2164
Aortic Valve Prolapse	46424
Chorea Gravidarum	6011
Chorea Gravidarum	5962
Chorea Gravidarum	5773
Chorea Gravidarum	2802
Chorea Gravidarum	1054
Chorioamnionitis	54675858
Chorioamnionitis	46936848
Chorioamnionitis	46936750
Chorioamnionitis	46936726
Chorioamnionitis	46936676
Chorioamnionitis	46936472
Chorioamnionitis	46936443
Chorioamnionitis	24856357
Chorioamnionitis	11987780
Chorioamnionitis	11175137
Chorioamnionitis	5413034
Chorioamnionitis	5327095
Chorioamnionitis	4469807
Chorioamnionitis	2730282
Chorioamnionitis	657140
Chorioamnionitis	439231
Chorioamnionitis	71897
Chorioamnionitis	44564
Chorioamnionitis	31072
Chorioamnionitis	7172
Chorioamnionitis	6869
Chorioamnionitis	5358
Chorioamnionitis	5356
Chorioamnionitis	4594
Chorioamnionitis	4500
Chorioamnionitis	4347
Chorioamnionitis	4060
Alopecia Areata	15991535
Alopecia Areata	11987860
Alopecia Areata	6420118
Alopecia Areata	119415
Alopecia Areata	2118
Chorioamnionitis	25190761
Chorioamnionitis	15942651
Chorioamnionitis	12195517
Chorioamnionitis	11840913
Chorioamnionitis	10286462
Chorioamnionitis	9929643
Chorioamnionitis	9601217
Chorioamnionitis	5287550
Chorioamnionitis	5282237
Chorioamnionitis	445228
Chorioamnionitis	444705
Chorioamnionitis	216235
Chorioamnionitis	71567
Chorioamnionitis	31378
Chorioamnionitis	17134
Chorioamnionitis	4679
Alopecia Areata	54682463
Alopecia Areata	24178121
Alopecia Areata	16750097
Alopecia Areata	16129580
Alopecia Areata	5288319
Alopecia Areata	5287518
Alopecia Areata	4369103
Alopecia Areata	2737071
Alopecia Areata	445160
Alopecia Areata	219104
Alopecia Areata	5560
Chorea Gravidarum	8333
Chorea Gravidarum	3532
Chorea Gravidarum	444
Chorioamnionitis	46937152
Chorioamnionitis	46936713
Chorioamnionitis	16757525
Chorioamnionitis	15991547
Chorioamnionitis	10200651
Chorioamnionitis	9576912
Chorioamnionitis	6918248
Chorioamnionitis	5289221
Chorioamnionitis	5287432
Chorioamnionitis	735951
Chorioamnionitis	622262
Chorioamnionitis	448768
Chorioamnionitis	447994
Chorioamnionitis	446157
Chorioamnionitis	154048
Chorioamnionitis	69736
Chorioamnionitis	65130
Chorioamnionitis	12594
Chorioamnionitis	8064
Chorioamnionitis	7638
Adenomatous Polyps	46936463
Adenomatous Polyps	448295
Alopecia Areata	16122635
Alopecia Areata	5329
Chorioamnionitis	46936844
Chorioamnionitis	46936770
Chorioamnionitis	46936649
Chorioamnionitis	46936534
Chorioamnionitis	46936444
Chorioamnionitis	15951529
Chorioamnionitis	10993014
Chorioamnionitis	10379137
Chorioamnionitis	10219702
Chorioamnionitis	9571004
Chorioamnionitis	5459822
Chorioamnionitis	5287517
Chorioamnionitis	445883
Chorioamnionitis	444508
Chorioamnionitis	34474
Chorioamnionitis	4086
Chorioamnionitis	4062
Chorioamnionitis	4026
Adenomatous Polyposis Coli	3728
Alopecia Areata	21078798
Alopecia Areata	9549180
Alopecia Areata	6918670
Alopecia Areata	5288711
Alopecia Areata	5287512
Alopecia Areata	3086655
Alopecia Areata	446094
Alopecia Areata	119570
Alopecia Areata	62278
Alopecia Areata	4943
Chorea Gravidarum	9238
Chorea Gravidarum	5171
Chorea Gravidarum	4993
Chorea Gravidarum	4619
Chorea Gravidarum	2391
Chorea Gravidarum	2153
Chorioamnionitis	46937050
Chorioamnionitis	46936952
Chorioamnionitis	24864082
Chorioamnionitis	24812718
Chorioamnionitis	11522441
Chorioamnionitis	10221335
Chorioamnionitis	448658
Chorioamnionitis	444617
Chorioamnionitis	367584
Chorioamnionitis	194777
Chorioamnionitis	62516
Chorioamnionitis	14925
Chorioamnionitis	6395
Chorioamnionitis	6262
Chorioamnionitis	4510
Chorioamnionitis	4095
Chorioamnionitis	3964
Adenomatous Polyps	193305
Alopecia	946
Alopecia Areata	6541406
Alopecia Areata	448658
Alopecia Areata	448623
Alopecia Areata	448610
Alopecia Areata	444266
Alopecia Areata	285553
Chorea Gravidarum	8420
Chorea Gravidarum	6287
Chorioamnionitis	46936476
Chorioamnionitis	24812758
Chorioamnionitis	16122634
Chorioamnionitis	11840966
Chorioamnionitis	6914609
Chorioamnionitis	806138
Chorioamnionitis	448652
Chorioamnionitis	439756
Chorioamnionitis	136297
Chorioamnionitis	24066
Chorioamnionitis	11885
Chorioamnionitis	9651
Chorioamnionitis	8376
Chorioamnionitis	5002
Chorioamnionitis	4078
Adenomatous Polyps	446752
Alopecia Areata	6323526
Alopecia Areata	2376771
Alopecia Areata	676454
Alopecia Areata	65457
Alopecia Areata	4472
Alopecia Areata	3563
Alopecia Areata	2519
Chorea Gravidarum	5419
Chorea Gravidarum	3080
Chorea Gravidarum	2796
Chorea Gravidarum	1682
Chorioamnionitis	46937074
Chorioamnionitis	46936714
Chorioamnionitis	46936435
Chorioamnionitis	44129630
Chorioamnionitis	24801862
Chorioamnionitis	10249180
Chorioamnionitis	10138993
Chorioamnionitis	10041129
Chorioamnionitis	6438378
Chorioamnionitis	3082729
Chorioamnionitis	448974
Chorioamnionitis	447414
Chorioamnionitis	447153
Chorioamnionitis	445314
Chorioamnionitis	347590
Chorioamnionitis	194763
Chorioamnionitis	119570
Chorioamnionitis	49957
Chorioamnionitis	11915
Chorioamnionitis	5394
Chorioamnionitis	4173
Chorioamnionitis	4033
Adenomatous Polyposis Coli	39507
Alopecia Areata	46936494
Alopecia Areata	25113617
Alopecia Areata	10138993
Alopecia Areata	5289294
Alopecia Areata	167842
Alopecia Areata	4543
Alopecia Areata	681
Alopecia Areata	647
Chorea Gravidarum	586
Chorioamnionitis	44224261
Chorioamnionitis	24812720
Chorioamnionitis	450503
Chorioamnionitis	449088
Chorioamnionitis	448012
Chorioamnionitis	446325
Chorioamnionitis	150610
Chorioamnionitis	55245
Chorioamnionitis	50294
Chorioamnionitis	25945
Chorioamnionitis	12894
Chorioamnionitis	8944
Chorioamnionitis	6098
Chorioamnionitis	5959
Chorioamnionitis	5749
Chorioamnionitis	5556
Chorioamnionitis	5487
Chorioamnionitis	4409
Chorioamnionitis	4357
Chorioamnionitis	4139
Adenomatous Polyps	46936372
Adenomatous Polyps	448940
Adenomatous Polyps	445332
Alopecia Areata	46936911
Alopecia Areata	46936367
Alopecia Areata	24748051
Alopecia Areata	9604654
Alopecia Areata	439846
Alopecia Areata	4893
Chorea Gravidarum	4913
Chorea Gravidarum	4058
Chorea Gravidarum	3308
Chorea Gravidarum	670
Chorea Gravidarum	342
Chorioamnionitis	46936928
Chorioamnionitis	46936884
Chorioamnionitis	16741275
Chorioamnionitis	16040268
Chorioamnionitis	15950376
Chorioamnionitis	5353307
Chorioamnionitis	5289514
Chorioamnionitis	5281078
Chorioamnionitis	448110
Chorioamnionitis	446054
Chorioamnionitis	440005
Chorioamnionitis	69617
Chorioamnionitis	60728
Chorioamnionitis	60654
Chorioamnionitis	5479
Chorioamnionitis	5245
Chorioamnionitis	4636
Chorioamnionitis	4634
Chorioamnionitis	3899
Keratoconjunctivitis, Infectious	5164
Alopecia	3677
Alopecia Areata	46936914
Alopecia Areata	40467016
Alopecia Areata	34154
Alopecia Areata	6862
Alopecia Areata	6503
Aortic Valve Prolapse	2911
Chorea Gravidarum	9270
Chorea Gravidarum	5379
Chorea Gravidarum	5359
Chorea Gravidarum	4497
Chorea Gravidarum	1986
Chorea Gravidarum	1779
Chorea Gravidarum	947
Chorea Gravidarum	247
Chorioamnionitis	24808495
Chorioamnionitis	11561383
Chorioamnionitis	11287125
Chorioamnionitis	6328614
Chorioamnionitis	5289321
Chorioamnionitis	5289290
Chorioamnionitis	5287741
Chorioamnionitis	3011155
Chorioamnionitis	2724898
Chorioamnionitis	644213
Chorioamnionitis	448017
Chorioamnionitis	445503
Chorioamnionitis	444809
Chorioamnionitis	444753
Chorioamnionitis	439691
Chorioamnionitis	127504
Chorioamnionitis	124087
Chorioamnionitis	121892
Chorioamnionitis	110634
Chorioamnionitis	65777
Chorioamnionitis	54746
Chorioamnionitis	34633
Chorioamnionitis	30843
Chorioamnionitis	11295
Chorioamnionitis	7967
Chorioamnionitis	6137
Chorioamnionitis	5071
Chorioamnionitis	4477
Chorioamnionitis	3948
Chorioamnionitis	3840
Alopecia Areata	5288990
Alopecia Areata	4628690
Alopecia Areata	656509
Alopecia Areata	11646
Alopecia Areata	5073
Chorea Gravidarum	5709
Chorea Gravidarum	5687
Chorea Gravidarum	4943
Chorea Gravidarum	249
Chorioamnionitis	46936533
Chorioamnionitis	46936290
Chorioamnionitis	25229546
Chorioamnionitis	24864821
Chorioamnionitis	15991577
Chorioamnionitis	15897928
Chorioamnionitis	11779786
Chorioamnionitis	9978312
Chorioamnionitis	9549223
Chorioamnionitis	5496627
Chorioamnionitis	5330286
Chorioamnionitis	5221296
Chorioamnionitis	644102
Chorioamnionitis	449125
Chorioamnionitis	448943
Chorioamnionitis	448751
Chorioamnionitis	123979
Chorioamnionitis	93579
Chorioamnionitis	39042
Chorioamnionitis	21704
Chorioamnionitis	6009
Chorioamnionitis	4368
Chorioamnionitis	3878
Adenomatous Polyps	446346
Alopecia Areata	2352168
Alopecia Areata	174174
Alopecia Areata	114947
Chorea Gravidarum	3494
Chorea Gravidarum	3241
Chorea Gravidarum	2771
Chorea Gravidarum	2170
Chorea Gravidarum	944
Chorioamnionitis	44237094
Chorioamnionitis	25113145
Chorioamnionitis	23656870
Chorioamnionitis	10157080
Chorioamnionitis	9823820
Chorioamnionitis	7311735
Chorioamnionitis	4470378
Chorioamnionitis	439940
Chorioamnionitis	62300
Chorioamnionitis	5816
Chorioamnionitis	4310
Chorioamnionitis	3764
Adenomatous Polyps	448956
Alopecia Areata	46937041
Alopecia Areata	25147495
Aortic Valve Prolapse	450503
Chorea Gravidarum	5565
Chorioamnionitis	25147494
Chorioamnionitis	25011731
Chorioamnionitis	24901696
Chorioamnionitis	11987861
Chorioamnionitis	11561674
Chorioamnionitis	10976469
Chorioamnionitis	6323520
Chorioamnionitis	1415427
Chorioamnionitis	441233
Chorioamnionitis	153994
Chorioamnionitis	64964
Chorioamnionitis	61583
Chorioamnionitis	60613
Chorioamnionitis	48041
Chorioamnionitis	21501
Chorioamnionitis	4290
Chorioamnionitis	3763
Adenomatous Polyposis Coli	445375
Adenomatous Polyposis Coli	5355
Adenomatous Polyps	448022
Adenomatous Polyps	441481
Alopecia Areata	6914625
Alopecia Areata	1738118
Alopecia Areata	449137
Alopecia Areata	5325
Alopecia Areata	2583
Alopecia Areata	2318
Alopecia Areata	767
Aortic Valve Prolapse	16758226
Chorea Gravidarum	5574
Chorea Gravidarum	4828
Chorioamnionitis	46937164
Chorioamnionitis	24905152
Chorioamnionitis	23647361
Chorioamnionitis	21353534
Chorioamnionitis	11188898
Chorioamnionitis	719436
Chorioamnionitis	208902
Chorioamnionitis	169148
Chorioamnionitis	157052
Chorioamnionitis	75451
Chorioamnionitis	26644
Chorioamnionitis	4612
Chorioamnionitis	4541
Adenomatous Polyps	46936928
Adenomatous Polyps	439744
Alopecia	2901
Alopecia	15
Alopecia Areata	16750071
Alopecia Areata	16058639
Alopecia Areata	11954369
Alopecia Areata	10150441
Alopecia Areata	7156967
Alopecia Areata	7127816
Alopecia Areata	449242
Alopecia Areata	448668
Alopecia Areata	447219
Chorea Gravidarum	6475
Chorea Gravidarum	5472
Chorea Gravidarum	3331
Chorea Gravidarum	2879
Chorioamnionitis	11655511
Chorioamnionitis	11120251
Chorioamnionitis	6398365
Chorioamnionitis	5311176
Chorioamnionitis	5289348
Chorioamnionitis	5288527
Chorioamnionitis	697959
Chorioamnionitis	453549
Chorioamnionitis	448769
Chorioamnionitis	448202
Chorioamnionitis	444200
Chorioamnionitis	233240
Chorioamnionitis	72792
Chorioamnionitis	72194
Chorioamnionitis	67874
Chorioamnionitis	44093
Chorioamnionitis	4300
Adenomatous Polyps	444394
Alopecia Areata	22692237
Alopecia Areata	15227560
Alopecia Areata	9817550
Alopecia Areata	5326869
Alopecia Areata	5326667
Alopecia Areata	5289474
Chorea Gravidarum	4735
Chorea Gravidarum	1021
Chorea Gravidarum	938
Chorioamnionitis	46937169
Chorioamnionitis	46937052
Chorioamnionitis	46937031
Chorioamnionitis	46936880
Chorioamnionitis	24860535
Chorioamnionitis	6102763
Chorioamnionitis	4469994
Chorioamnionitis	1504717
Chorioamnionitis	745994
Chorioamnionitis	449080
Chorioamnionitis	91867
Chorioamnionitis	65937
Chorioamnionitis	57537
Chorioamnionitis	5801
Chorioamnionitis	5503
Chorioamnionitis	4168
Chorioamnionitis	4091
Chorioamnionitis	3748
Fibromuscular Dysplasia	2710
Keratitis, Herpetic	25147494
Adenomatous Polyposis Coli	586
Adenomatous Polyps	447087
Alopecia	338
Alopecia Areata	25134253
Alopecia Areata	10320144
Alopecia Areata	448582
Alopecia Areata	91460
Alopecia Areata	6473
Alopecia Areata	6253
Alopecia Areata	4033
Alopecia Areata	2608
Chorea Gravidarum	6228
Chorea Gravidarum	4064
Chorea Gravidarum	1584
Chorea Gravidarum	1400
Chorioamnionitis	16750123
Chorioamnionitis	10631973
Chorioamnionitis	10095865
Chorioamnionitis	6102761
Chorioamnionitis	4471892
Chorioamnionitis	3246941
Chorioamnionitis	208924
Chorioamnionitis	131505
Chorioamnionitis	108714
Chorioamnionitis	54385
Chorioamnionitis	22497
Chorioamnionitis	15130
Chorioamnionitis	5171
Chorioamnionitis	4421
Chorioamnionitis	3955
Chorioamnionitis	3869
Keratosis	68525
Adenomatous Polyposis Coli	162636
Adenomatous Polyps	439616
Alopecia	1055
Alopecia Areata	24860535
Alopecia Areata	5391
Alopecia Areata	1118
Chorea Gravidarum	4158
Chorea Gravidarum	289
Chorioamnionitis	46937030
Chorioamnionitis	24905153
Chorioamnionitis	16750094
Chorioamnionitis	15947913
Chorioamnionitis	3033825
Chorioamnionitis	1933963
Chorioamnionitis	1286537
Chorioamnionitis	205225
Chorioamnionitis	82148
Chorioamnionitis	71613
Chorioamnionitis	62279
Chorioamnionitis	28689
Chorioamnionitis	17925
Chorioamnionitis	3973
Alopecia Areata	46936770
Alopecia Areata	46936353
Alopecia Areata	446346
Alopecia Areata	60977
Alopecia Areata	4004
Alopecia Areata	3496
Chorea Gravidarum	8761
Chorea Gravidarum	8515
Chorea Gravidarum	6432
Chorea Gravidarum	6038
Chorea Gravidarum	6009
Chorea Gravidarum	6005
Chorea Gravidarum	4926
Chorea Gravidarum	4369
Chorioamnionitis	70789210
Chorioamnionitis	24894130
Chorioamnionitis	24748050
Chorioamnionitis	11987556
Chorioamnionitis	9826528
Chorioamnionitis	6120722
Chorioamnionitis	5288373
Chorioamnionitis	447249
Chorioamnionitis	214347
Chorioamnionitis	208925
Chorioamnionitis	131153
Chorioamnionitis	101798
Chorioamnionitis	75367
Chorioamnionitis	71467
Chorioamnionitis	26721
Chorioamnionitis	15192
Chorioamnionitis	12057
Chorioamnionitis	9270
Keratoacanthoma	71384
Nails, Ingrown	2678
Adenomatous Polyps	644213
Alopecia	2879
Alopecia Areata	46936768
Alopecia Areata	11715171
Alopecia Areata	5326928
Alopecia Areata	5288102
Alopecia Areata	119202
Alopecia Areata	39186
Alopecia Areata	5735
Chorea Gravidarum	1188
Chorea Gravidarum	802
Chorioamnionitis	46937133
Chorioamnionitis	46937077
Chorioamnionitis	46936996
Chorioamnionitis	24893974
Chorioamnionitis	11243969
Chorioamnionitis	6918653
Chorioamnionitis	6419766
Chorioamnionitis	6323192
Chorioamnionitis	5289296
Chorioamnionitis	5289227
Chorioamnionitis	5281037
Chorioamnionitis	657298
Chorioamnionitis	447400
Chorioamnionitis	440173
Chorioamnionitis	324690
Chorioamnionitis	151437
Chorioamnionitis	90255
Chorioamnionitis	60846
Chorioamnionitis	5505
Chorioamnionitis	4274
Chorioamnionitis	4064
Chorioamnionitis	4020
Adenomatous Polyposis Coli	5323
Adenomatous Polyps	5310966
Adenomatous Polyps	657061
Adenomatous Polyps	447555
Adenomatous Polyps	446308
Alopecia Areata	16741227
Alopecia Areata	11597698
Alopecia Areata	9549257
Alopecia Areata	448216
Alopecia Areata	7970
Alopecia Areata	5754
Alopecia Areata	2879
Chorea Gravidarum	2165
Chorea Gravidarum	983
Chorea Gravidarum	546
Chorioamnionitis	11464526
Chorioamnionitis	6916249
Chorioamnionitis	5287855
Chorioamnionitis	447700
Chorioamnionitis	447695
Chorioamnionitis	447340
Chorioamnionitis	447089
Chorioamnionitis	444849
Chorioamnionitis	181426
Chorioamnionitis	154575
Chorioamnionitis	92834
Chorioamnionitis	76883
Chorioamnionitis	71955
Chorioamnionitis	65457
Chorioamnionitis	19266
Chorioamnionitis	7970
Chorioamnionitis	4883
Chorioamnionitis	4456
Chorioamnionitis	4199
Alopecia Areata	25138280
Alopecia Areata	25134246
Alopecia Areata	23653507
Alopecia Areata	150238
Chorea Gravidarum	8914
Chorea Gravidarum	5894
Chorea Gravidarum	4612
Chorea Gravidarum	3404
Chorioamnionitis	46936597
Chorioamnionitis	11987860
Chorioamnionitis	9543437
Chorioamnionitis	6914621
Chorioamnionitis	5326887
Chorioamnionitis	5289469
Chorioamnionitis	448524
Chorioamnionitis	445144
Chorioamnionitis	215436
Chorioamnionitis	119182
Chorioamnionitis	69590
Chorioamnionitis	62795
Chorioamnionitis	43815
Chorioamnionitis	12530
Chorioamnionitis	8063
Chorioamnionitis	4788
Fibromyalgia	447531
Optic Nerve Injuries	6535
Tinea Versicolor	5288320
African Swine Fever	4737
Alopecia Areata	46936664
Alopecia Areata	5284371
Alopecia Areata	71613
Alopecia Areata	5386
Alopecia Areata	2816
Alopecia Areata	1792
Alopecia Areata	1788
Chorea Gravidarum	6306
Chorea Gravidarum	4157
Chorioamnionitis	46936322
Chorioamnionitis	25271577
Chorioamnionitis	23645578
Chorioamnionitis	6914573
Chorioamnionitis	5282242
Chorioamnionitis	5280363
Chorioamnionitis	4636204
Chorioamnionitis	4369143
Chorioamnionitis	763808
Chorioamnionitis	446853
Chorioamnionitis	445332
Chorioamnionitis	444972
Chorioamnionitis	444765
Chorioamnionitis	444394
Chorioamnionitis	148189
Chorioamnionitis	70914
Chorioamnionitis	56339
Chorioamnionitis	10917
Chorioamnionitis	6578
Chorioamnionitis	5601
Chorioamnionitis	4775
Adenomatous Polyposis Coli	5732
Adenomatous Polyps	448436
Alopecia Areata	46936963
Alopecia Areata	9543420
Alopecia Areata	5288371
Alopecia Areata	443980
Alopecia Areata	69617
Alopecia Areata	4107
Aortic Valve Prolapse	24851689
Chorea Gravidarum	4934
Chorea Gravidarum	3689
Chorioamnionitis	54670067
Chorioamnionitis	46936418
Chorioamnionitis	23653532
Chorioamnionitis	17754207
Chorioamnionitis	11428356
Chorioamnionitis	9543420
Chorioamnionitis	6914644
Chorioamnionitis	6914643
Chorioamnionitis	6003770
Chorioamnionitis	5289310
Chorioamnionitis	5287744
Chorioamnionitis	444754
Chorioamnionitis	441476
Chorioamnionitis	71653
Chorioamnionitis	5546
Chorioamnionitis	4011
Nails, Ingrown	4946
Adenomatous Polyps	25126798
Adenomatous Polyps	9549259
Adenomatous Polyps	448979
Adenomatous Polyps	447700
Adenomatous Polyps	444200
Adenomatous Polyps	439268
Alopecia Areata	24808495
Alopecia Areata	7140380
Alopecia Areata	4612
Chorea Gravidarum	4917
Chorea Gravidarum	4462
Chorea Gravidarum	2092
Chorioamnionitis	54685311
Chorioamnionitis	46937162
Chorioamnionitis	25271580
Chorioamnionitis	24822371
Chorioamnionitis	16122638
Chorioamnionitis	11840911
Chorioamnionitis	6102788
Chorioamnionitis	5288708
Chorioamnionitis	1549000
Chorioamnionitis	756618
Chorioamnionitis	447987
Chorioamnionitis	445990
Chorioamnionitis	369976
Chorioamnionitis	256737
Chorioamnionitis	160478
Chorioamnionitis	132213
Chorioamnionitis	123982
Chorioamnionitis	122077
Chorioamnionitis	115355
Chorioamnionitis	7248
Chorioamnionitis	6024
Chorioamnionitis	4192
Adenomatous Polyps	24764434
Alopecia Areata	17754068
Alopecia Areata	10070040
Alopecia Areata	756618
Alopecia Areata	2162
Chorea Gravidarum	3295
Chorea Gravidarum	3100
Chorioamnionitis	46936839
Chorioamnionitis	46936599
Chorioamnionitis	25113101
Chorioamnionitis	17753894
Chorioamnionitis	15942661
Chorioamnionitis	9834298
Chorioamnionitis	5310966
Chorioamnionitis	5289037
Chorioamnionitis	3364665
Chorioamnionitis	1510981
Chorioamnionitis	448216
Chorioamnionitis	159269
Chorioamnionitis	92109
Chorioamnionitis	73571
Chorioamnionitis	73333
Chorioamnionitis	23327
Chorioamnionitis	6307
Chorioamnionitis	5573
Chorioamnionitis	4642
Drug Hypersensitivity	5577
Nails, Ingrown	46936494
Nails, Ingrown	2907
Alopecia	3385
Alopecia Areata	24748050
Alopecia Areata	4909
Alopecia Areata	3386
Chorea Gravidarum	9429
Chorea Gravidarum	9223
Chorea Gravidarum	5328
Chorea Gravidarum	4649
Chorea Gravidarum	3547
Chorea Gravidarum	2474
Chorioamnionitis	54708746
Chorioamnionitis	46936709
Chorioamnionitis	17975425
Chorioamnionitis	17754128
Chorioamnionitis	11972575
Chorioamnionitis	11560856
Chorioamnionitis	6852154
Chorioamnionitis	6323244
Chorioamnionitis	5327057
Chorioamnionitis	5312137
Chorioamnionitis	5289293
Chorioamnionitis	5288598
Chorioamnionitis	4635864
Chorioamnionitis	4469805
Chorioamnionitis	449500
Chorioamnionitis	441140
Chorioamnionitis	92249
Chorioamnionitis	92108
Chorioamnionitis	71077
Chorioamnionitis	62867
Chorioamnionitis	12092
Chorioamnionitis	3883
Adenomatous Polyps	448830
Alopecia Areata	5289217
Alopecia Areata	656970
Alopecia Areata	448965
Alopecia Areata	8778
Alopecia Areata	4463
Anetoderma	447531
Aortic Valve Prolapse	46937146
Chorea Gravidarum	4622
Chorea Gravidarum	3019
Chorea Gravidarum	2249
Chorea Gravidarum	1757
Chorea Gravidarum	137
Chorioamnionitis	52949062
Chorioamnionitis	46936766
Chorioamnionitis	25113615
Chorioamnionitis	10343728
Chorioamnionitis	10135836
Chorioamnionitis	9926791
Chorioamnionitis	9838022
Chorioamnionitis	6602471
Chorioamnionitis	5288133
Chorioamnionitis	5003498
Chorioamnionitis	3492020
Chorioamnionitis	447196
Chorioamnionitis	447001
Chorioamnionitis	446611
Chorioamnionitis	439693
Chorioamnionitis	160883
Chorioamnionitis	102146
Chorioamnionitis	68238
Chorioamnionitis	5193
Chorioamnionitis	4592
Chorioamnionitis	4447
Chorioamnionitis	4380
Hematoma, Epidural, Spinal	448610
Adenomatous Polyposis Coli	5004
Adenomatous Polyps	9875401
Adenomatous Polyps	233240
Alopecia Areata	25271580
Alopecia Areata	6857724
Alopecia Areata	77992
Chorea Gravidarum	7054
Chorioamnionitis	46937127
Chorioamnionitis	46936415
Chorioamnionitis	25113616
Chorioamnionitis	23636669
Chorioamnionitis	6710104
Chorioamnionitis	6603901
Chorioamnionitis	3490527
Chorioamnionitis	447629
Chorioamnionitis	446623
Chorioamnionitis	444719
Chorioamnionitis	115147
Chorioamnionitis	73271
Chorioamnionitis	71671
Chorioamnionitis	7510
Chorioamnionitis	5593
Chorioamnionitis	4354
Chorioamnionitis	4055
Hematoma, Epidural, Spinal	17754028
Adenomatous Polyps	5311356
Alopecia Areata	447012
Alopecia Areata	4788
Alopecia Areata	3311
Alopecia Areata	2805
Alopecia Areata	1021
Chorea Gravidarum	5504
Chorioamnionitis	46936633
Chorioamnionitis	24178119
Chorioamnionitis	23647657
Chorioamnionitis	14368760
Chorioamnionitis	10342449
Chorioamnionitis	9933475
Chorioamnionitis	9549180
Chorioamnionitis	6324617
Chorioamnionitis	6102824
Chorioamnionitis	5310967
Chorioamnionitis	5288834
Chorioamnionitis	5287438
Chorioamnionitis	3081349
Chorioamnionitis	650361
Chorioamnionitis	447682
Chorioamnionitis	447339
Chorioamnionitis	446752
Chorioamnionitis	446312
Chorioamnionitis	151483
Chorioamnionitis	124434
Chorioamnionitis	93114
Chorioamnionitis	57449
Chorioamnionitis	14708
Chorioamnionitis	7244
Chorioamnionitis	4585
Hematoma, Epidural, Spinal	5280427
Adenomatous Polyposis Coli	2783
Adenomatous Polyps	208901
Agammaglobulinemia	16220131
Alopecia Areata	4369579
Alopecia Areata	640442
Alopecia Areata	449178
Alopecia Areata	445503
Alopecia Areata	35370
Alopecia Areata	2343
Chorea Gravidarum	8064
Chorea Gravidarum	5314
Chorea Gravidarum	5004
Chorea Gravidarum	3698
Chorea Gravidarum	3415
Chorea Gravidarum	3022
Chorea Gravidarum	1318
Chorioamnionitis	46937057
Chorioamnionitis	10403821
Chorioamnionitis	10062713
Chorioamnionitis	10042950
Chorioamnionitis	5359929
Chorioamnionitis	4369498
Chorioamnionitis	448238
Chorioamnionitis	445227
Chorioamnionitis	92092
Chorioamnionitis	4781
Adenomatous Polyps	24836815
Adenomatous Polyps	16122633
Alopecia Areata	9574768
Alopecia Areata	9574101
Alopecia Areata	448830
Alopecia Areata	439685
Alopecia Areata	47528
Alopecia Areata	4116
Aortic Valve Prolapse	448123
Chorea Gravidarum	4633
Chorea Gravidarum	2187
Chorea Gravidarum	2145
Chorea Gravidarum	2119
Chorea Gravidarum	1561
Chorioamnionitis	9842252
Chorioamnionitis	6914648
Chorioamnionitis	6102526
Chorioamnionitis	5288826
Chorioamnionitis	4369285
Chorioamnionitis	4369266
Chorioamnionitis	891831
Chorioamnionitis	656966
Chorioamnionitis	656719
Chorioamnionitis	447341
Chorioamnionitis	68865
Chorioamnionitis	64139
Chorioamnionitis	57363
Chorioamnionitis	24453
Chorioamnionitis	13109
Chorioamnionitis	8408
Chorioamnionitis	5753
Chorioamnionitis	4236
Adenomatous Polyps	5288602
Adenomatous Polyps	449547
Alopecia	2153
Alopecia Areata	6323528
Alopecia Areata	5311454
Alopecia Areata	5171
Chorea Gravidarum	8007
Chorea Gravidarum	5757
Chorioamnionitis	16750097
Chorioamnionitis	16058650
Chorioamnionitis	11840934
Chorioamnionitis	10249182
Chorioamnionitis	9543494
Chorioamnionitis	7100107
Chorioamnionitis	5289289
Chorioamnionitis	447405
Chorioamnionitis	447066
Chorioamnionitis	446156
Chorioamnionitis	125017
Chorioamnionitis	54892
Chorioamnionitis	7595
Chorioamnionitis	6249
Chorioamnionitis	4472
Hematoma, Epidural, Spinal	5284543
Nails, Ingrown	219104
Adenomatous Polyposis Coli	12460
Adenomatous Polyposis Coli	2710
Adenomatous Polyps	445935
Alopecia Areata	23653530
Alopecia Areata	9929643
Alopecia Areata	2742752
Alopecia Areata	5983
Alopecia Areata	5333
Alopecia Areata	4991
Alopecia Areata	4760
Chorea Gravidarum	5576
Chorea Gravidarum	4991
Chorea Gravidarum	4347
Chorioamnionitis	23636976
Chorioamnionitis	17754180
Chorioamnionitis	15953860
Chorioamnionitis	11840998
Chorioamnionitis	6365297
Chorioamnionitis	5326879
Chorioamnionitis	5287579
Chorioamnionitis	2255489
Chorioamnionitis	656911
Chorioamnionitis	444425
Chorioamnionitis	153941
Chorioamnionitis	16960
Chorioamnionitis	8924
Chorioamnionitis	5878
Chorioamnionitis	4828
Chorioamnionitis	4735
Chorioamnionitis	4046
Hematoma, Epidural, Cranial	449547
Adenomatous Polyps	444031
Alopecia Areata	46937092
Alopecia Areata	23727981
Alopecia Areata	9547943
Alopecia Areata	448269
Alopecia Areata	6535
Aortic Valve Prolapse	448407
Aortic Valve Prolapse	3532
Aortic Valve Prolapse	2784
Chorea Gravidarum	5881
Chorea Gravidarum	5754
Chorea Gravidarum	3713
Chorioamnionitis	25229537
Chorioamnionitis	25138294
Chorioamnionitis	24995524
Chorioamnionitis	24779724
Chorioamnionitis	16122596
Chorioamnionitis	6914666
Chorioamnionitis	5287799
Chorioamnionitis	4369345
Chorioamnionitis	3311411
Chorioamnionitis	736715
Chorioamnionitis	461278
Chorioamnionitis	448503
Chorioamnionitis	121904
Chorioamnionitis	92105
Chorioamnionitis	47953
Chorioamnionitis	8515
Chorioamnionitis	5665
Chorioamnionitis	4474
Fibromuscular Dysplasia	7371
Keratosis	447628
Pain	2153
Adenomatous Polyps	443201
African Swine Fever	4943
Alopecia Areata	5281104
Alopecia Areata	445027
Alopecia Areata	62795
Alopecia Areata	5833
Alopecia Areata	3292
Chorea Gravidarum	4946
Chorea Gravidarum	1030
Chorea Gravidarum	176
Chorioamnionitis	46936571
Chorioamnionitis	23657800
Chorioamnionitis	10113978
Chorioamnionitis	10038928
Chorioamnionitis	9574768
Chorioamnionitis	5311181
Chorioamnionitis	5287444
Chorioamnionitis	446805
Chorioamnionitis	446753
Chorioamnionitis	444294
Chorioamnionitis	444107
Chorioamnionitis	157919
Chorioamnionitis	153241
Chorioamnionitis	134018
Chorioamnionitis	121938
Chorioamnionitis	92745
Chorioamnionitis	65249
Chorioamnionitis	6834
Chorioamnionitis	6476
Chorioamnionitis	5243
Nails, Ingrown	4099
Adenomatous Polyposis Coli	92196
Adenomatous Polyps	447532
Adenomatous Polyps	121026
Adenomatous Polyps	119404
Alopecia	3487
Alopecia Areata	17754207
Alopecia Areata	10095865
Alopecia Areata	2374
Chorea Gravidarum	5593
Chorea Gravidarum	2762
Chorea Gravidarum	2014
Chorea Gravidarum	1065
Chorioamnionitis	54685524
Chorioamnionitis	46936775
Chorioamnionitis	23646721
Chorioamnionitis	16122635
Chorioamnionitis	10095904
Chorioamnionitis	10062714
Chorioamnionitis	6915944
Chorioamnionitis	6857384
Chorioamnionitis	1549093
Chorioamnionitis	446411
Chorioamnionitis	446056
Chorioamnionitis	444167
Chorioamnionitis	441478
Chorioamnionitis	12041
Adenomatous Polyps	447512
Alopecia Areata	16129574
Alopecia Areata	79541
Alopecia Areata	34474
Alopecia Areata	16143
Alopecia Areata	3261
Chorea Gravidarum	5983
Chorea Gravidarum	5245
Chorea Gravidarum	5243
Chorea Gravidarum	3332
Chorea Gravidarum	2429
Chorioamnionitis	24892823
Chorioamnionitis	15627868
Chorioamnionitis	3083544
Chorioamnionitis	656615
Chorioamnionitis	210332
Chorioamnionitis	151170
Chorioamnionitis	124716
Chorioamnionitis	123630
Chorioamnionitis	72106
Chorioamnionitis	38022
Chorioamnionitis	8271
Chorioamnionitis	5403
Chorioamnionitis	3821
Tinea Versicolor	5497056
Adenomatous Polyps	56640146
Adenomatous Polyps	5287429
Adenomatous Polyps	448573
Alopecia Areata	46936468
Alopecia Areata	17754162
Alopecia Areata	6793
Alopecia Areata	2083
Alopecia Areata	1775
Chorea Gravidarum	4474
Chorea Gravidarum	3758
Chorioamnionitis	46936259
Chorioamnionitis	961704
Chorioamnionitis	447154
Chorioamnionitis	446622
Chorioamnionitis	93057
Chorioamnionitis	21759
Chorioamnionitis	5735
Chorioamnionitis	5504
Alopecia Areata	25134252
Alopecia Areata	78386
Chorea Gravidarum	6047
Chorea Gravidarum	2578
Chorea Gravidarum	1290
Chorioamnionitis	46937137
Chorioamnionitis	46937122
Chorioamnionitis	46937115
Chorioamnionitis	44129620
Chorioamnionitis	24768537
Chorioamnionitis	16040257
Chorioamnionitis	5459372
Chorioamnionitis	4369084
Chorioamnionitis	447546
Chorioamnionitis	124969
Chorioamnionitis	101616
Chorioamnionitis	68873
Chorioamnionitis	51039
Chorioamnionitis	20689
Chorioamnionitis	6288
Chorioamnionitis	4849
Chorioamnionitis	4054
Chorioamnionitis	3781
Keratoconjunctivitis, Infectious	9826451
Nails, Ingrown	5329
Adenomatous Polyposis Coli	445319
Adenomatous Polyposis Coli	12041
Adenomatous Polyps	447994
African Swine Fever	10713671
Alopecia Areata	15942661
Alopecia Areata	6398483
Alopecia Areata	12544
Alopecia Areata	4845
Chorea Gravidarum	5164
Chorea Gravidarum	1786
Chorioamnionitis	46936683
Chorioamnionitis	42615254
Chorioamnionitis	24875302
Chorioamnionitis	23647357
Chorioamnionitis	11963552
Chorioamnionitis	11219835
Chorioamnionitis	9859248
Chorioamnionitis	6992106
Chorioamnionitis	5289424
Chorioamnionitis	5289079
Chorioamnionitis	5287653
Chorioamnionitis	5272139
Chorioamnionitis	4369082
Chorioamnionitis	3364666
Chorioamnionitis	3052778
Chorioamnionitis	1548992
Chorioamnionitis	448258
Chorioamnionitis	95034
Chorioamnionitis	92180
Chorioamnionitis	89105
Chorioamnionitis	60795
Chorioamnionitis	38409
Chorioamnionitis	30768
Chorioamnionitis	19844
Chorioamnionitis	13017
Chorioamnionitis	8019
Chorioamnionitis	6013
Chorioamnionitis	4170
Adenomatous Polyposis Coli	445768
Adenomatous Polyps	446505
African Swine Fever	6852154
Alopecia	3468
Alopecia Areata	449156
Alopecia Areata	68873
Chorea Gravidarum	4631
Chorea Gravidarum	3840
Chorea Gravidarum	1684
Chorioamnionitis	11610553
Chorioamnionitis	5496628
Chorioamnionitis	5327045
Chorioamnionitis	3013848
Chorioamnionitis	441335
Chorioamnionitis	165879
Chorioamnionitis	127293
Chorioamnionitis	92196
Chorioamnionitis	60860
Chorioamnionitis	15459
Chorioamnionitis	9750
Chorioamnionitis	4057
Adenomatous Polyps	122623
Alopecia Areata	16750059
Alopecia Areata	89105
Chorea Gravidarum	4507
Chorea Gravidarum	4054
Chorea Gravidarum	49
Chorioamnionitis	42627769
Chorioamnionitis	42609673
Chorioamnionitis	23653530
Chorioamnionitis	15574941
Chorioamnionitis	11206370
Chorioamnionitis	5288514
Chorioamnionitis	5287955
Chorioamnionitis	5273394
Chorioamnionitis	3037116
Chorioamnionitis	3037032
Chorioamnionitis	446541
Chorioamnionitis	446195
Chorioamnionitis	151045
Chorioamnionitis	96876
Chorioamnionitis	50515
Chorioamnionitis	31553
Chorioamnionitis	19527
Chorioamnionitis	11820
Chorioamnionitis	7028
Chorioamnionitis	4845
Fibromyalgia	448295
Shock, Septic	439280
Tinea Versicolor	12412578
Tinea Versicolor	3783
Alopecia Areata	46937065
Alopecia Areata	25195365
Alopecia Areata	11625818
Alopecia Areata	448249
Alopecia Areata	444224
Alopecia Areata	80668
Alopecia Areata	2294
Alopecia Areata	1136
Chorea Gravidarum	4438
Chorea Gravidarum	4011
Chorea Gravidarum	1055
Chorioamnionitis	24180722
Chorioamnionitis	11554165
Chorioamnionitis	5312125
Chorioamnionitis	521115
Chorioamnionitis	448009
Chorioamnionitis	447601
Chorioamnionitis	447280
Chorioamnionitis	446640
Chorioamnionitis	439650
Chorioamnionitis	15759
Chorioamnionitis	7464
Chorioamnionitis	5583
Adenomatous Polyposis Coli	441401
Adenomatous Polyposis Coli	760
Alopecia Areata	24901696
Alopecia Areata	4635111
Alopecia Areata	1082702
Alopecia Areata	448581
Alopecia Areata	221493
Alopecia Areata	68617
Alopecia Areata	13769
Alopecia Areata	4848
Alopecia Areata	4708
Chorea Gravidarum	5583
Chorioamnionitis	46937165
Chorioamnionitis	10904076
Chorioamnionitis	5287467
Chorioamnionitis	441314
Chorioamnionitis	439162
Chorioamnionitis	7708
Chorioamnionitis	6322
Chorioamnionitis	5961
Chorioamnionitis	4723
Fibromyalgia	453557
Adenomatous Polyposis Coli	193613
Adenomatous Polyps	24894155
Adenomatous Polyps	256737
Alopecia Areata	5288561
Alopecia Areata	4112111
Alopecia Areata	447776
Alopecia Areata	441233
Alopecia Areata	60672
Alopecia Areata	4500
Alopecia Areata	3783
Alopecia Areata	2481
Chorea Gravidarum	8163
Chorea Gravidarum	4199
Chorea Gravidarum	4174
Chorea Gravidarum	2795
Chorea Gravidarum	1174
Chorioamnionitis	46937158
Chorioamnionitis	32017976
Chorioamnionitis	14607364
Chorioamnionitis	10975968
Chorioamnionitis	5288561
Chorioamnionitis	1714210
Chorioamnionitis	766948
Chorioamnionitis	656969
Chorioamnionitis	464205
Chorioamnionitis	447950
Chorioamnionitis	443833
Chorioamnionitis	181137
Chorioamnionitis	78058
Chorioamnionitis	42890
Chorioamnionitis	39187
Chorioamnionitis	5746
Chorioamnionitis	5323
Adenomatous Polyps	16750083
Adenomatous Polyps	15953860
Adenomatous Polyps	447001
Adenomatous Polyps	446324
African Swine Fever	2159
Alopecia Areata	5462328
Alopecia Areata	60953
Alopecia Areata	1031
Aortic Valve Prolapse	25023707
Chorea Gravidarum	5826
Chorea Gravidarum	2130
Chorioamnionitis	46937015
Chorioamnionitis	46936985
Chorioamnionitis	17754112
Chorioamnionitis	6918710
Chorioamnionitis	6101904
Chorioamnionitis	126892
Chorioamnionitis	123920
Chorioamnionitis	33014
Chorioamnionitis	9084
Chorioamnionitis	6041
Chorioamnionitis	5565
Tinea Versicolor	3140
Adenomatous Polyps	168140
Agammaglobulinemia	11501341
Alopecia Areata	46937136
Alopecia Areata	46936797
Alopecia Areata	25218427
Alopecia Areata	11507040
Alopecia Areata	6102595
Alopecia Areata	444348
Chorea Gravidarum	3372
Chorioamnionitis	46936680
Chorioamnionitis	44144378
Chorioamnionitis	25323027
Chorioamnionitis	23760140
Chorioamnionitis	23729147
Chorioamnionitis	17754080
Chorioamnionitis	11987868
Chorioamnionitis	6006216
Chorioamnionitis	5353304
Chorioamnionitis	9642
Chorioamnionitis	5610
Chorioamnionitis	5322
Hematoma, Epidural, Cranial	445478
Adenomatous Polyposis Coli	2477
Adenomatous Polyps	446905
Alopecia Areata	46936637
Alopecia Areata	5960
Chorea Gravidarum	3360
Chorea Gravidarum	2783
Chorea Gravidarum	780
Chorioamnionitis	46936788
Chorioamnionitis	46936625
Chorioamnionitis	25138295
Chorioamnionitis	11368987
Chorioamnionitis	5326886
Chorioamnionitis	5311066
Chorioamnionitis	5289294
Chorioamnionitis	5287492
Chorioamnionitis	444763
Chorioamnionitis	444144
Chorioamnionitis	60490
Chorioamnionitis	13695
Chorioamnionitis	6268
Chorioamnionitis	6215
Hematoma, Epidural, Spinal	5288017
Keratosis	2148
Nail-Patella Syndrome	3457
Tinea Versicolor	4477
Adenomatous Polyps	24779678
Adenomatous Polyps	449156
Adenomatous Polyps	448651
Alopecia Areata	46937052
Alopecia Areata	9547919
Alopecia Areata	79639
Alopecia Areata	1662
Chorea Gravidarum	5505
Chorioamnionitis	54682463
Chorioamnionitis	46937073
Chorioamnionitis	46936431
Chorioamnionitis	16726072
Chorioamnionitis	11789152
Chorioamnionitis	2763754
Chorioamnionitis	640993
Chorioamnionitis	446719
Chorioamnionitis	446274
Chorioamnionitis	439299
Chorioamnionitis	76635
Chorioamnionitis	28718
Fibromyalgia	46936799
Nails, Ingrown	5497056
Porphyrias, Hepatic	667431
Tinea Versicolor	3563
Adenomatous Polyps	444698
Alopecia Areata	24871491
Alopecia Areata	23661697
Alopecia Areata	450503
Alopecia Areata	2022
Chorea Gravidarum	2120
Chorioamnionitis	16741237
Chorioamnionitis	16122582
Chorioamnionitis	6579452
Chorioamnionitis	6420149
Chorioamnionitis	5327150
Chorioamnionitis	5287845
Chorioamnionitis	12023
Chorioamnionitis	9782
Chorioamnionitis	5572
Chorioamnionitis	4768
Inhalant Abuse	8924
Adenomatous Polyps	6994741
Adenomatous Polyps	656615
African Swine Fever	10631973
Alopecia Areata	11544170
Alopecia Areata	5288002
Alopecia Areata	736027
Chorea Gravidarum	1989
Chorioamnionitis	28125466
Chorioamnionitis	11269429
Chorioamnionitis	6914660
Chorioamnionitis	5311304
Chorioamnionitis	5287600
Chorioamnionitis	2352168
Chorioamnionitis	440483
Chorioamnionitis	104838
Chorioamnionitis	90624
Chorioamnionitis	62959
Chorioamnionitis	60815
Chorioamnionitis	24239
Chorioamnionitis	10767
Chorioamnionitis	4121
Hematoma, Epidural, Spinal	11957393
Nails, Ingrown	5429
Adenomatous Polyps	46937177
Adenomatous Polyps	24741805
Adenomatous Polyps	447733
Alopecia Areata	17754145
Alopecia Areata	31477
Alopecia Areata	4753
Chorea Gravidarum	6329
Chorea Gravidarum	5558
Chorea Gravidarum	5385
Chorea Gravidarum	4616
Chorea Gravidarum	311
Chorioamnionitis	46937063
Chorioamnionitis	46936340
Chorioamnionitis	25210273
Chorioamnionitis	6992084
Chorioamnionitis	5459816
Chorioamnionitis	5276520
Chorioamnionitis	4369434
Chorioamnionitis	3382778
Chorioamnionitis	3256857
Chorioamnionitis	247839
Chorioamnionitis	33558
Chorioamnionitis	15876
Chorioamnionitis	6058
Chorioamnionitis	5852
Chorioamnionitis	5790
Chorioamnionitis	3827
Nails, Ingrown	736027
Adenomatous Polyps	5288615
Adenomatous Polyps	446242
Alopecia	385
Alopecia Areata	44176354
Alopecia Areata	42609673
Alopecia Areata	25113123
Alopecia Areata	10089048
Alopecia Areata	443940
Alopecia Areata	6854
Alopecia Areata	5215
Chorea Gravidarum	2707
Chorioamnionitis	16122553
Chorioamnionitis	16051925
Chorioamnionitis	15107208
Chorioamnionitis	5353895
Chorioamnionitis	5280863
Chorioamnionitis	4634717
Chorioamnionitis	4474585
Chorioamnionitis	439268
Chorioamnionitis	66868
Chorioamnionitis	60753
Tinea Versicolor	46936799
Tinea Versicolor	25210531
Adenomatous Polyposis Coli	1990
Adenomatous Polyps	10915062
Adenomatous Polyps	447956
Adenomatous Polyps	447018
Adenomatous Polyps	445459
Alopecia Areata	169682
Alopecia Areata	5351
Chorea Gravidarum	5753
Chorea Gravidarum	3261
Chorea Gravidarum	962
Chorioamnionitis	44129612
Chorioamnionitis	11524144
Chorioamnionitis	5288545
Chorioamnionitis	5284627
Chorioamnionitis	5284585
Chorioamnionitis	5284570
Chorioamnionitis	5284569
Chorioamnionitis	5284549
Chorioamnionitis	5284543
Chorioamnionitis	18381
Chorioamnionitis	15689
Chorioamnionitis	10313
Chorioamnionitis	8333
Chorioamnionitis	5215
Adenomatous Polyps	46936500
Adenomatous Polyps	445579
Agammaglobulinemia	9811834
Alopecia Areata	70789224
Alopecia Areata	17754180
Alopecia Areata	5288878
Alopecia Areata	4634231
Alopecia Areata	107580
Alopecia Areata	60789
Alopecia Areata	44668
Alopecia Areata	5359
Alopecia Areata	4737
Alopecia Areata	4064
Chorea Gravidarum	8612
Chorea Gravidarum	5852
Chorea Gravidarum	3114
Chorioamnionitis	10376202
Chorioamnionitis	7311736
Chorioamnionitis	6323526
Chorioamnionitis	4369374
Chorioamnionitis	448295
Chorioamnionitis	446947
Chorioamnionitis	16666
Chorioamnionitis	8420
Chorioamnionitis	4725
Chorioamnionitis	4497
Adenomatous Polyps	44144380
Adenomatous Polyps	446627
African Swine Fever	445993
Alopecia	2812
Alopecia Areata	54715129
Alopecia Areata	66265
Alopecia Areata	6227
Alopecia Areata	4993
Chorea Gravidarum	6230
Chorea Gravidarum	4915
Chorea Gravidarum	4644
Chorea Gravidarum	2520
Chorea Gravidarum	1694
Chorea Gravidarum	1478
Chorioamnionitis	46936210
Chorioamnionitis	6604229
Chorioamnionitis	5362129
Chorioamnionitis	712421
Chorioamnionitis	448223
Chorioamnionitis	448137
Chorioamnionitis	447960
Chorioamnionitis	447736
Chorioamnionitis	447371
Chorioamnionitis	13472
Adenomatous Polyposis Coli	6318
Adenomatous Polyps	9547943
Alopecia	2230
Alopecia	2225
Alopecia	1053
Alopecia Areata	5289310
Alopecia Areata	123831
Alopecia Areata	23327
Alopecia Areata	3672
Aortic Valve Prolapse	1202104
Chorea Gravidarum	2471
Chorea Gravidarum	2196
Chorea Gravidarum	1616
Chorioamnionitis	23727981
Chorioamnionitis	15143646
Chorioamnionitis	4470573
Chorioamnionitis	448650
Chorioamnionitis	447766
Chorioamnionitis	445892
Chorioamnionitis	445651
Chorioamnionitis	439811
Chorioamnionitis	198253
Chorioamnionitis	127716
Chorioamnionitis	54929
Chorioamnionitis	51040
Chorioamnionitis	13611
Alopecia Areata	24905143
Alopecia Areata	5311181
Alopecia Areata	68947
Alopecia Areata	60795
Alopecia Areata	3998
Alopecia Areata	2014
Chorea Gravidarum	6288
Chorea Gravidarum	4421
Chorea Gravidarum	3485
Chorea Gravidarum	2678
Chorioamnionitis	42647297
Chorioamnionitis	13949633
Chorioamnionitis	6994741
Chorioamnionitis	6474237
Chorioamnionitis	5289343
Chorioamnionitis	449127
Chorioamnionitis	73927
Chorioamnionitis	9913
Chorioamnionitis	6054
Alopecia Areata	5282031
Alopecia Areata	447508
Alopecia Areata	69736
Alopecia Areata	4932
Chorea Gravidarum	5994
Chorea Gravidarum	3488
Chorea Gravidarum	996
Chorea Gravidarum	284
Chorioamnionitis	11501341
Chorioamnionitis	10708341
Chorioamnionitis	6323438
Chorioamnionitis	6323420
Chorioamnionitis	5828196
Chorioamnionitis	5288116
Chorioamnionitis	447638
Chorioamnionitis	445015
Chorioamnionitis	121750
Chorioamnionitis	35370
Chorioamnionitis	4763
Chorioamnionitis	4178
Tinea Versicolor	5327152
Adenomatous Polyposis Coli	84815
Adenomatous Polyps	24865390
African Swine Fever	446325
Alopecia	3009
Alopecia Areata	23653514
Alopecia Areata	5330608
Alopecia Areata	61119
Chorea Gravidarum	5681
Chorioamnionitis	46936536
Chorioamnionitis	25113120
Chorioamnionitis	5275422
Chorioamnionitis	446476
Chorioamnionitis	445967
Chorioamnionitis	441047
Chorioamnionitis	164509
Chorioamnionitis	104904
Chorioamnionitis	73094
Chorioamnionitis	71733
Chorioamnionitis	60789
Chorioamnionitis	7933
Fibromyalgia	46937113
Keratoconjunctivitis Sicca	65077
Adenomatous Polyps	5327013
Adenomatous Polyps	448810
Alopecia Areata	5288193
Alopecia Areata	223407
Chorea Gravidarum	4528
Chorioamnionitis	46936315
Chorioamnionitis	24779676
Chorioamnionitis	15942657
Chorioamnionitis	11546620
[truncated: 292,355+ more rows]

## Sheet: Sheet2
'Alopecia Areata'	'5311'
'Alopecia Areata'	'4421'
'Alopecia'	'38'
'Alopecia Areata'	'46936534'
'Alopecia Areata'	'16129579'
'Alopecia Areata'	'11809364'
'Alopecia Areata'	'11610553'
'Alopecia Areata'	'11310031'
'Alopecia Areata'	'5288712'
'Alopecia Areata'	'448605'
'Alopecia Areata'	'439691'
'Alopecia Areata'	'71616'
'Alopecia Areata'	'4026'
'Chorea Gravidarum'	'3965'
'Chorea Gravidarum'	'1983'
'Chorioamnionitis'	'25113181'
'Chorioamnionitis'	'24916788'
'Chorioamnionitis'	'23586165'
'Chorioamnionitis'	'16259'
'Alopecia'	'3463'
'Alopecia Areata'	'25181321'
'Alopecia Areata'	'24883486'
'Alopecia Areata'	'5289514'
'Alopecia Areata'	'5280953'
'Alopecia Areata'	'448669'
'Alopecia Areata'	'447843'
'Alopecia Areata'	'446987'
'Alopecia Areata'	'441335'
'Alopecia Areata'	'156414'
'Alopecia Areata'	'63306'
'Alopecia Areata'	'4057'
'Chorea Gravidarum'	'2750'
'Chorioamnionitis'	'52942976'
'Chorioamnionitis'	'21145267'
'Chorioamnionitis'	'9568614'
'Chorioamnionitis'	'448926'
'Chorioamnionitis'	'447336'
'Alopecia'	'3562'
'Alopecia'	'1385'
'Alopecia Areata'	'46936753'
'Alopecia Areata'	'6857699'
'Chorea Gravidarum'	'5625'
'Chorea Gravidarum'	'3342'
'Chorea Gravidarum'	'564'
'Chorioamnionitis'	'22690393'
'Chorioamnionitis'	'65077'
'Chorioamnionitis'	'57469'
'Chorioamnionitis'	'34040'
'Adenomatous Polyps'	'46936809'
'Adenomatous Polyps'	'11840988'
'Alopecia Areata'	'46936683'
'Alopecia Areata'	'35023177'
'Alopecia Areata'	'11546620'
'Alopecia Areata'	'5288324'
'Alopecia Areata'	'3037580'
'Alopecia Areata'	'447966'
'Alopecia Areata'	'439231'
'Alopecia Areata'	'61583'
'Alopecia Areata'	'6279'
'Alopecia Areata'	'5574'
'Alopecia Areata'	'4837'
'Alopecia Areata'	'4310'
'Alopecia Areata'	'4195'
'Alopecia Areata'	'760'
'Chorea Gravidarum'	'4788'
'Chorea Gravidarum'	'2901'
'Chorea Gravidarum'	'942'
'Chorea Gravidarum'	'280'
'Chorioamnionitis'	'9576916'
'Chorioamnionitis'	'5289329'
'Chorioamnionitis'	'447411'
'Adenomatous Polyps'	'46937111'
'Alopecia Areata'	'46937152'
'Alopecia Areata'	'25201381'
'Alopecia Areata'	'5726921'
'Alopecia Areata'	'5702627'
'Alopecia Areata'	'654376'
'Alopecia Areata'	'100016'
'Alopecia Areata'	'60835'
'Alopecia Areata'	'51040'
'Alopecia Areata'	'4456'
'Alopecia Areata'	'3448'
'Chorea Gravidarum'	'5413'
'Chorioamnionitis'	'5288017'
'Chorioamnionitis'	'5287408'
'Chorioamnionitis'	'47936'
'Chorioamnionitis'	'6961'
'Hematoma, Epidural, Cranial'	'976666'
'Alopecia'	'2750'
'Alopecia Areata'	'46936416'
'Alopecia Areata'	'16122632'
'Alopecia Areata'	'11694089'
'Alopecia Areata'	'4369374'
'Alopecia Areata'	'447478'
'Alopecia Areata'	'5578'
'Chorea Gravidarum'	'4327'
'Chorea Gravidarum'	'2893'
'Chorea Gravidarum'	'1993'
'Chorea Gravidarum'	'1604'
'Chorioamnionitis'	'1235170'
'Chorioamnionitis'	'447476'
'Chorioamnionitis'	'24360'
'Chorioamnionitis'	'10680'
'Chorioamnionitis'	'9363'
'Chorioamnionitis'	'4848'
'Chorioamnionitis'	'4184'
'Adenomatous Polyps'	'6288148'
'Alopecia'	'1614'
'Alopecia Areata'	'5991'
'Alopecia Areata'	'3301'
'Chorea Gravidarum'	'8271'
'Chorea Gravidarum'	'6471'
'Chorea Gravidarum'	'5906'
'Chorea Gravidarum'	'5794'
'Chorea Gravidarum'	'3406'
'Chorea Gravidarum'	'2267'
'Chorea Gravidarum'	'260'
'Chorioamnionitis'	'53716648'
'Chorioamnionitis'	'46937132'
'Chorioamnionitis'	'46936335'
'Chorioamnionitis'	'24860533'
'Chorioamnionitis'	'5326781'
'Chorioamnionitis'	'446382'
'Chorioamnionitis'	'445032'
'Chorioamnionitis'	'149790'
'Chorioamnionitis'	'64147'
'Chorioamnionitis'	'63306'
'Chorioamnionitis'	'14584'
'Chorioamnionitis'	'5745'
'Chorioamnionitis'	'4167'
'Adenomatous Polyps'	'11616886'
'Alopecia Areata'	'23586165'
'Alopecia Areata'	'444800'
'Alopecia Areata'	'71398'
'Alopecia Areata'	'70119'
'Chorea Gravidarum'	'8226'
'Chorea Gravidarum'	'5745'
'Chorea Gravidarum'	'2375'
'Chorea Gravidarum'	'999'
'Chorea Gravidarum'	'286'
'Chorioamnionitis'	'46936515'
'Chorioamnionitis'	'6914579'
'Chorioamnionitis'	'6102690'
'Chorioamnionitis'	'5287488'
'Chorioamnionitis'	'5281701'
'Chorioamnionitis'	'449245'
'Chorioamnionitis'	'304271'
'Chorioamnionitis'	'76008'
'Chorioamnionitis'	'62347'
'Chorioamnionitis'	'15606'
'Chorioamnionitis'	'10026'
'Chorioamnionitis'	'5533'
'Chorioamnionitis'	'4507'
'Chorioamnionitis'	'4506'
'Chorioamnionitis'	'4316'
'Adenomatous Polyps'	'448431'
'Alopecia Areata'	'24883477'
'Alopecia Areata'	'23647659'
'Alopecia Areata'	'16043304'
'Alopecia Areata'	'10317619'
'Alopecia Areata'	'10150081'
'Alopecia Areata'	'6918653'
'Alopecia Areata'	'5494447'
'Alopecia Areata'	'2761815'
'Alopecia Areata'	'736186'
'Alopecia Areata'	'446744'
'Alopecia Areata'	'126046'
'Alopecia Areata'	'6432'
'Alopecia Areata'	'5753'
'Alopecia Areata'	'5749'
'Alopecia Areata'	'1698'
'Aortic Valve Prolapse'	'46937143'
'Chorioamnionitis'	'46937075'
'Chorioamnionitis'	'24894149'
'Chorioamnionitis'	'14930278'
'Chorioamnionitis'	'11840968'
'Chorioamnionitis'	'6323459'
'Chorioamnionitis'	'5311356'
'Chorioamnionitis'	'5288102'
'Chorioamnionitis'	'657095'
'Chorioamnionitis'	'447776'
'Chorioamnionitis'	'444640'
'Chorioamnionitis'	'243556'
'Chorioamnionitis'	'193962'
'Chorioamnionitis'	'190217'
'Chorioamnionitis'	'37851'
'Chorioamnionitis'	'7997'
'Chorioamnionitis'	'5577'
'Chorioamnionitis'	'4369'
'Adenomatous Polyposis Coli'	'596'
'Alopecia'	'2833'
'Alopecia Areata'	'46936488'
'Alopecia Areata'	'16040257'
'Alopecia Areata'	'5287417'
'Alopecia Areata'	'5287415'
'Alopecia Areata'	'60947'
'Chorea Gravidarum'	'529'
'Chorioamnionitis'	'24864079'
'Chorioamnionitis'	'24756824'
'Chorioamnionitis'	'19371515'
'Chorioamnionitis'	'16750106'
'Chorioamnionitis'	'16750074'
'Chorioamnionitis'	'11160307'
'Chorioamnionitis'	'11154476'
'Chorioamnionitis'	'6102684'
'Chorioamnionitis'	'5005498'
'Chorioamnionitis'	'446896'
'Chorioamnionitis'	'159772'
'Chorioamnionitis'	'107807'
'Chorioamnionitis'	'69672'
'Chorioamnionitis'	'8914'
'Chorioamnionitis'	'6005'
'Chorioamnionitis'	'5472'
'Chorioamnionitis'	'4066'
'Adenomatous Polyposis Coli'	'4046'
'Alopecia'	'948'
'Alopecia Areata'	'46936982'
'Alopecia Areata'	'46936606'
'Alopecia Areata'	'44129627'
'Alopecia Areata'	'25023706'
'Alopecia Areata'	'23586154'
'Alopecia Areata'	'5326781'
'Alopecia Areata'	'5289221'
'Alopecia Areata'	'5288557'
'Alopecia Areata'	'5288257'
'Alopecia Areata'	'5287620'
'Alopecia Areata'	'3033053'
'Alopecia Areata'	'449240'
'Alopecia Areata'	'448672'
'Alopecia Areata'	'445966'
'Alopecia Areata'	'183145'
'Alopecia Areata'	'3559'
'Chorea Gravidarum'	'8924'
'Chorea Gravidarum'	'6119'
'Chorioamnionitis'	'46937128'
'Chorioamnionitis'	'46936488'
'Chorioamnionitis'	'11171679'
'Chorioamnionitis'	'11041133'
'Chorioamnionitis'	'10456828'
'Chorioamnionitis'	'10089048'
'Chorioamnionitis'	'9846180'
'Chorioamnionitis'	'5362124'
'Chorioamnionitis'	'5331010'
'Chorioamnionitis'	'5327014'
'Chorioamnionitis'	'5288103'
'Chorioamnionitis'	'4369384'
'Chorioamnionitis'	'449593'
'Chorioamnionitis'	'445843'
'Chorioamnionitis'	'119432'
'Chorioamnionitis'	'119415'
'Chorioamnionitis'	'69602'
'Chorioamnionitis'	'64727'
'Chorioamnionitis'	'62278'
'Chorioamnionitis'	'53708'
'Chorioamnionitis'	'40632'
'Chorioamnionitis'	'38853'
'Chorioamnionitis'	'11273'
'Chorioamnionitis'	'8894'
'Chorioamnionitis'	'5983'
'Chorioamnionitis'	'4528'
'Adenomatous Polyps'	'182230'
'Adenomatous Polyps'	'181976'
'Alopecia'	'3394'
'Alopecia Areata'	'2734054'
'Alopecia Areata'	'1548992'
'Chorioamnionitis'	'46936881'
'Chorioamnionitis'	'46936840'
'Chorioamnionitis'	'44129608'
'Chorioamnionitis'	'17758920'
'Chorioamnionitis'	'9944398'
'Chorioamnionitis'	'9549303'
'Chorioamnionitis'	'5463858'
'Chorioamnionitis'	'5311221'
'Chorioamnionitis'	'449547'
'Chorioamnionitis'	'447492'
'Chorioamnionitis'	'446977'
'Chorioamnionitis'	'444861'
'Chorioamnionitis'	'444475'
'Chorioamnionitis'	'158397'
'Chorioamnionitis'	'77970'
'Chorioamnionitis'	'68791'
'Chorioamnionitis'	'62307'
'Chorioamnionitis'	'34756'
'Chorioamnionitis'	'25868'
'Chorioamnionitis'	'22425'
'Chorioamnionitis'	'6407'
'Chorioamnionitis'	'6077'
'Chorioamnionitis'	'5205'
'Alopecia Areata'	'46936985'
'Alopecia Areata'	'11861988'
'Alopecia Areata'	'11691442'
'Alopecia Areata'	'4369498'
'Alopecia Areata'	'62309'
'Alopecia Areata'	'5746'
'Alopecia Areata'	'3242'
'Alopecia Areata'	'2164'
'Aortic Valve Prolapse'	'46424'
'Chorea Gravidarum'	'6011'
'Chorea Gravidarum'	'5962'
'Chorea Gravidarum'	'5773'
'Chorea Gravidarum'	'2802'
'Chorea Gravidarum'	'1054'
'Chorioamnionitis'	'54675858'
'Chorioamnionitis'	'46936848'
'Chorioamnionitis'	'46936750'
'Chorioamnionitis'	'46936726'
'Chorioamnionitis'	'46936676'
'Chorioamnionitis'	'46936472'
'Chorioamnionitis'	'46936443'
'Chorioamnionitis'	'24856357'
'Chorioamnionitis'	'11987780'
'Chorioamnionitis'	'11175137'
'Chorioamnionitis'	'5413034'
'Chorioamnionitis'	'5327095'
'Chorioamnionitis'	'4469807'
'Chorioamnionitis'	'2730282'
'Chorioamnionitis'	'657140'
'Chorioamnionitis'	'439231'
'Chorioamnionitis'	'71897'
'Chorioamnionitis'	'44564'
'Chorioamnionitis'	'31072'
'Chorioamnionitis'	'7172'
'Chorioamnionitis'	'6869'
'Chorioamnionitis'	'5358'
'Chorioamnionitis'	'5356'
'Chorioamnionitis'	'4594'
'Chorioamnionitis'	'4500'
'Chorioamnionitis'	'4347'
'Chorioamnionitis'	'4060'
'Alopecia Areata'	'15991535'
'Alopecia Areata'	'11987860'
'Alopecia Areata'	'6420118'
'Alopecia Areata'	'119415'
'Alopecia Areata'	'2118'
'Chorioamnionitis'	'25190761'
'Chorioamnionitis'	'15942651'
'Chorioamnionitis'	'12195517'
'Chorioamnionitis'	'11840913'
'Chorioamnionitis'	'10286462'
'Chorioamnionitis'	'9929643'
'Chorioamnionitis'	'9601217'
'Chorioamnionitis'	'5287550'
'Chorioamnionitis'	'5282237'
'Chorioamnionitis'	'445228'
'Chorioamnionitis'	'444705'
'Chorioamnionitis'	'216235'
'Chorioamnionitis'	'71567'
'Chorioamnionitis'	'31378'
'Chorioamnionitis'	'17134'
'Chorioamnionitis'	'4679'
'Alopecia Areata'	'54682463'
'Alopecia Areata'	'24178121'
'Alopecia Areata'	'16750097'
'Alopecia Areata'	'16129580'
'Alopecia Areata'	'5288319'
'Alopecia Areata'	'5287518'
'Alopecia Areata'	'4369103'
'Alopecia Areata'	'2737071'
'Alopecia Areata'	'445160'
'Alopecia Areata'	'219104'
'Alopecia Areata'	'5560'
'Chorea Gravidarum'	'8333'
'Chorea Gravidarum'	'3532'
'Chorea Gravidarum'	'444'
'Chorioamnionitis'	'46937152'
'Chorioamnionitis'	'46936713'
'Chorioamnionitis'	'16757525'
'Chorioamnionitis'	'15991547'
'Chorioamnionitis'	'10200651'
'Chorioamnionitis'	'9576912'
'Chorioamnionitis'	'6918248'
'Chorioamnionitis'	'5289221'
'Chorioamnionitis'	'5287432'
'Chorioamnionitis'	'735951'
'Chorioamnionitis'	'622262'
'Chorioamnionitis'	'448768'
'Chorioamnionitis'	'447994'
'Chorioamnionitis'	'446157'
'Chorioamnionitis'	'154048'
'Chorioamnionitis'	'69736'
'Chorioamnionitis'	'65130'
'Chorioamnionitis'	'12594'
'Chorioamnionitis'	'8064'
'Chorioamnionitis'	'7638'
'Adenomatous Polyps'	'46936463'
'Adenomatous Polyps'	'448295'
'Alopecia Areata'	'16122635'
'Alopecia Areata'	'5329'
'Chorioamnionitis'	'46936844'
'Chorioamnionitis'	'46936770'
'Chorioamnionitis'	'46936649'
'Chorioamnionitis'	'46936534'
'Chorioamnionitis'	'46936444'
'Chorioamnionitis'	'15951529'
'Chorioamnionitis'	'10993014'
'Chorioamnionitis'	'10379137'
'Chorioamnionitis'	'10219702'
'Chorioamnionitis'	'9571004'
'Chorioamnionitis'	'5459822'
'Chorioamnionitis'	'5287517'
'Chorioamnionitis'	'445883'
'Chorioamnionitis'	'444508'
'Chorioamnionitis'	'34474'
'Chorioamnionitis'	'4086'
'Chorioamnionitis'	'4062'
'Chorioamnionitis'	'4026'
'Adenomatous Polyposis Coli'	'3728'
'Alopecia Areata'	'21078798'
'Alopecia Areata'	'9549180'
'Alopecia Areata'	'6918670'
'Alopecia Areata'	'5288711'
'Alopecia Areata'	'5287512'
'Alopecia Areata'	'3086655'
'Alopecia Areata'	'446094'
'Alopecia Areata'	'119570'
'Alopecia Areata'	'62278'
'Alopecia Areata'	'4943'
'Chorea Gravidarum'	'9238'
'Chorea Gravidarum'	'5171'
'Chorea Gravidarum'	'4993'
'Chorea Gravidarum'	'4619'
'Chorea Gravidarum'	'2391'
'Chorea Gravidarum'	'2153'
'Chorioamnionitis'	'46937050'
'Chorioamnionitis'	'46936952'
'Chorioamnionitis'	'24864082'
'Chorioamnionitis'	'24812718'
'Chorioamnionitis'	'11522441'
'Chorioamnionitis'	'10221335'
'Chorioamnionitis'	'448658'
'Chorioamnionitis'	'444617'
'Chorioamnionitis'	'367584'
'Chorioamnionitis'	'194777'
'Chorioamnionitis'	'62516'
'Chorioamnionitis'	'14925'
'Chorioamnionitis'	'6395'
'Chorioamnionitis'	'6262'
'Chorioamnionitis'	'4510'
'Chorioamnionitis'	'4095'
'Chorioamnionitis'	'3964'
'Adenomatous Polyps'	'193305'
'Alopecia'	'946'
'Alopecia Areata'	'6541406'
'Alopecia Areata'	'448658'
'Alopecia Areata'	'448623'
'Alopecia Areata'	'448610'
'Alopecia Areata'	'444266'
'Alopecia Areata'	'285553'
'Chorea Gravidarum'	'8420'
'Chorea Gravidarum'	'6287'
'Chorioamnionitis'	'46936476'
'Chorioamnionitis'	'24812758'
'Chorioamnionitis'	'16122634'
'Chorioamnionitis'	'11840966'
'Chorioamnionitis'	'6914609'
'Chorioamnionitis'	'806138'
'Chorioamnionitis'	'448652'
'Chorioamnionitis'	'439756'
'Chorioamnionitis'	'136297'
'Chorioamnionitis'	'24066'
'Chorioamnionitis'	'11885'
'Chorioamnionitis'	'9651'
'Chorioamnionitis'	'8376'
'Chorioamnionitis'	'5002'
'Chorioamnionitis'	'4078'
'Adenomatous Polyps'	'446752'
'Alopecia Areata'	'6323526'
'Alopecia Areata'	'2376771'
'Alopecia Areata'	'676454'
'Alopecia Areata'	'65457'
'Alopecia Areata'	'4472'
'Alopecia Areata'	'3563'
'Alopecia Areata'	'2519'
'Chorea Gravidarum'	'5419'
'Chorea Gravidarum'	'3080'
'Chorea Gravidarum'	'2796'
'Chorea Gravidarum'	'1682'
'Chorioamnionitis'	'46937074'
'Chorioamnionitis'	'46936714'
'Chorioamnionitis'	'46936435'
'Chorioamnionitis'	'44129630'
'Chorioamnionitis'	'24801862'
'Chorioamnionitis'	'10249180'
'Chorioamnionitis'	'10138993'
'Chorioamnionitis'	'10041129'
'Chorioamnionitis'	'6438378'
'Chorioamnionitis'	'3082729'
'Chorioamnionitis'	'448974'
'Chorioamnionitis'	'447414'
'Chorioamnionitis'	'447153'
'Chorioamnionitis'	'445314'
'Chorioamnionitis'	'347590'
'Chorioamnionitis'	'194763'
'Chorioamnionitis'	'119570'
'Chorioamnionitis'	'49957'
'Chorioamnionitis'	'11915'
'Chorioamnionitis'	'5394'
'Chorioamnionitis'	'4173'
'Chorioamnionitis'	'4033'
'Adenomatous Polyposis Coli'	'39507'
'Alopecia Areata'	'46936494'
'Alopecia Areata'	'25113617'
'Alopecia Areata'	'10138993'
'Alopecia Areata'	'5289294'
'Alopecia Areata'	'167842'
'Alopecia Areata'	'4543'
'Alopecia Areata'	'681'
'Alopecia Areata'	'647'
'Chorea Gravidarum'	'586'
'Chorioamnionitis'	'44224261'
'Chorioamnionitis'	'24812720'
'Chorioamnionitis'	'450503'
'Chorioamnionitis'	'449088'
'Chorioamnionitis'	'448012'
'Chorioamnionitis'	'446325'
'Chorioamnionitis'	'150610'
'Chorioamnionitis'	'55245'
'Chorioamnionitis'	'50294'
'Chorioamnionitis'	'25945'
'Chorioamnionitis'	'12894'
'Chorioamnionitis'	'8944'
'Chorioamnionitis'	'6098'
'Chorioamnionitis'	'5959'
'Chorioamnionitis'	'5749'
'Chorioamnionitis'	'5556'
'Chorioamnionitis'	'5487'
'Chorioamnionitis'	'4409'
'Chorioamnionitis'	'4357'
'Chorioamnionitis'	'4139'
'Adenomatous Polyps'	'46936372'
'Adenomatous Polyps'	'448940'
'Adenomatous Polyps'	'445332'
'Alopecia Areata'	'46936911'
'Alopecia Areata'	'46936367'
'Alopecia Areata'	'24748051'
'Alopecia Areata'	'9604654'
'Alopecia Areata'	'439846'
'Alopecia Areata'	'4893'
'Chorea Gravidarum'	'4913'
'Chorea Gravidarum'	'4058'
'Chorea Gravidarum'	'3308'
'Chorea Gravidarum'	'670'
'Chorea Gravidarum'	'342'
'Chorioamnionitis'	'46936928'
'Chorioamnionitis'	'46936884'
'Chorioamnionitis'	'16741275'
'Chorioamnionitis'	'16040268'
'Chorioamnionitis'	'15950376'
'Chorioamnionitis'	'5353307'
'Chorioamnionitis'	'5289514'
'Chorioamnionitis'	'5281078'
'Chorioamnionitis'	'448110'
'Chorioamnionitis'	'446054'
'Chorioamnionitis'	'440005'
'Chorioamnionitis'	'69617'
'Chorioamnionitis'	'60728'
'Chorioamnionitis'	'60654'
'Chorioamnionitis'	'5479'
'Chorioamnionitis'	'5245'
'Chorioamnionitis'	'4636'
'Chorioamnionitis'	'4634'
'Chorioamnionitis'	'3899'
'Keratoconjunctivitis, Infectious'	'5164'
'Alopecia'	'3677'
'Alopecia Areata'	'46936914'
'Alopecia Areata'	'40467016'
'Alopecia Areata'	'34154'
'Alopecia Areata'	'6862'
'Alopecia Areata'	'6503'
'Aortic Valve Prolapse'	'2911'
'Chorea Gravidarum'	'9270'
'Chorea Gravidarum'	'5379'
'Chorea Gravidarum'	'5359'
'Chorea Gravidarum'	'4497'
'Chorea Gravidarum'	'1986'
'Chorea Gravidarum'	'1779'
'Chorea Gravidarum'	'947'
'Chorea Gravidarum'	'247'
'Chorioamnionitis'	'24808495'
'Chorioamnionitis'	'11561383'
'Chorioamnionitis'	'11287125'
'Chorioamnionitis'	'6328614'
'Chorioamnionitis'	'5289321'
'Chorioamnionitis'	'5289290'
'Chorioamnionitis'	'5287741'
'Chorioamnionitis'	'3011155'
'Chorioamnionitis'	'2724898'
'Chorioamnionitis'	'644213'
'Chorioamnionitis'	'448017'
'Chorioamnionitis'	'445503'
'Chorioamnionitis'	'444809'
'Chorioamnionitis'	'444753'
'Chorioamnionitis'	'439691'
'Chorioamnionitis'	'127504'
'Chorioamnionitis'	'124087'
'Chorioamnionitis'	'121892'
'Chorioamnionitis'	'110634'
'Chorioamnionitis'	'65777'
'Chorioamnionitis'	'54746'
'Chorioamnionitis'	'34633'
'Chorioamnionitis'	'30843'
'Chorioamnionitis'	'11295'
'Chorioamnionitis'	'7967'
'Chorioamnionitis'	'6137'
'Chorioamnionitis'	'5071'
'Chorioamnionitis'	'4477'
'Chorioamnionitis'	'3948'
'Chorioamnionitis'	'3840'
'Alopecia Areata'	'5288990'
'Alopecia Areata'	'4628690'
'Alopecia Areata'	'656509'
'Alopecia Areata'	'11646'
'Alopecia Areata'	'5073'
'Chorea Gravidarum'	'5709'
'Chorea Gravidarum'	'5687'
'Chorea Gravidarum'	'4943'
'Chorea Gravidarum'	'249'
'Chorioamnionitis'	'46936533'
'Chorioamnionitis'	'46936290'
'Chorioamnionitis'	'25229546'
'Chorioamnionitis'	'24864821'
'Chorioamnionitis'	'15991577'
'Chorioamnionitis'	'15897928'
'Chorioamnionitis'	'11779786'
'Chorioamnionitis'	'9978312'
'Chorioamnionitis'	'9549223'
'Chorioamnionitis'	'5496627'
'Chorioamnionitis'	'5330286'
'Chorioamnionitis'	'5221296'
'Chorioamnionitis'	'644102'
'Chorioamnionitis'	'449125'
'Chorioamnionitis'	'448943'
'Chorioamnionitis'	'448751'
'Chorioamnionitis'	'123979'
'Chorioamnionitis'	'93579'
'Chorioamnionitis'	'39042'
'Chorioamnionitis'	'21704'
'Chorioamnionitis'	'6009'
'Chorioamnionitis'	'4368'
'Chorioamnionitis'	'3878'
'Adenomatous Polyps'	'446346'
'Alopecia Areata'	'2352168'
'Alopecia Areata'	'174174'
'Alopecia Areata'	'114947'
'Chorea Gravidarum'	'3494'
'Chorea Gravidarum'	'3241'
'Chorea Gravidarum'	'2771'
'Chorea Gravidarum'	'2170'
'Chorea Gravidarum'	'944'
'Chorioamnionitis'	'44237094'
'Chorioamnionitis'	'25113145'
'Chorioamnionitis'	'23656870'
'Chorioamnionitis'	'10157080'
'Chorioamnionitis'	'9823820'
'Chorioamnionitis'	'7311735'
'Chorioamnionitis'	'4470378'
'Chorioamnionitis'	'439940'
'Chorioamnionitis'	'62300'
'Chorioamnionitis'	'5816'
'Chorioamnionitis'	'4310'
'Chorioamnionitis'	'3764'
'Adenomatous Polyps'	'448956'
'Alopecia Areata'	'46937041'
'Alopecia Areata'	'25147495'
'Aortic Valve Prolapse'	'450503'
'Chorea Gravidarum'	'5565'
'Chorioamnionitis'	'25147494'
'Chorioamnionitis'	'25011731'
'Chorioamnionitis'	'24901696'
'Chorioamnionitis'	'11987861'
'Chorioamnionitis'	'11561674'
'Chorioamnionitis'	'10976469'
'Chorioamnionitis'	'6323520'
'Chorioamnionitis'	'1415427'
'Chorioamnionitis'	'441233'
'Chorioamnionitis'	'153994'
'Chorioamnionitis'	'64964'
'Chorioamnionitis'	'61583'
'Chorioamnionitis'	'60613'
'Chorioamnionitis'	'48041'
'Chorioamnionitis'	'21501'
'Chorioamnionitis'	'4290'
'Chorioamnionitis'	'3763'
'Adenomatous Polyposis Coli'	'445375'
'Adenomatous Polyposis Coli'	'5355'
'Adenomatous Polyps'	'448022'
'Adenomatous Polyps'	'441481'
'Alopecia Areata'	'6914625'
'Alopecia Areata'	'1738118'
'Alopecia Areata'	'449137'
'Alopecia Areata'	'5325'
'Alopecia Areata'	'2583'
'Alopecia Areata'	'2318'
'Alopecia Areata'	'767'
'Aortic Valve Prolapse'	'16758226'
'Chorea Gravidarum'	'5574'
'Chorea Gravidarum'	'4828'
'Chorioamnionitis'	'46937164'
'Chorioamnionitis'	'24905152'
'Chorioamnionitis'	'23647361'
'Chorioamnionitis'	'21353534'
'Chorioamnionitis'	'11188898'
'Chorioamnionitis'	'719436'
'Chorioamnionitis'	'208902'
'Chorioamnionitis'	'169148'
'Chorioamnionitis'	'157052'
'Chorioamnionitis'	'75451'
'Chorioamnionitis'	'26644'
'Chorioamnionitis'	'4612'
'Chorioamnionitis'	'4541'
'Adenomatous Polyps'	'46936928'
'Adenomatous Polyps'	'439744'
'Alopecia'	'2901'
'Alopecia'	'15'
'Alopecia Areata'	'16750071'
'Alopecia Areata'	'16058639'
'Alopecia Areata'	'11954369'
'Alopecia Areata'	'10150441'
'Alopecia Areata'	'7156967'
'Alopecia Areata'	'7127816'
'Alopecia Areata'	'449242'
'Alopecia Areata'	'448668'
'Alopecia Areata'	'447219'
'Chorea Gravidarum'	'6475'
'Chorea Gravidarum'	'5472'
'Chorea Gravidarum'	'3331'
'Chorea Gravidarum'	'2879'
'Chorioamnionitis'	'11655511'
'Chorioamnionitis'	'11120251'
'Chorioamnionitis'	'6398365'
'Chorioamnionitis'	'5311176'
'Chorioamnionitis'	'5289348'
'Chorioamnionitis'	'5288527'
'Chorioamnionitis'	'697959'
'Chorioamnionitis'	'453549'
'Chorioamnionitis'	'448769'
'Chorioamnionitis'	'448202'
'Chorioamnionitis'	'444200'
'Chorioamnionitis'	'233240'
'Chorioamnionitis'	'72792'
'Chorioamnionitis'	'72194'
'Chorioamnionitis'	'67874'
'Chorioamnionitis'	'44093'
'Chorioamnionitis'	'4300'
'Adenomatous Polyps'	'444394'
'Alopecia Areata'	'22692237'
'Alopecia Areata'	'15227560'
'Alopecia Areata'	'9817550'
'Alopecia Areata'	'5326869'
'Alopecia Areata'	'5326667'
'Alopecia Areata'	'5289474'
'Chorea Gravidarum'	'4735'
'Chorea Gravidarum'	'1021'
'Chorea Gravidarum'	'938'
'Chorioamnionitis'	'46937169'
'Chorioamnionitis'	'46937052'
'Chorioamnionitis'	'46937031'
'Chorioamnionitis'	'46936880'
'Chorioamnionitis'	'24860535'
'Chorioamnionitis'	'6102763'
'Chorioamnionitis'	'4469994'
'Chorioamnionitis'	'1504717'
'Chorioamnionitis'	'745994'
'Chorioamnionitis'	'449080'
'Chorioamnionitis'	'91867'
'Chorioamnionitis'	'65937'
'Chorioamnionitis'	'57537'
'Chorioamnionitis'	'5801'
'Chorioamnionitis'	'5503'
'Chorioamnionitis'	'4168'
'Chorioamnionitis'	'4091'
'Chorioamnionitis'	'3748'
'Fibromuscular Dysplasia'	'2710'
'Keratitis, Herpetic'	'25147494'
'Adenomatous Polyposis Coli'	'586'
'Adenomatous Polyps'	'447087'
'Alopecia'	'338'
'Alopecia Areata'	'25134253'
'Alopecia Areata'	'10320144'
'Alopecia Areata'	'448582'
'Alopecia Areata'	'91460'
'Alopecia Areata'	'6473'
'Alopecia Areata'	'6253'
'Alopecia Areata'	'4033'
'Alopecia Areata'	'2608'
'Chorea Gravidarum'	'6228'
'Chorea Gravidarum'	'4064'
'Chorea Gravidarum'	'1584'
'Chorea Gravidarum'	'1400'
'Chorioamnionitis'	'16750123'
'Chorioamnionitis'	'10631973'
'Chorioamnionitis'	'10095865'
'Chorioamnionitis'	'6102761'
'Chorioamnionitis'	'4471892'
'Chorioamnionitis'	'3246941'
'Chorioamnionitis'	'208924'
'Chorioamnionitis'	'131505'
'Chorioamnionitis'	'108714'
'Chorioamnionitis'	'54385'
'Chorioamnionitis'	'22497'
'Chorioamnionitis'	'15130'
'Chorioamnionitis'	'5171'
'Chorioamnionitis'	'4421'
'Chorioamnionitis'	'3955'
'Chorioamnionitis'	'3869'
'Keratosis'	'68525'
'Adenomatous Polyposis Coli'	'162636'
'Adenomatous Polyps'	'439616'
'Alopecia'	'1055'
'Alopecia Areata'	'24860535'
'Alopecia Areata'	'5391'
'Alopecia Areata'	'1118'
'Chorea Gravidarum'	'4158'
'Chorea Gravidarum'	'289'
'Chorioamnionitis'	'46937030'
'Chorioamnionitis'	'24905153'
'Chorioamnionitis'	'16750094'
'Chorioamnionitis'	'15947913'
'Chorioamnionitis'	'3033825'
'Chorioamnionitis'	'1933963'
'Chorioamnionitis'	'1286537'
'Chorioamnionitis'	'205225'
'Chorioamnionitis'	'82148'
'Chorioamnionitis'	'71613'
'Chorioamnionitis'	'62279'
'Chorioamnionitis'	'28689'
'Chorioamnionitis'	'17925'
'Chorioamnionitis'	'3973'
'Alopecia Areata'	'46936770'
'Alopecia Areata'	'46936353'
'Alopecia Areata'	'446346'
'Alopecia Areata'	'60977'
'Alopecia Areata'	'4004'
'Alopecia Areata'	'3496'
'Chorea Gravidarum'	'8761'
'Chorea Gravidarum'	'8515'
'Chorea Gravidarum'	'6432'
'Chorea Gravidarum'	'6038'
'Chorea Gravidarum'	'6009'
'Chorea Gravidarum'	'6005'
'Chorea Gravidarum'	'4926'
'Chorea Gravidarum'	'4369'
'Chorioamnionitis'	'70789210'
'Chorioamnionitis'	'24894130'
'Chorioamnionitis'	'24748050'
'Chorioamnionitis'	'11987556'
'Chorioamnionitis'	'9826528'
'Chorioamnionitis'	'6120722'
'Chorioamnionitis'	'5288373'
'Chorioamnionitis'	'447249'
'Chorioamnionitis'	'214347'
'Chorioamnionitis'	'208925'
'Chorioamnionitis'	'131153'
'Chorioamnionitis'	'101798'
'Chorioamnionitis'	'75367'
'Chorioamnionitis'	'71467'
'Chorioamnionitis'	'26721'
'Chorioamnionitis'	'15192'
'Chorioamnionitis'	'12057'
'Chorioamnionitis'	'9270'
'Keratoacanthoma'	'71384'
'Nails, Ingrown'	'2678'
'Adenomatous Polyps'	'644213'
'Alopecia'	'2879'
'Alopecia Areata'	'46936768'
'Alopecia Areata'	'11715171'
'Alopecia Areata'	'5326928'
'Alopecia Areata'	'5288102'
'Alopecia Areata'	'119202'
'Alopecia Areata'	'39186'
'Alopecia Areata'	'5735'
'Chorea Gravidarum'	'1188'
'Chorea Gravidarum'	'802'
'Chorioamnionitis'	'46937133'
'Chorioamnionitis'	'46937077'
'Chorioamnionitis'	'46936996'
'Chorioamnionitis'	'24893974'
'Chorioamnionitis'	'11243969'
'Chorioamnionitis'	'6918653'
'Chorioamnionitis'	'6419766'
'Chorioamnionitis'	'6323192'
'Chorioamnionitis'	'5289296'
'Chorioamnionitis'	'5289227'
'Chorioamnionitis'	'5281037'
'Chorioamnionitis'	'657298'
'Chorioamnionitis'	'447400'
'Chorioamnionitis'	'440173'
'Chorioamnionitis'	'324690'
'Chorioamnionitis'	'151437'
'Chorioamnionitis'	'90255'
'Chorioamnionitis'	'60846'
'Chorioamnionitis'	'5505'
'Chorioamnionitis'	'4274'
'Chorioamnionitis'	'4064'
'Chorioamnionitis'	'4020'
'Adenomatous Polyposis Coli'	'5323'
'Adenomatous Polyps'	'5310966'
'Adenomatous Polyps'	'657061'
'Adenomatous Polyps'	'447555'
'Adenomatous Polyps'	'446308'
'Alopecia Areata'	'16741227'
'Alopecia Areata'	'11597698'
'Alopecia Areata'	'9549257'
'Alopecia Areata'	'448216'
'Alopecia Areata'	'7970'
'Alopecia Areata'	'5754'
'Alopecia Areata'	'2879'
'Chorea Gravidarum'	'2165'
'Chorea Gravidarum'	'983'
'Chorea Gravidarum'	'546'
'Chorioamnionitis'	'11464526'
'Chorioamnionitis'	'6916249'
'Chorioamnionitis'	'5287855'
'Chorioamnionitis'	'447700'
'Chorioamnionitis'	'447695'
'Chorioamnionitis'	'447340'
'Chorioamnionitis'	'447089'
'Chorioamnionitis'	'444849'
'Chorioamnionitis'	'181426'
'Chorioamnionitis'	'154575'
'Chorioamnionitis'	'92834'
'Chorioamnionitis'	'76883'
'Chorioamnionitis'	'71955'
'Chorioamnionitis'	'65457'
'Chorioamnionitis'	'19266'
'Chorioamnionitis'	'7970'
'Chorioamnionitis'	'4883'
'Chorioamnionitis'	'4456'
'Chorioamnionitis'	'4199'
'Alopecia Areata'	'25138280'
'Alopecia Areata'	'25134246'
'Alopecia Areata'	'23653507'
'Alopecia Areata'	'150238'
'Chorea Gravidarum'	'8914'
'Chorea Gravidarum'	'5894'
'Chorea Gravidarum'	'4612'
'Chorea Gravidarum'	'3404'
'Chorioamnionitis'	'46936597'
'Chorioamnionitis'	'11987860'
'Chorioamnionitis'	'9543437'
'Chorioamnionitis'	'6914621'
'Chorioamnionitis'	'5326887'
'Chorioamnionitis'	'5289469'
'Chorioamnionitis'	'448524'
'Chorioamnionitis'	'445144'
'Chorioamnionitis'	'215436'
'Chorioamnionitis'	'119182'
'Chorioamnionitis'	'69590'
'Chorioamnionitis'	'62795'
'Chorioamnionitis'	'43815'
'Chorioamnionitis'	'12530'
'Chorioamnionitis'	'8063'
'Chorioamnionitis'	'4788'
'Fibromyalgia'	'447531'
'Optic Nerve Injuries'	'6535'
'Tinea Versicolor'	'5288320'
'African Swine Fever'	'4737'
'Alopecia Areata'	'46936664'
'Alopecia Areata'	'5284371'
'Alopecia Areata'	'71613'
'Alopecia Areata'	'5386'
'Alopecia Areata'	'2816'
'Alopecia Areata'	'1792'
'Alopecia Areata'	'1788'
'Chorea Gravidarum'	'6306'
'Chorea Gravidarum'	'4157'
'Chorioamnionitis'	'46936322'
'Chorioamnionitis'	'25271577'
'Chorioamnionitis'	'23645578'
'Chorioamnionitis'	'6914573'
'Chorioamnionitis'	'5282242'
'Chorioamnionitis'	'5280363'
'Chorioamnionitis'	'4636204'
'Chorioamnionitis'	'4369143'
'Chorioamnionitis'	'763808'
'Chorioamnionitis'	'446853'
'Chorioamnionitis'	'445332'
'Chorioamnionitis'	'444972'
'Chorioamnionitis'	'444765'
'Chorioamnionitis'	'444394'
'Chorioamnionitis'	'148189'
'Chorioamnionitis'	'70914'
'Chorioamnionitis'	'56339'
'Chorioamnionitis'	'10917'
'Chorioamnionitis'	'6578'
'Chorioamnionitis'	'5601'
'Chorioamnionitis'	'4775'
'Adenomatous Polyposis Coli'	'5732'
'Adenomatous Polyps'	'448436'
'Alopecia Areata'	'46936963'
'Alopecia Areata'	'9543420'
'Alopecia Areata'	'5288371'
'Alopecia Areata'	'443980'
'Alopecia Areata'	'69617'
'Alopecia Areata'	'4107'
'Aortic Valve Prolapse'	'24851689'
'Chorea Gravidarum'	'4934'
'Chorea Gravidarum'	'3689'
'Chorioamnionitis'	'54670067'
'Chorioamnionitis'	'46936418'
'Chorioamnionitis'	'23653532'
'Chorioamnionitis'	'17754207'
'Chorioamnionitis'	'11428356'
'Chorioamnionitis'	'9543420'
'Chorioamnionitis'	'6914644'
'Chorioamnionitis'	'6914643'
'Chorioamnionitis'	'6003770'
'Chorioamnionitis'	'5289310'
'Chorioamnionitis'	'5287744'
'Chorioamnionitis'	'444754'
'Chorioamnionitis'	'441476'
'Chorioamnionitis'	'71653'
'Chorioamnionitis'	'5546'
'Chorioamnionitis'	'4011'
'Nails, Ingrown'	'4946'
'Adenomatous Polyps'	'25126798'
'Adenomatous Polyps'	'9549259'
'Adenomatous Polyps'	'448979'
'Adenomatous Polyps'	'447700'
'Adenomatous Polyps'	'444200'
'Adenomatous Polyps'	'439268'
'Alopecia Areata'	'24808495'
'Alopecia Areata'	'7140380'
'Alopecia Areata'	'4612'
'Chorea Gravidarum'	'4917'
'Chorea Gravidarum'	'4462'
'Chorea Gravidarum'	'2092'
'Chorioamnionitis'	'54685311'
'Chorioamnionitis'	'46937162'
'Chorioamnionitis'	'25271580'
'Chorioamnionitis'	'24822371'
'Chorioamnionitis'	'16122638'
'Chorioamnionitis'	'11840911'
'Chorioamnionitis'	'6102788'
'Chorioamnionitis'	'5288708'
'Chorioamnionitis'	'1549000'
'Chorioamnionitis'	'756618'
'Chorioamnionitis'	'447987'
'Chorioamnionitis'	'445990'
'Chorioamnionitis'	'369976'
'Chorioamnionitis'	'256737'
'Chorioamnionitis'	'160478'
'Chorioamnionitis'	'132213'
'Chorioamnionitis'	'123982'
'Chorioamnionitis'	'122077'
'Chorioamnionitis'	'115355'
'Chorioamnionitis'	'7248'
'Chorioamnionitis'	'6024'
'Chorioamnionitis'	'4192'
'Adenomatous Polyps'	'24764434'
'Alopecia Areata'	'17754068'
'Alopecia Areata'	'10070040'
'Alopecia Areata'	'756618'
'Alopecia Areata'	'2162'
'Chorea Gravidarum'	'3295'
'Chorea Gravidarum'	'3100'
'Chorioamnionitis'	'46936839'
'Chorioamnionitis'	'46936599'
'Chorioamnionitis'	'25113101'
'Chorioamnionitis'	'17753894'
'Chorioamnionitis'	'15942661'
'Chorioamnionitis'	'9834298'
'Chorioamnionitis'	'5310966'
'Chorioamnionitis'	'5289037'
'Chorioamnionitis'	'3364665'
'Chorioamnionitis'	'1510981'
'Chorioamnionitis'	'448216'
'Chorioamnionitis'	'159269'
'Chorioamnionitis'	'92109'
'Chorioamnionitis'	'73571'
'Chorioamnionitis'	'73333'
'Chorioamnionitis'	'23327'
'Chorioamnionitis'	'6307'
'Chorioamnionitis'	'5573'
'Chorioamnionitis'	'4642'
'Drug Hypersensitivity'	'5577'
'Nails, Ingrown'	'46936494'
'Nails, Ingrown'	'2907'
'Alopecia'	'3385'
'Alopecia Areata'	'24748050'
'Alopecia Areata'	'4909'
'Alopecia Areata'	'3386'
'Chorea Gravidarum'	'9429'
'Chorea Gravidarum'	'9223'
'Chorea Gravidarum'	'5328'
'Chorea Gravidarum'	'4649'
'Chorea Gravidarum'	'3547'
'Chorea Gravidarum'	'2474'
'Chorioamnionitis'	'54708746'
'Chorioamnionitis'	'46936709'
'Chorioamnionitis'	'17975425'
'Chorioamnionitis'	'17754128'
'Chorioamnionitis'	'11972575'
'Chorioamnionitis'	'11560856'
'Chorioamnionitis'	'6852154'
'Chorioamnionitis'	'6323244'
'Chorioamnionitis'	'5327057'
'Chorioamnionitis'	'5312137'
'Chorioamnionitis'	'5289293'
'Chorioamnionitis'	'5288598'
'Chorioamnionitis'	'4635864'
'Chorioamnionitis'	'4469805'
'Chorioamnionitis'	'449500'
'Chorioamnionitis'	'441140'
'Chorioamnionitis'	'92249'
'Chorioamnionitis'	'92108'
'Chorioamnionitis'	'71077'
'Chorioamnionitis'	'62867'
'Chorioamnionitis'	'12092'
'Chorioamnionitis'	'3883'
'Adenomatous Polyps'	'448830'
'Alopecia Areata'	'5289217'
'Alopecia Areata'	'656970'
'Alopecia Areata'	'448965'
'Alopecia Areata'	'8778'
'Alopecia Areata'	'4463'
'Anetoderma'	'447531'
'Aortic Valve Prolapse'	'46937146'
'Chorea Gravidarum'	'4622'
'Chorea Gravidarum'	'3019'
'Chorea Gravidarum'	'2249'
'Chorea Gravidarum'	'1757'
'Chorea Gravidarum'	'137'
'Chorioamnionitis'	'52949062'
'Chorioamnionitis'	'46936766'
'Chorioamnionitis'	'25113615'
'Chorioamnionitis'	'10343728'
'Chorioamnionitis'	'10135836'
'Chorioamnionitis'	'9926791'
'Chorioamnionitis'	'9838022'
'Chorioamnionitis'	'6602471'
'Chorioamnionitis'	'5288133'
'Chorioamnionitis'	'5003498'
'Chorioamnionitis'	'3492020'
'Chorioamnionitis'	'447196'
'Chorioamnionitis'	'447001'
'Chorioamnionitis'	'446611'
'Chorioamnionitis'	'439693'
'Chorioamnionitis'	'160883'
'Chorioamnionitis'	'102146'
'Chorioamnionitis'	'68238'
'Chorioamnionitis'	'5193'
'Chorioamnionitis'	'4592'
'Chorioamnionitis'	'4447'
'Chorioamnionitis'	'4380'
'Hematoma, Epidural, Spinal'	'448610'
'Adenomatous Polyposis Coli'	'5004'
'Adenomatous Polyps'	'9875401'
'Adenomatous Polyps'	'233240'
'Alopecia Areata'	'25271580'
'Alopecia Areata'	'6857724'
'Alopecia Areata'	'77992'
'Chorea Gravidarum'	'7054'
'Chorioamnionitis'	'46937127'
'Chorioamnionitis'	'46936415'
'Chorioamnionitis'	'25113616'
'Chorioamnionitis'	'23636669'
'Chorioamnionitis'	'6710104'
'Chorioamnionitis'	'6603901'
'Chorioamnionitis'	'3490527'
'Chorioamnionitis'	'447629'
'Chorioamnionitis'	'446623'
'Chorioamnionitis'	'444719'
'Chorioamnionitis'	'115147'
'Chorioamnionitis'	'73271'
'Chorioamnionitis'	'71671'
'Chorioamnionitis'	'7510'
'Chorioamnionitis'	'5593'
'Chorioamnionitis'	'4354'
'Chorioamnionitis'	'4055'
'Hematoma, Epidural, Spinal'	'17754028'
'Adenomatous Polyps'	'5311356'
'Alopecia Areata'	'447012'
'Alopecia Areata'	'4788'
'Alopecia Areata'	'3311'
'Alopecia Areata'	'2805'
'Alopecia Areata'	'1021'
'Chorea Gravidarum'	'5504'
'Chorioamnionitis'	'46936633'
'Chorioamnionitis'	'24178119'
'Chorioamnionitis'	'23647657'
'Chorioamnionitis'	'14368760'
'Chorioamnionitis'	'10342449'
'Chorioamnionitis'	'9933475'
'Chorioamnionitis'	'9549180'
'Chorioamnionitis'	'6324617'
'Chorioamnionitis'	'6102824'
'Chorioamnionitis'	'5310967'
'Chorioamnionitis'	'5288834'
'Chorioamnionitis'	'5287438'
'Chorioamnionitis'	'3081349'
'Chorioamnionitis'	'650361'
'Chorioamnionitis'	'447682'
'Chorioamnionitis'	'447339'
'Chorioamnionitis'	'446752'
'Chorioamnionitis'	'446312'
'Chorioamnionitis'	'151483'
'Chorioamnionitis'	'124434'
'Chorioamnionitis'	'93114'
'Chorioamnionitis'	'57449'
'Chorioamnionitis'	'14708'
'Chorioamnionitis'	'7244'
'Chorioamnionitis'	'4585'
'Hematoma, Epidural, Spinal'	'5280427'
'Adenomatous Polyposis Coli'	'2783'
'Adenomatous Polyps'	'208901'
'Agammaglobulinemia'	'16220131'
'Alopecia Areata'	'4369579'
'Alopecia Areata'	'640442'
'Alopecia Areata'	'449178'
'Alopecia Areata'	'445503'
'Alopecia Areata'	'35370'
'Alopecia Areata'	'2343'
'Chorea Gravidarum'	'8064'
'Chorea Gravidarum'	'5314'
'Chorea Gravidarum'	'5004'
'Chorea Gravidarum'	'3698'
'Chorea Gravidarum'	'3415'
'Chorea Gravidarum'	'3022'
'Chorea Gravidarum'	'1318'
'Chorioamnionitis'	'46937057'
'Chorioamnionitis'	'10403821'
'Chorioamnionitis'	'10062713'
'Chorioamnionitis'	'10042950'
'Chorioamnionitis'	'5359929'
'Chorioamnionitis'	'4369498'
'Chorioamnionitis'	'448238'
'Chorioamnionitis'	'445227'
'Chorioamnionitis'	'92092'
'Chorioamnionitis'	'4781'
'Adenomatous Polyps'	'24836815'
'Adenomatous Polyps'	'16122633'
'Alopecia Areata'	'9574768'
'Alopecia Areata'	'9574101'
'Alopecia Areata'	'448830'
'Alopecia Areata'	'439685'
'Alopecia Areata'	'47528'
'Alopecia Areata'	'4116'
'Aortic Valve Prolapse'	'448123'
'Chorea Gravidarum'	'4633'
'Chorea Gravidarum'	'2187'
'Chorea Gravidarum'	'2145'
'Chorea Gravidarum'	'2119'
'Chorea Gravidarum'	'1561'
'Chorioamnionitis'	'9842252'
'Chorioamnionitis'	'6914648'
'Chorioamnionitis'	'6102526'
'Chorioamnionitis'	'5288826'
'Chorioamnionitis'	'4369285'
'Chorioamnionitis'	'4369266'
'Chorioamnionitis'	'891831'
'Chorioamnionitis'	'656966'
'Chorioamnionitis'	'656719'
'Chorioamnionitis'	'447341'
'Chorioamnionitis'	'68865'
'Chorioamnionitis'	'64139'
'Chorioamnionitis'	'57363'
'Chorioamnionitis'	'24453'
'Chorioamnionitis'	'13109'
'Chorioamnionitis'	'8408'
'Chorioamnionitis'	'5753'
'Chorioamnionitis'	'4236'
'Adenomatous Polyps'	'5288602'
'Adenomatous Polyps'	'449547'
'Alopecia'	'2153'
'Alopecia Areata'	'6323528'
'Alopecia Areata'	'5311454'
'Alopecia Areata'	'5171'
'Chorea Gravidarum'	'8007'
'Chorea Gravidarum'	'5757'
'Chorioamnionitis'	'16750097'
'Chorioamnionitis'	'16058650'
'Chorioamnionitis'	'11840934'
'Chorioamnionitis'	'10249182'
'Chorioamnionitis'	'9543494'
'Chorioamnionitis'	'7100107'
'Chorioamnionitis'	'5289289'
'Chorioamnionitis'	'447405'
'Chorioamnionitis'	'447066'
'Chorioamnionitis'	'446156'
'Chorioamnionitis'	'125017'
'Chorioamnionitis'	'54892'
'Chorioamnionitis'	'7595'
'Chorioamnionitis'	'6249'
'Chorioamnionitis'	'4472'
'Hematoma, Epidural, Spinal'	'5284543'
'Nails, Ingrown'	'219104'
'Adenomatous Polyposis Coli'	'12460'
'Adenomatous Polyposis Coli'	'2710'
'Adenomatous Polyps'	'445935'
'Alopecia Areata'	'23653530'
'Alopecia Areata'	'9929643'
'Alopecia Areata'	'2742752'
'Alopecia Areata'	'5983'
'Alopecia Areata'	'5333'
'Alopecia Areata'	'4991'
'Alopecia Areata'	'4760'
'Chorea Gravidarum'	'5576'
'Chorea Gravidarum'	'4991'
'Chorea Gravidarum'	'4347'
'Chorioamnionitis'	'23636976'
'Chorioamnionitis'	'17754180'
'Chorioamnionitis'	'15953860'
'Chorioamnionitis'	'11840998'
'Chorioamnionitis'	'6365297'
'Chorioamnionitis'	'5326879'
'Chorioamnionitis'	'5287579'
'Chorioamnionitis'	'2255489'
'Chorioamnionitis'	'656911'
'Chorioamnionitis'	'444425'
'Chorioamnionitis'	'153941'
'Chorioamnionitis'	'16960'
'Chorioamnionitis'	'8924'
'Chorioamnionitis'	'5878'
'Chorioamnionitis'	'4828'
'Chorioamnionitis'	'4735'
'Chorioamnionitis'	'4046'
'Hematoma, Epidural, Cranial'	'449547'
'Adenomatous Polyps'	'444031'
'Alopecia Areata'	'46937092'
'Alopecia Areata'	'23727981'
'Alopecia Areata'	'9547943'
'Alopecia Areata'	'448269'
'Alopecia Areata'	'6535'
'Aortic Valve Prolapse'	'448407'
'Aortic Valve Prolapse'	'3532'
'Aortic Valve Prolapse'	'2784'
'Chorea Gravidarum'	'5881'
'Chorea Gravidarum'	'5754'
'Chorea Gravidarum'	'3713'
'Chorioamnionitis'	'25229537'
'Chorioamnionitis'	'25138294'
'Chorioamnionitis'	'24995524'
'Chorioamnionitis'	'24779724'
'Chorioamnionitis'	'16122596'
'Chorioamnionitis'	'6914666'
'Chorioamnionitis'	'5287799'
'Chorioamnionitis'	'4369345'
'Chorioamnionitis'	'3311411'
'Chorioamnionitis'	'736715'
'Chorioamnionitis'	'461278'
'Chorioamnionitis'	'448503'
'Chorioamnionitis'	'121904'
'Chorioamnionitis'	'92105'
'Chorioamnionitis'	'47953'
'Chorioamnionitis'	'8515'
'Chorioamnionitis'	'5665'
'Chorioamnionitis'	'4474'
'Fibromuscular Dysplasia'	'7371'
'Keratosis'	'447628'
'Pain'	'2153'
'Adenomatous Polyps'	'443201'
'African Swine Fever'	'4943'
'Alopecia Areata'	'5281104'
'Alopecia Areata'	'445027'
'Alopecia Areata'	'62795'
'Alopecia Areata'	'5833'
'Alopecia Areata'	'3292'
'Chorea Gravidarum'	'4946'
'Chorea Gravidarum'	'1030'
'Chorea Gravidarum'	'176'
'Chorioamnionitis'	'46936571'
'Chorioamnionitis'	'23657800'
'Chorioamnionitis'	'10113978'
'Chorioamnionitis'	'10038928'
'Chorioamnionitis'	'9574768'
'Chorioamnionitis'	'5311181'
'Chorioamnionitis'	'5287444'
'Chorioamnionitis'	'446805'
'Chorioamnionitis'	'446753'
'Chorioamnionitis'	'444294'
'Chorioamnionitis'	'444107'
'Chorioamnionitis'	'157919'
'Chorioamnionitis'	'153241'
'Chorioamnionitis'	'134018'
'Chorioamnionitis'	'121938'
'Chorioamnionitis'	'92745'
'Chorioamnionitis'	'65249'
'Chorioamnionitis'	'6834'
'Chorioamnionitis'	'6476'
'Chorioamnionitis'	'5243'
'Nails, Ingrown'	'4099'
'Adenomatous Polyposis Coli'	'92196'
'Adenomatous Polyps'	'447532'
'Adenomatous Polyps'	'121026'
'Adenomatous Polyps'	'119404'
'Alopecia'	'3487'
'Alopecia Areata'	'17754207'
'Alopecia Areata'	'10095865'
'Alopecia Areata'	'2374'
'Chorea Gravidarum'	'5593'
'Chorea Gravidarum'	'2762'
'Chorea Gravidarum'	'2014'
'Chorea Gravidarum'	'1065'
'Chorioamnionitis'	'54685524'
'Chorioamnionitis'	'46936775'
'Chorioamnionitis'	'23646721'
'Chorioamnionitis'	'16122635'
'Chorioamnionitis'	'10095904'
'Chorioamnionitis'	'10062714'
'Chorioamnionitis'	'6915944'
'Chorioamnionitis'	'6857384'
'Chorioamnionitis'	'1549093'
'Chorioamnionitis'	'446411'
'Chorioamnionitis'	'446056'
'Chorioamnionitis'	'444167'
'Chorioamnionitis'	'441478'
'Chorioamnionitis'	'12041'
'Adenomatous Polyps'	'447512'
'Alopecia Areata'	'16129574'
'Alopecia Areata'	'79541'
'Alopecia Areata'	'34474'
'Alopecia Areata'	'16143'
'Alopecia Areata'	'3261'
'Chorea Gravidarum'	'5983'
'Chorea Gravidarum'	'5245'
'Chorea Gravidarum'	'5243'
'Chorea Gravidarum'	'3332'
'Chorea Gravidarum'	'2429'
'Chorioamnionitis'	'24892823'
'Chorioamnionitis'	'15627868'
'Chorioamnionitis'	'3083544'
'Chorioamnionitis'	'656615'
'Chorioamnionitis'	'210332'
'Chorioamnionitis'	'151170'
'Chorioamnionitis'	'124716'
'Chorioamnionitis'	'123630'
'Chorioamnionitis'	'72106'
'Chorioamnionitis'	'38022'
'Chorioamnionitis'	'8271'
'Chorioamnionitis'	'5403'
'Chorioamnionitis'	'3821'
'Tinea Versicolor'	'5497056'
'Adenomatous Polyps'	'56640146'
'Adenomatous Polyps'	'5287429'
'Adenomatous Polyps'	'448573'
'Alopecia Areata'	'46936468'
'Alopecia Areata'	'17754162'
'Alopecia Areata'	'6793'
'Alopecia Areata'	'2083'
'Alopecia Areata'	'1775'
'Chorea Gravidarum'	'4474'
'Chorea Gravidarum'	'3758'
'Chorioamnionitis'	'46936259'
'Chorioamnionitis'	'961704'
'Chorioamnionitis'	'447154'
'Chorioamnionitis'	'446622'
'Chorioamnionitis'	'93057'
'Chorioamnionitis'	'21759'
'Chorioamnionitis'	'5735'
'Chorioamnionitis'	'5504'
'Alopecia Areata'	'25134252'
'Alopecia Areata'	'78386'
'Chorea Gravidarum'	'6047'
'Chorea Gravidarum'	'2578'
'Chorea Gravidarum'	'1290'
'Chorioamnionitis'	'46937137'
'Chorioamnionitis'	'46937122'
'Chorioamnionitis'	'46937115'
'Chorioamnionitis'	'44129620'
'Chorioamnionitis'	'24768537'
'Chorioamnionitis'	'16040257'
'Chorioamnionitis'	'5459372'
'Chorioamnionitis'	'4369084'
'Chorioamnionitis'	'447546'
'Chorioamnionitis'	'124969'
'Chorioamnionitis'	'101616'
'Chorioamnionitis'	'68873'
'Chorioamnionitis'	'51039'
'Chorioamnionitis'	'20689'
'Chorioamnionitis'	'6288'
'Chorioamnionitis'	'4849'
'Chorioamnionitis'	'4054'
'Chorioamnionitis'	'3781'
'Keratoconjunctivitis, Infectious'	'9826451'
'Nails, Ingrown'	'5329'
'Adenomatous Polyposis Coli'	'445319'
'Adenomatous Polyposis Coli'	'12041'
'Adenomatous Polyps'	'447994'
'African Swine Fever'	'10713671'
'Alopecia Areata'	'15942661'
'Alopecia Areata'	'6398483'
'Alopecia Areata'	'12544'
'Alopecia Areata'	'4845'
'Chorea Gravidarum'	'5164'
'Chorea Gravidarum'	'1786'
'Chorioamnionitis'	'46936683'
'Chorioamnionitis'	'42615254'
'Chorioamnionitis'	'24875302'
'Chorioamnionitis'	'23647357'
'Chorioamnionitis'	'11963552'
'Chorioamnionitis'	'11219835'
'Chorioamnionitis'	'9859248'
'Chorioamnionitis'	'6992106'
'Chorioamnionitis'	'5289424'
'Chorioamnionitis'	'5289079'
'Chorioamnionitis'	'5287653'
'Chorioamnionitis'	'5272139'
'Chorioamnionitis'	'4369082'
'Chorioamnionitis'	'3364666'
'Chorioamnionitis'	'3052778'
'Chorioamnionitis'	'1548992'
'Chorioamnionitis'	'448258'
'Chorioamnionitis'	'95034'
'Chorioamnionitis'	'92180'
'Chorioamnionitis'	'89105'
'Chorioamnionitis'	'60795'
'Chorioamnionitis'	'38409'
'Chorioamnionitis'	'30768'
'Chorioamnionitis'	'19844'
'Chorioamnionitis'	'13017'
'Chorioamnionitis'	'8019'
'Chorioamnionitis'	'6013'
'Chorioamnionitis'	'4170'
'Adenomatous Polyposis Coli'	'445768'
'Adenomatous Polyps'	'446505'
'African Swine Fever'	'6852154'
'Alopecia'	'3468'
'Alopecia Areata'	'449156'
'Alopecia Areata'	'68873'
'Chorea Gravidarum'	'4631'
'Chorea Gravidarum'	'3840'
'Chorea Gravidarum'	'1684'
'Chorioamnionitis'	'11610553'
'Chorioamnionitis'	'5496628'
'Chorioamnionitis'	'5327045'
'Chorioamnionitis'	'3013848'
'Chorioamnionitis'	'441335'
'Chorioamnionitis'	'165879'
'Chorioamnionitis'	'127293'
'Chorioamnionitis'	'92196'
'Chorioamnionitis'	'60860'
'Chorioamnionitis'	'15459'
'Chorioamnionitis'	'9750'
'Chorioamnionitis'	'4057'
'Adenomatous Polyps'	'122623'
'Alopecia Areata'	'16750059'
'Alopecia Areata'	'89105'
'Chorea Gravidarum'	'4507'
'Chorea Gravidarum'	'4054'
'Chorea Gravidarum'	'49'
'Chorioamnionitis'	'42627769'
'Chorioamnionitis'	'42609673'
'Chorioamnionitis'	'23653530'
'Chorioamnionitis'	'15574941'
'Chorioamnionitis'	'11206370'
'Chorioamnionitis'	'5288514'
'Chorioamnionitis'	'5287955'
'Chorioamnionitis'	'5273394'
'Chorioamnionitis'	'3037116'
'Chorioamnionitis'	'3037032'
'Chorioamnionitis'	'446541'
'Chorioamnionitis'	'446195'
'Chorioamnionitis'	'151045'
'Chorioamnionitis'	'96876'
'Chorioamnionitis'	'50515'
'Chorioamnionitis'	'31553'
'Chorioamnionitis'	'19527'
'Chorioamnionitis'	'11820'
'Chorioamnionitis'	'7028'
'Chorioamnionitis'	'4845'
'Fibromyalgia'	'448295'
'Shock, Septic'	'439280'
'Tinea Versicolor'	'12412578'
'Tinea Versicolor'	'3783'
'Alopecia Areata'	'46937065'
'Alopecia Areata'	'25195365'
'Alopecia Areata'	'11625818'
'Alopecia Areata'	'448249'
'Alopecia Areata'	'444224'
'Alopecia Areata'	'80668'
'Alopecia Areata'	'2294'
'Alopecia Areata'	'1136'
'Chorea Gravidarum'	'4438'
'Chorea Gravidarum'	'4011'
'Chorea Gravidarum'	'1055'
'Chorioamnionitis'	'24180722'
'Chorioamnionitis'	'11554165'
'Chorioamnionitis'	'5312125'
'Chorioamnionitis'	'521115'
'Chorioamnionitis'	'448009'
'Chorioamnionitis'	'447601'
'Chorioamnionitis'	'447280'
'Chorioamnionitis'	'446640'
'Chorioamnionitis'	'439650'
'Chorioamnionitis'	'15759'
'Chorioamnionitis'	'7464'
'Chorioamnionitis'	'5583'
'Adenomatous Polyposis Coli'	'441401'
'Adenomatous Polyposis Coli'	'760'
'Alopecia Areata'	'24901696'
'Alopecia Areata'	'4635111'
'Alopecia Areata'	'1082702'
'Alopecia Areata'	'448581'
'Alopecia Areata'	'221493'
'Alopecia Areata'	'68617'
'Alopecia Areata'	'13769'
'Alopecia Areata'	'4848'
'Alopecia Areata'	'4708'
'Chorea Gravidarum'	'5583'
'Chorioamnionitis'	'46937165'
'Chorioamnionitis'	'10904076'
'Chorioamnionitis'	'5287467'
'Chorioamnionitis'	'441314'
'Chorioamnionitis'	'439162'
'Chorioamnionitis'	'7708'
'Chorioamnionitis'	'6322'
'Chorioamnionitis'	'5961'
'Chorioamnionitis'	'4723'
'Fibromyalgia'	'453557'
'Adenomatous Polyposis Coli'	'193613'
'Adenomatous Polyps'	'24894155'
'Adenomatous Polyps'	'256737'
'Alopecia Areata'	'5288561'
'Alopecia Areata'	'4112111'
'Alopecia Areata'	'447776'
'Alopecia Areata'	'441233'
'Alopecia Areata'	'60672'
'Alopecia Areata'	'4500'
'Alopecia Areata'	'3783'
'Alopecia Areata'	'2481'
'Chorea Gravidarum'	'8163'
'Chorea Gravidarum'	'4199'
'Chorea Gravidarum'	'4174'
'Chorea Gravidarum'	'2795'
'Chorea Gravidarum'	'1174'
'Chorioamnionitis'	'46937158'
'Chorioamnionitis'	'32017976'
'Chorioamnionitis'	'14607364'
'Chorioamnionitis'	'10975968'
'Chorioamnionitis'	'5288561'
'Chorioamnionitis'	'1714210'
'Chorioamnionitis'	'766948'
'Chorioamnionitis'	'656969'
'Chorioamnionitis'	'464205'
'Chorioamnionitis'	'447950'
'Chorioamnionitis'	'443833'
'Chorioamnionitis'	'181137'
'Chorioamnionitis'	'78058'
'Chorioamnionitis'	'42890'
'Chorioamnionitis'	'39187'
'Chorioamnionitis'	'5746'
'Chorioamnionitis'	'5323'
'Adenomatous Polyps'	'16750083'
'Adenomatous Polyps'	'15953860'
'Adenomatous Polyps'	'447001'
'Adenomatous Polyps'	'446324'
'African Swine Fever'	'2159'
'Alopecia Areata'	'5462328'
'Alopecia Areata'	'60953'
'Alopecia Areata'	'1031'
'Aortic Valve Prolapse'	'25023707'
'Chorea Gravidarum'	'5826'
'Chorea Gravidarum'	'2130'
'Chorioamnionitis'	'46937015'
'Chorioamnionitis'	'46936985'
'Chorioamnionitis'	'17754112'
'Chorioamnionitis'	'6918710'
'Chorioamnionitis'	'6101904'
'Chorioamnionitis'	'126892'
'Chorioamnionitis'	'123920'
'Chorioamnionitis'	'33014'
'Chorioamnionitis'	'9084'
'Chorioamnionitis'	'6041'
'Chorioamnionitis'	'5565'
'Tinea Versicolor'	'3140'
'Adenomatous Polyps'	'168140'
'Agammaglobulinemia'	'11501341'
'Alopecia Areata'	'46937136'
'Alopecia Areata'	'46936797'
'Alopecia Areata'	'25218427'
'Alopecia Areata'	'11507040'
'Alopecia Areata'	'6102595'
'Alopecia Areata'	'444348'
'Chorea Gravidarum'	'3372'
'Chorioamnionitis'	'46936680'
'Chorioamnionitis'	'44144378'
'Chorioamnionitis'	'25323027'
'Chorioamnionitis'	'23760140'
'Chorioamnionitis'	'23729147'
'Chorioamnionitis'	'17754080'
'Chorioamnionitis'	'11987868'
'Chorioamnionitis'	'6006216'
'Chorioamnionitis'	'5353304'
'Chorioamnionitis'	'9642'
'Chorioamnionitis'	'5610'
'Chorioamnionitis'	'5322'
'Hematoma, Epidural, Cranial'	'445478'
'Adenomatous Polyposis Coli'	'2477'
'Adenomatous Polyps'	'446905'
'Alopecia Areata'	'46936637'
'Alopecia Areata'	'5960'
'Chorea Gravidarum'	'3360'
'Chorea Gravidarum'	'2783'
'Chorea Gravidarum'	'780'
'Chorioamnionitis'	'46936788'
'Chorioamnionitis'	'46936625'
'Chorioamnionitis'	'25138295'
'Chorioamnionitis'	'11368987'
'Chorioamnionitis'	'5326886'
'Chorioamnionitis'	'5311066'
'Chorioamnionitis'	'5289294'
'Chorioamnionitis'	'5287492'
'Chorioamnionitis'	'444763'
'Chorioamnionitis'	'444144'
'Chorioamnionitis'	'60490'
'Chorioamnionitis'	'13695'
'Chorioamnionitis'	'6268'
'Chorioamnionitis'	'6215'
'Hematoma, Epidural, Spinal'	'5288017'
'Keratosis'	'2148'
'Nail-Patella Syndrome'	'3457'
'Tinea Versicolor'	'4477'
'Adenomatous Polyps'	'24779678'
'Adenomatous Polyps'	'449156'
'Adenomatous Polyps'	'448651'
'Alopecia Areata'	'46937052'
'Alopecia Areata'	'9547919'
'Alopecia Areata'	'79639'
'Alopecia Areata'	'1662'
'Chorea Gravidarum'	'5505'
'Chorioamnionitis'	'54682463'
'Chorioamnionitis'	'46937073'
'Chorioamnionitis'	'46936431'
'Chorioamnionitis'	'16726072'
'Chorioamnionitis'	'11789152'
'Chorioamnionitis'	'2763754'
'Chorioamnionitis'	'640993'
'Chorioamnionitis'	'446719'
'Chorioamnionitis'	'446274'
'Chorioamnionitis'	'439299'
'Chorioamnionitis'	'76635'
'Chorioamnionitis'	'28718'
'Fibromyalgia'	'46936799'
'Nails, Ingrown'	'5497056'
'Porphyrias, Hepatic'	'667431'
'Tinea Versicolor'	'3563'
'Adenomatous Polyps'	'444698'
'Alopecia Areata'	'24871491'
'Alopecia Areata'	'23661697'
'Alopecia Areata'	'450503'
'Alopecia Areata'	'2022'
'Chorea Gravidarum'	'2120'
'Chorioamnionitis'	'16741237'
'Chorioamnionitis'	'16122582'
'Chorioamnionitis'	'6579452'
'Chorioamnionitis'	'6420149'
'Chorioamnionitis'	'5327150'
'Chorioamnionitis'	'5287845'
'Chorioamnionitis'	'12023'
'Chorioamnionitis'	'9782'
'Chorioamnionitis'	'5572'
'Chorioamnionitis'	'4768'
'Inhalant Abuse'	'8924'
'Adenomatous Polyps'	'6994741'
'Adenomatous Polyps'	'656615'
'African Swine Fever'	'10631973'
'Alopecia Areata'	'11544170'
'Alopecia Areata'	'5288002'
'Alopecia Areata'	'736027'
'Chorea Gravidarum'	'1989'
'Chorioamnionitis'	'28125466'
'Chorioamnionitis'	'11269429'
'Chorioamnionitis'	'6914660'
'Chorioamnionitis'	'5311304'
'Chorioamnionitis'	'5287600'
'Chorioamnionitis'	'2352168'
'Chorioamnionitis'	'440483'
'Chorioamnionitis'	'104838'
'Chorioamnionitis'	'90624'
'Chorioamnionitis'	'62959'
'Chorioamnionitis'	'60815'
'Chorioamnionitis'	'24239'
'Chorioamnionitis'	'10767'
'Chorioamnionitis'	'4121'
'Hematoma, Epidural, Spinal'	'11957393'
'Nails, Ingrown'	'5429'
'Adenomatous Polyps'	'46937177'
'Adenomatous Polyps'	'24741805'
'Adenomatous Polyps'	'447733'
'Alopecia Areata'	'17754145'
'Alopecia Areata'	'31477'
'Alopecia Areata'	'4753'
'Chorea Gravidarum'	'6329'
'Chorea Gravidarum'	'5558'
'Chorea Gravidarum'	'5385'
'Chorea Gravidarum'	'4616'
'Chorea Gravidarum'	'311'
'Chorioamnionitis'	'46937063'
'Chorioamnionitis'	'46936340'
'Chorioamnionitis'	'25210273'
'Chorioamnionitis'	'6992084'
'Chorioamnionitis'	'5459816'
'Chorioamnionitis'	'5276520'
'Chorioamnionitis'	'4369434'
'Chorioamnionitis'	'3382778'
'Chorioamnionitis'	'3256857'
'Chorioamnionitis'	'247839'
'Chorioamnionitis'	'33558'
'Chorioamnionitis'	'15876'
'Chorioamnionitis'	'6058'
'Chorioamnionitis'	'5852'
'Chorioamnionitis'	'5790'
'Chorioamnionitis'	'3827'
'Nails, Ingrown'	'736027'
'Adenomatous Polyps'	'5288615'
'Adenomatous Polyps'	'446242'
'Alopecia'	'385'
'Alopecia Areata'	'44176354'
'Alopecia Areata'	'42609673'
'Alopecia Areata'	'25113123'
'Alopecia Areata'	'10089048'
'Alopecia Areata'	'443940'
'Alopecia Areata'	'6854'
'Alopecia Areata'	'5215'
'Chorea Gravidarum'	'2707'
'Chorioamnionitis'	'16122553'
'Chorioamnionitis'	'16051925'
'Chorioamnionitis'	'15107208'
'Chorioamnionitis'	'5353895'
'Chorioamnionitis'	'5280863'
'Chorioamnionitis'	'4634717'
'Chorioamnionitis'	'4474585'
'Chorioamnionitis'	'439268'
'Chorioamnionitis'	'66868'
'Chorioamnionitis'	'60753'
'Tinea Versicolor'	'46936799'
'Tinea Versicolor'	'25210531'
'Adenomatous Polyposis Coli'	'1990'
'Adenomatous Polyps'	'10915062'
'Adenomatous Polyps'	'447956'
'Adenomatous Polyps'	'447018'
'Adenomatous Polyps'	'445459'
'Alopecia Areata'	'169682'
'Alopecia Areata'	'5351'
'Chorea Gravidarum'	'5753'
'Chorea Gravidarum'	'3261'
'Chorea Gravidarum'	'962'
'Chorioamnionitis'	'44129612'
'Chorioamnionitis'	'11524144'
'Chorioamnionitis'	'5288545'
'Chorioamnionitis'	'5284627'
'Chorioamnionitis'	'5284585'
'Chorioamnionitis'	'5284570'
'Chorioamnionitis'	'5284569'
'Chorioamnionitis'	'5284549'
'Chorioamnionitis'	'5284543'
'Chorioamnionitis'	'18381'
'Chorioamnionitis'	'15689'
'Chorioamnionitis'	'10313'
'Chorioamnionitis'	'8333'
'Chorioamnionitis'	'5215'
'Adenomatous Polyps'	'46936500'
'Adenomatous Polyps'	'445579'
'Agammaglobulinemia'	'9811834'
'Alopecia Areata'	'70789224'
'Alopecia Areata'	'17754180'
'Alopecia Areata'	'5288878'
'Alopecia Areata'	'4634231'
'Alopecia Areata'	'107580'
'Alopecia Areata'	'60789'
'Alopecia Areata'	'44668'
'Alopecia Areata'	'5359'
'Alopecia Areata'	'4737'
'Alopecia Areata'	'4064'
'Chorea Gravidarum'	'8612'
'Chorea Gravidarum'	'5852'
'Chorea Gravidarum'	'3114'
'Chorioamnionitis'	'10376202'
'Chorioamnionitis'	'7311736'
'Chorioamnionitis'	'6323526'
'Chorioamnionitis'	'4369374'
'Chorioamnionitis'	'448295'
'Chorioamnionitis'	'446947'
'Chorioamnionitis'	'16666'
'Chorioamnionitis'	'8420'
'Chorioamnionitis'	'4725'
'Chorioamnionitis'	'4497'
'Adenomatous Polyps'	'44144380'
'Adenomatous Polyps'	'446627'
'African Swine Fever'	'445993'
'Alopecia'	'2812'
'Alopecia Areata'	'54715129'
'Alopecia Areata'	'66265'
'Alopecia Areata'	'6227'
'Alopecia Areata'	'4993'
'Chorea Gravidarum'	'6230'
'Chorea Gravidarum'	'4915'
'Chorea Gravidarum'	'4644'
'Chorea Gravidarum'	'2520'
'Chorea Gravidarum'	'1694'
'Chorea Gravidarum'	'1478'
'Chorioamnionitis'	'46936210'
'Chorioamnionitis'	'6604229'
'Chorioamnionitis'	'5362129'
'Chorioamnionitis'	'712421'
'Chorioamnionitis'	'448223'
'Chorioamnionitis'	'448137'
'Chorioamnionitis'	'447960'
'Chorioamnionitis'	'447736'
'Chorioamnionitis'	'447371'
'Chorioamnionitis'	'13472'
'Adenomatous Polyposis Coli'	'6318'
'Adenomatous Polyps'	'9547943'
'Alopecia'	'2230'
'Alopecia'	'2225'
'Alopecia'	'1053'
'Alopecia Areata'	'5289310'
'Alopecia Areata'	'123831'
'Alopecia Areata'	'23327'
'Alopecia Areata'	'3672'
'Aortic Valve Prolapse'	'1202104'
'Chorea Gravidarum'	'2471'
'Chorea Gravidarum'	'2196'
'Chorea Gravidarum'	'1616'
'Chorioamnionitis'	'23727981'
'Chorioamnionitis'	'15143646'
'Chorioamnionitis'	'4470573'
'Chorioamnionitis'	'448650'
'Chorioamnionitis'	'447766'
'Chorioamnionitis'	'445892'
'Chorioamnionitis'	'445651'
'Chorioamnionitis'	'439811'
'Chorioamnionitis'	'198253'
'Chorioamnionitis'	'127716'
'Chorioamnionitis'	'54929'
'Chorioamnionitis'	'51040'
'Chorioamnionitis'	'13611'
'Alopecia Areata'	'24905143'
'Alopecia Areata'	'5311181'
'Alopecia Areata'	'68947'
'Alopecia Areata'	'60795'
'Alopecia Areata'	'3998'
'Alopecia Areata'	'2014'
'Chorea Gravidarum'	'6288'
'Chorea Gravidarum'	'4421'
'Chorea Gravidarum'	'3485'
'Chorea Gravidarum'	'2678'
'Chorioamnionitis'	'42647297'
'Chorioamnionitis'	'13949633'
'Chorioamnionitis'	'6994741'
'Chorioamnionitis'	'6474237'
'Chorioamnionitis'	'5289343'
'Chorioamnionitis'	'449127'
'Chorioamnionitis'	'73927'
'Chorioamnionitis'	'9913'
'Chorioamnionitis'	'6054'
'Alopecia Areata'	'5282031'
'Alopecia Areata'	'447508'
'Alopecia Areata'	'69736'
'Alopecia Areata'	'4932'
'Chorea Gravidarum'	'5994'
'Chorea Gravidarum'	'3488'
'Chorea Gravidarum'	'996'
'Chorea Gravidarum'	'284'
'Chorioamnionitis'	'11501341'
'Chorioamnionitis'	'10708341'
'Chorioamnionitis'	'6323438'
'Chorioamnionitis'	'6323420'
'Chorioamnionitis'	'5828196'
'Chorioamnionitis'	'5288116'
'Chorioamnionitis'	'447638'
'Chorioamnionitis'	'445015'
'Chorioamnionitis'	'121750'
'Chorioamnionitis'	'35370'
'Chorioamnionitis'	'4763'
'Chorioamnionitis'	'4178'
'Tinea Versicolor'	'5327152'
'Adenomatous Polyposis Coli'	'84815'
'Adenomatous Polyps'	'24865390'
'African Swine Fever'	'446325'
'Alopecia'	'3009'
'Alopecia Areata'	'23653514'
'Alopecia Areata'	'5330608'
'Alopecia Areata'	'61119'
'Chorea Gravidarum'	'5681'
'Chorioamnionitis'	'46936536'
'Chorioamnionitis'	'25113120'
'Chorioamnionitis'	'5275422'
'Chorioamnionitis'	'446476'
'Chorioamnionitis'	'445967'
'Chorioamnionitis'	'441047'
'Chorioamnionitis'	'164509'
'Chorioamnionitis'	'104904'
'Chorioamnionitis'	'73094'
'Chorioamnionitis'	'71733'
'Chorioamnionitis'	'60789'
'Chorioamnionitis'	'7933'
'Fibromyalgia'	'46937113'
'Keratoconjunctivitis Sicca'	'65077'
'Adenomatous Polyps'	'5327013'
'Adenomatous Polyps'	'448810'
'Alopecia Areata'	'5288193'
'Alopecia Areata'	'223407'
'Chorea Gravidarum'	'4528'
'Chorioamnionitis'	'46936315'
'Chorioamnionitis'	'24779676'
'Chorioamnionitis'	'15942657'
'Chorioamnionitis'	'11546620'
'Chorioamnionitis'	'6917951'
[truncated: 292,354+ more rows]
